# Supplementary material for: GSMA: Gene Set Matrix Analysis, An Automated Method for Rapid Hypothesis Testing of Gene Expression Data
Source: Bioinform Biol Insights. 2009 Nov 24;1:49–62. (PMC2789691)
Supplement: Additional file 1. [file GSMA_MS-Figure_2.xls]

## Sheet: transcription factors results
Category	zscores	pvalues									Category	zscores	pvalues
V$E2F_03	-7.74209	5.374e-10									V$E2F_03	-7.74209	5.374e-10
V$E2F1_Q6_01	-7.72295	1.3267e-10									V$E2F1_Q6_01	-7.72295	1.3267e-10
V$E2F_Q6	-7.68209	2.79371e-09									V$E2F_Q6	-7.68209	2.79371e-09
V$E2F_Q4	-7.6793	2.53971e-09									V$E2F_Q4	-7.6793	2.53971e-09
V$E2F_Q4_01	-7.53493	3.7696e-09									V$E2F_Q4_01	-7.53493	3.7696e-09
V$E2F_Q6_01	-7.49771	4.80318e-09									V$E2F_Q6_01	-7.49771	4.80318e-09
V$E2F_Q3_01	-7.45422	8.844e-09									V$E2F_Q3_01	-7.45422	8.844e-09
V$E2F1_Q4_01	-7.31921	1.53166e-08									V$E2F1_Q4_01	-7.31921	1.53166e-08
V$E2F1_Q6	-7.21586	4.82189e-09									V$E2F1_Q6	-7.21586	4.82189e-09
V$E2F1DP1_01	-7.1226	1.44961e-08									V$E2F1DP1_01	-7.1226	1.44961e-08
V$E2F1DP2_01	-7.1226	1.44961e-08									V$E2F1DP2_01	-7.1226	1.44961e-08
V$E2F4DP2_01	-7.1226	1.44961e-08									V$E2F4DP2_01	-7.1226	1.44961e-08
V$E2F_02	-7.10566	1.42403e-08									V$E2F_02	-7.10566	1.42403e-08
V$E2F_Q3	-6.97522	1.66918e-07									V$E2F_Q3	-6.97522	1.66918e-07
V$E2F4DP1_01	-6.84206	6.8864e-08									V$E2F4DP1_01	-6.84206	6.8864e-08
V$E2F1DP1RB_01	-6.69074	4.65414e-07									V$E2F1DP1RB_01	-6.69074	4.65414e-07
V$E2F1_Q3	-5.84175	1.59e-06									V$E2F1_Q3	-5.84175	1.59e-06
V$E2F1_Q4	-5.83945	4.28193e-07									V$E2F1_Q4	-5.83945	4.28193e-07
V$E2F_01	-4.88268	1.765e-05									V$E2F_01	-4.88268	1.765e-05
V$GABP_B	-4.51315	1.54298e-08									V$SMAD3_Q6	3.33737	0.00449864
V$ELK1_02	-3.92991	3.30476e-07									V$MEF2_01	3.45436	0.0279786
V$MYCMAX_01	-3.53726	0.00061403									V$MYOGENIN_Q6	3.713	0.00730367
V$MAX_01	-3.2087	0.00066823									V$NF1_Q6	3.76971	0.00341336
V$CETS1P54_01	-3.12512	6.289e-05									V$HEB_Q6	3.95706	0.00480884
V$NRF1_Q6	-2.9956	0.00125474									V$TBP_01	4.01189	0.00109094
V$NFMUE1_Q6	-2.96541	3.093e-05									V$SREBP_Q3	4.3575	0.00066782
V$NRF2_01	-2.90054	0.00024346									V$RSRFC4_01	4.53635	0.00742206
V$E2F1_Q3_01	-2.87896	0.0120244									V$MEF2_02	4.8843	0.00040688
V$MYCMAX_B	-2.85592	0.00353807									V$MEF2_03	5.01137	0.00044566
V$NFY_Q6	-2.55524	0.054872									V$MEF2_Q6_01	5.8338	3.944e-05
V$NFY_C	-2.49183	0.0539435
V$YY1_Q6	-2.36777	0.00054875
V$CREB_02	-2.29947	0.0054098
V$TEL2_Q6	-2.29363	0.00207886
V$USF_Q6	-2.28996	0.0225685
V$NERF_Q2	-2.26578	0.00347314
V$STAT1_02	-2.25681	0.00188227
V$AHRARNT_02	-2.23355	0.0499442
V$USF_01	-2.18427	0.0253874
V$ALPHACP1_01	-2.10691	0.0576623
V$YY1_02	-1.98975	0.00214015
V$SP1_Q6_01	-1.93712	0.00938915
V$NMYC_01	-1.90803	0.0412744
V$HIF1_Q3	-1.82476	0.0357468
V$HIF1_Q5	-1.81492	0.0203637
V$SMAD_Q6	-1.81383	0.0196611
V$ARNT_01	-1.75595	0.0620204
V$SF1_Q6	-1.62086	0.0586192
V$PPARG_01	-1.33864	0.0238149
V$PPARG_02	-1.12627	0.0031112
V$DBP_Q6	1.19957	0.0548787
V$PU1_Q6	1.42405	0.0703664
V$OCT1_04	1.48185	0.0606176
V$GFI1_01	1.66917	0.0439606
V$CREBP1_01	1.69063	0.0665118
V$CREL_01	1.7775	0.0407904
V$GATA_Q6	1.78314	0.0514168
V$ARP1_01	1.8204	0.0462849
V$FOXO1_01	1.83809	0.0734124
V$IRF_Q6	1.89079	0.048511
V$NFKAPPAB65_01	1.9549	0.0348914
V$HFH1_01	1.9954	0.0237317
V$LXR_DR4_Q3	2.05095	0.0430177
V$AP4_01	2.06687	0.0422795
V$OCT1_Q5_01	2.08762	0.059824
V$IRF7_01	2.1021	0.0135381
V$TCF11_01	2.12062	0.0537106
V$ISRE_01	2.13823	0.0278381
V$ER_Q6	2.17667	0.0207351
V$HNF3ALPHA_Q6	2.17836	0.0354648
V$TAL1BETAE47_01	2.19569	0.0348779
V$HLF_01	2.24318	0.0467671
V$STAT5B_01	2.27577	0.0384524
V$CEBP_C	2.2801	0.0329489
V$MYOD_Q6	2.33239	0.0264125
V$STAT_Q6	2.34588	0.0378795
V$NFKAPPAB_01	2.34853	0.019723
V$STAT5A_02	2.37363	0.0234778
V$CDC5_01	2.39172	0.0137773
V$AP3_Q6	2.48844	0.0122628
V$OCT1_B	2.59358	0.0240179
V$OCT_Q6	2.61337	0.015898
V$HNF3_Q6	2.63911	0.0113157
V$OCT1_05	2.64506	0.0124122
V$FREAC4_01	2.67941	0.00915773
V$CP2_02	2.77842	0.0133058
V$SRY_01	2.79355	0.0169514
V$RP58_01	2.79886	0.00300721
V$TST1_01	2.8105	0.00515951
V$LMO2COM_01	2.85085	0.0157917
V$CEBPB_01	2.87399	0.0482515
V$TAL1ALPHAE47_01	2.95409	0.00459027
V$CEBP_Q2	3.00888	0.0400157
V$POU6F1_01	3.01166	0.0147085
V$AP1_Q6_01	3.05712	0.00901518
V$OCT_C	3.13605	0.00210629
V$AP4_Q6_01	3.17791	0.0324642
V$TAL1BETAITF2_01	3.17976	0.00154377
V$E2A_Q2	3.22283	0.0101052
V$MEIS1_01	3.23567	0.00741292
V$FOX_Q2	3.23914	0.00372782
V$LBP1_Q6	3.27641	0.0386253
V$IPF1_Q4	3.29077	0.010567
V$SMAD3_Q6	3.33737	0.00449864
V$MEF2_01	3.45436	0.0279786
V$MYOGENIN_Q6	3.713	0.00730367
V$NF1_Q6	3.76971	0.00341336
V$HEB_Q6	3.95706	0.00480884
V$TBP_01	4.01189	0.00109094
V$SREBP_Q3	4.3575	0.00066782
V$RSRFC4_01	4.53635	0.00742206
V$MEF2_02	4.8843	0.00040688
V$MEF2_03	5.01137	0.00044566
V$MEF2_Q6_01	5.8338	3.944e-05
