# Supplementary material for: GSMA: Gene Set Matrix Analysis, An Automated Method for Rapid Hypothesis Testing of Gene Expression Data
Source: Bioinform Biol Insights. 2009 Nov 24;1:49–62. (PMC2789691)
Supplement: Additional file 2. [file GSMA_MS-Figure_3.xls]

## Sheet: Figure 3A
Label	BAL-LPS6	BAL-LPS20	BAL-APM6	BAL-APM20	MON-LPS6	MON-LPS20	MON-APM6	MON-APM20	EPI-LPS6	EPI-LPS20	EPI-APM6	EPI-APM20
	1	1	1	1	1	1	1	1	1	1	1	1
Human Osteogenesis Genes	-1.737	-3.148	0	0	0	0	2.655	2.957	0	-2.534	0	-1.967
chemicalPathway	0	0	0	1.855	0	-1.705	0	-1.682	0	1.391	0	0
il7Pathway	0	1.952	0	0	1.889	0	0	0	0	1.408	0	0
GNF_FEMALE_GENES	0	0	0	-2.713	0	-3.519	0	-3.042	2.796	0	4.279	0
rarrxrPathway	-1.235	0	-1.208	0	0	0	0	0.9966	-1.212	0	-1.702	-1.448
hcmvPathway	0	0	0	0	0	0	0	1.208	0	0	0	0
MAP_kinase_kinase_activity	0	0	0	0	0	0	0	0.9757	0	0	0	0
MAPK_Cascade	0	0	0	0	0	0	0	1.574	0	0	0	0
CR_PROTEIN_MOD	0	0	0	0	0	0	0	2.106	0	0	0	0
pelp1Pathway	0	0	0	0	0	0	0	1.655	0	0	0	0
MAPKKK_cascade	0	0	0	1.587	0	0	0	3.312	0	0	0	0
ldlPathway	0	0	0	4.227	0	0	0	5.906	0	0	0	0
ST_JNK_MAPK_Pathway	0	0	0	1.555	0	0	0	1.998	0	0	0	0
ST_G_alpha_i_Pathway_	0	1.844	0	0	0	0	0	0	1.256	0	0	0
ST_Interleukin_13_Pathway	0	0.8707	0	0	0	0	0	0	0	0	0	0
ST_IL_13_PATHWAY	0	0.8707	0	0	0	0	0	0	0	0	0	0
MYC_WT	0	1.12	0	0	0	0	0	0	0	0	0	0
s1pPathway	0	2.494	0	2.182	0	0	0	0.768	0	0	0	0
cellcyclePathway	0	0	0	0	0	0	2.095	2.004	0	0	1.669	1.92
CR_REPAIR	0	0	0	0	-1.556	-1.116	-1.19	0	-1.586	0	0	0
HTERT_DOWN	0	0	0	-2.242	0	0	0	0	0	0	-2.315	0
flumazenilPathway	0	0	0	0	0	-0.5737	0	0	0	0	0	0
akap96Pathway	0	0	0	0	0	-1.214	0	0	0	0	0	0
CR_HORMONAL_FUNCTIONS	0	0	0	0	0	-0.5325	0	0	0	0	0	0
Human Neuroscience-1 Ion Channel & Transporter Genes	0	0	0	0	0	0	2.797	0	0	0	0	0
KET	-2.198	0	-1.282	-1.619	0	0	-1.057	-0.744	-1.828	-1.459	0	-1.543
dbpbPathway	0	0	0	0.585	0	0	0	0	0	-0.7306	0.6825	-0.7653
cell_adhesion	0	0	0	0	2.681	4.046	0	0	0	-1.878	0	-2.803
MAP00310_Lysine_degradation	-1.939	0	0	0	-2.377	0	-1.486	-2.016	-1.83	-1.372	0	0
CR_CANCER_TESTIS	0	0	0	0	0	0	0	0	0	-0.4078	0	0.4655
ps1Pathway	1.464	1.128	1.84	0	2.084	1.139	0	1.416	-1.961	0	0	0
plcPathway	0	0	0	0	0	0	0	0	-1.105	0	0	-0.7413
ketonebodiesPathway	0	0	0	0	0	0	0	0	-1.499	0	0	0
CR_TRANSCRIPTION_FACTORS	0	0	0	3.035	0	0	2.594	0	0	0	0	0
botulinPathway	0	0.8291	0	0.9565	-1.046	0	0	0	0	0	-1.058	-0.3448
ahspPathway	-1.16	0	-2.132	0	0	0	-2.007	-2.22	0	0	0	2.122
GPCRs_Class_A_Rhodopsin-like_2	0	-1.132	0	-1.039	0	0	0	0	0	-0.894	0	0
ADULT_LIVER_vs_FETAL_LIVER_GNF2	0	-2.499	-1.321	-1.803	0	0	0	0	-1.495	-3.513	0	0
gata3Pathway	0	-1.323	0	0	0	0	0	0	0	-1.538	0	0
MAP00600_Sphingoglycolipid_metabolism	0	0	-1.099	-2.364	-1.522	2.011	0	0	0	0	0	0
MAP00230_Purine_metabolism	-1.664	0	-2.079	-1.752	0	0	0	0	0	0	-2.271	0
atrbrcaPathway	0	0	0	0	0	0	0	0	-1.636	0	2.035	0
MAP00860_Porphyrin_and_chlorophyll_metabolism	0	-1.924	0	0	0	-1.714	0	-2.565	0	0	-2.68	0
ST_G_Protein_Independent_7_Transmembrane_Receptor_Signaling	1.827	1.375	0	0	0	0	-1.456	0	1.586	2.073	0	0
ST_G_Protein_Independent_7_Transmembrane	1.827	1.375	0	0	0	0	-1.456	0	1.586	2.073	0	0
p53Pathway	-2.233	-2.006	0	0	0	0	0	0	0	2.46	2.041	0
Human Stem Cell Genes Others	0	-2.218	0	0	0	-1.711	0	0	0	0	0	0
vifPathway	0	0	-2.865	-2.336	0	0	0	0	0	0	0	0
gsPathway	0	0	-1.208	-1.594	0	0	0	0	0	0	0	0
vitcbPathway	0	0	0	0	0.6352	0.5408	1.247	1.223	-3.218	-4.006	-2.934	0
mrpPathway	0	0	0	0	0	0	0	0	0	-0.7283	0	0
il5Pathway	0	0	0	0	0	0	0	0	0	-1.56	0	0
electron_transport	0	0	0	0	0	0	0	0	0	-2.345	0	0
ccr5Pathway	0	0	0	0	0	0	0	0	0	-1.843	0	0
SA_MMP_CYTOKINE_CONNECTION	0	0	0	0	0	0	0	0	0	-1.523	0	0
MAP00603_Globoside_metabolism	0	0	0	0	0	0	0	0	0	-0.4446	0	0
ionPathway	0	0	0	0	0.7076	0	0	0	0	-1.622	0	0
MAP00361_gamma_Hexachlorocyclohexane_degradation	0	0	0	0	1.155	0	0	0	0	-2.271	0	0
intrinsicPathway	0	0	0	0	0	0	0	0	0	-3.868	0	-2.303
ST_Wnt_Ca2_cyclic_GMP_Pathway	0	0	0	0	0	0	0	0	-1.506	-1.299	0	0
INSULIN_2F_DOWN	0	0	0	0	0	0	0	0	-2.055	-1.785	0	0
HOX_LIST_JP	0	0	0	0	0	0	0	0	-1.326	-1.407	0	0
neutrophilPathway	0	0	0	0	0	0	0	0	-0.9246	-1.197	0	0
MAP00380_Tryptophan_metabolism	0	0	0	0	0	0	0	0	-2.023	-2.487	0	0
methioninePathway	0	0	-0.5294	-0.2771	-0.5845	0	0	0	-1.46	-1.731	0	-0.9627
plcdPathway	0	0	0	0	0	0	0	0	-1.014	-1.538	0	-0.8483
GPCRs_Class_B_Secretin-like	1.02	0	0	0	0	0	0	0	-2.247	-2.587	0	-1.727
parkinsonsPathway	0.9764	0	0	-0.3043	0	0	-1.339	-0.126	-1.487	-2.22	0.8173	-0.7949
nos1Pathway	0	0	0	0	0	0	-1.66	0	-1.185	-2.958	0	0
cacamPathway	0	0	-0.6322	0	-1.571	0	-1.726	0	-1.403	-2.093	0	0
MAP00071_Fatty_acid_metabolism	0	0	-1.345	-1.943	-2.336	0	-1.371	-1.297	-2.845	-3.483	0	0
blymphocytePathway	0	0	0	0	0	0	0	0	-1.056	-1.301	1.086	0
MAP00120_Bile_acid_biosynthesis	0	0	0	-1.958	-3.603	0	-3.145	0	-2.344	-2.478	-1.993	-1.57
TESTIS_GENES_FROM_XHX_AND_NETAFFX	0	0	0	0	1.795	0	0	0	-1.199	-1.803	1.529	0
asbcellPathway	0	-0.7232	0	0	0	0	0	0	0	-1.665	1.393	0
arapPathway	0	0	0	1.484	1.627	0.9094	0	1.213	0	0	0	0
Human Wnt Signaling Pathway Genes	0	0	0	1.845	2.417	3.337	0	0	0	0	0	0
ST_Wnt_beta_catenin_Pathway	1.809	1.561	0	0	0	0	0	0	0	0	0	0
tidPathway	2.489	0	0	0	3.933	2.944	4.678	0	0	0	-2.12	0
aifPathway	0	0	-0.7428	0	0	0	0	0	0.9633	0	0	0
mta3Pathway	0	-2.845	0	0	0	2.066	0	0	0	0	-2.888	0
spryPathway	1.495	0	0	0	0	1.294	0	1.776	0	1.543	0	0
Human G-Proteins & Signaling Molecules Genes	2.909	1.946	0	0	0	2.02	0	2.363	1.264	1.708	0	0
appPathway	1.78	1.52	1.139	0	0	1.524	0	1.37	0	0	0	0
bbcellPathway	-1.48	0	0	0	-0.3801	-3.669	0	-4.839	0	-1.645	0	0
ureacyclePathway	0	0	-1.034	0	-1.516	0	-0.7148	-0.6069	0	1.971	-1.221	0
cell_cycle_checkpointII	0	0	0	0	0.648	0	0	1.001	0	1.512	1.322	0
ST_T_Cell_Signal_Transduction	0	0	0	0	1.866	0	0	0	0	1.603	1.744	0
EGF_receptor_signaling_pathway	0	-1.062	0	0	0.8809	0	0	0	0	0	0	0
Human Diabetes Genes 2	0	-2.241	0	0	2.815	0	0	0	0	0	0	0
Human Diabetes Genes	0	-2.241	0	0	2.815	0	0	0	0	0	0	0
cell_surface_receptor_linked_signal_transduction	0	-2.116	0	0	4.883	0	0	0	0	0	2.675	0
GPCRs_Class_A_Rhodopsin-like	0	0	0	0	3.395	0	0	0	0	0	3.997	1.44
CR_IMMUNE_FUNCTION	0	0	0	0	2.69	0	0	0	0	0	2.931	0
cftrPathway	-1.08	0	-2.132	-2.564	-1.43	-2.575	-2.412	-1.374	0	-1.93	0	-3.278
agpcrPathway	0	0	-1.583	-2.289	0	-1.881	-1.876	0	0	-2.156	0	-3.176
torPathway	-2.056	-2.544	-2.314	-2.91	0	0	-2.729	0	1.262	0	-3.199	-1.5
bcl2family_and_reg_network	0	0	0	0	1.852	1.832	2.192	1.958	1.856	1.765	0	2.207
ifngPathway	4.629	0	0	0	3.649	0	-2.313	-3.628	1.421	0	0	0
ST_Interferon_gamma_Pathway	3.046	0	0	0	2.723	0	0	-2.718	0	0	0	0
ifnaPathway	4.38	-1.383	0	0	3.676	-2.614	0	-3.805	0	0	-2.219	-1.86
ST_Type_I_Interferon_Pathway	4.38	-1.383	0	0	3.676	-2.614	0	-3.805	0	0	-2.219	-1.86
arenrf2Pathway	2.185	0	3.243	2.623	0	1.345	0	2.197	0	0	0	0
MAP00512_O_Glycans_biosynthesis	2.449	3.002	0	1.67	-2.12	0	0	0	0	0	0	1.694
MAP_kinase_activity	0	0	0	0	-0.9647	1.124	0	1.422	0	0	0	0
proteasomePathway	0	1.328	1.222	1.925	0	2.153	2.862	2.55	5.011	4.55	-1.753	3.865
MAP00272_Cysteine_metabolism	0	0	-1.303	0	0	0	-1.299	0	0	0	0	0
gleevecPathway	2.029	0	0	0	0	0	-1.676	0	1.453	0	-1.597	0
BRCA_UP	1.813	0	0	0	0	0	-2.581	0	0	0	-1.341	0
SA_G1_AND_S_PHASES	-2.079	-1.955	0	0	0	0	0	0	2.262	0	0	0
MAP00531_Glycosaminoglycan_degradation	1.045	0	-0.9328	0	0	0	-2.295	0	0	0	0	0
circadianPathway	0	0	0	0	-1.738	0	0	0	0	0	0	-0.7413
ppargPathway	0	0	0	0	-2.583	0	0	0.9362	0	0	0	0
MAP00530_Aminosugars_metabolism	0	0	0	0	-1.876	0	0	0	0	0	0	0
Glycogen_Metabolism	0	0	0	0	-2.135	0	0	0	0	0	0	0
GLYCOGEN	0	0	0	0	-1.329	0	0	0	0	0	0	0
Complement_Activation_Classical	0	0	0	0	-7.398	0	0	0	0	0	0	0
electron_transporter_activity	0	0	0	0	-5.475	0	0	0	0	0	0	0
dreamPathway	0	0	0	0	-1.918	0	0	0	0	0	0	0
cell_adhesion_receptor_activity	0	0	0	0	-1.847	0	0	0	0	0	0	0
MAP00561_Glycerolipid_metabolism	0	0	0	0	-2.06	0	0	0	0	0	0	0
erk5Pathway	0	0	0	0	-1.025	0	-2.055	0	0	0	0	0
pgc1aPathway	0	0	0	0	-1.673	0	-2.407	0	0	0	0	0
hdacPathway	0	0	0	0	-1.064	0	-1.685	0	0	0	0	0
S1P_Signaling	0	0	0	0	-1.396	0	-2.186	0	0	0	0	0
nfatPathway	0	0	0	0	-1.569	0	-1.803	0	0	0	0	0
gpcrPathway	0	0	0	0	-1.297	0	-1.631	0	0	0	0	0
huntingtonPathway	0	0	0	0	-1.113	0	-0.9205	0	0	0	0	0
carm-erPathway	0	0	0	0	-1.883	0	-1.632	0	0	0	0	0
Fatty_Acid_Degradation	0	0	0	0	-3.393	0	-1.463	0	0	0	0	0
par1Pathway	0	0	0	0	0	0	-0.9839	0	0	0	0	0
p27Pathway	0	0	0	0	0	0	-0.97	0	0	0	0	0
nkcellsPathway	0	0	0	0	0	0	-2.179	0	0	0	0	0
eif4Pathway	0	0	0	0	0	0	-1.598	0	0	0	0	0
biopeptidesPathway	0	0	0	0	0	0	-2.845	0	0	0	0	0
ST_Dictyostelium_discoideum_cAMP_Chemotaxis_Pathway	0	0	0	0	0	0	-1.669	0	0	0	0	0
feederPathway	0	0	0	0	0	0	-1.672	-0.4509	0	0	0	0
MAP00632_Benzoate_degradation	0	0	0	0	-2.253	0	-1.27	-1.437	0	0	0	0
akapCentrosomePathway	0	-1.095	0	0	0	0	0	0	0	0	0	0
MAP00910_Nitrogen_metabolism	0	-2.099	0	0	0	0	0	0	0	0	0	0
SA_BONE_MORPHOGENETIC	-2.228	-3.698	-1.666	0	0	0.1994	0	0	0	0	0	0
Eicosanoid_Synthesis	-2.074	-4.065	0	0	0	0	0	0	0	0	0	0
GLUCO	0	-2.742	-2.619	-3.805	0	0	0	0	2.318	0	0	0
arfPathway	0	-1.893	-1.628	-1.4	0	0	0	0	0	0	0	0
MAP00010_Glycolysis_Gluconeogenesis	-2.202	-3.026	-2.101	-3.937	0	0	0	0	0	0	0	-2.401
rabPathway	-1.521	-2.815	-1.033	-1.607	0	0	0	0.9085	2.293	0	0	0
MAP00195_Photosynthesis	-2.147	-2.638	-1.117	-2.705	-1.109	1.366	0	0	0	0	0	0
no1Pathway	-1.695	-2.068	0	-1.604	0	0	0	0	0	0	0	0
MAP00030_Pentose_phosphate_pathway	-3.045	-3.929	0	-3.452	0	0	0	0	0	0	0	0
insulin_signalling	-1.893	-2.047	-2.036	-2.081	0	0	0	0	1.685	0	0	0
MAP00710_Carbon_fixation	-2.848	-5.368	-3.639	-4.463	0	0	0	0	1.737	0	0	0
glycolysisPathway	-1.999	-2.933	-1.2	-2.215	0	0	0	0	0	0	0	0
GLYCOL	-3.109	-4.105	-2.733	-3.914	0	0	0	0	0	0	0	0
MAP00190_Oxidative_phosphorylation	-2.795	-2.857	-1.855	-3.32	-2.333	0	0	0	2.066	0	0	0
Pentose_Phosphate_Pathway	-1.666	-1.876	0	-1.478	0	0	0	0	1.144	0.9226	0	0
MAP03070_Type_III_secretion_system	0	-2.591	-1.002	-2.622	0	1.518	0	0	0	0	0	0
MAP00193_ATP_synthesis	0	-2.591	-1.002	-2.622	0	1.518	0	0	0	0	0	0
etcPathway	0	0	0	-1.24	-1.833	0	-1.323	0	0	0	-1.908	0
classicPathway	0	0	-2.122	-2.649	-7.786	0	-1.269	-3.255	-1.412	-2.873	0	-1.294
tcapoptosisPathway	0	0	-1.003	0	0	-2.048	-1.938	-3.156	0	0	2.045	1.617
tcrMoleculePathway	-1.568	0	-0.8639	0	0	-2.502	-2.23	-2.571	0	0	1.497	1.613
thelperPathway	-2.699	0	-2.015	0	0	-2.869	-3.195	-2.969	0	0	2.249	0
tcytotoxicPathway	-2.563	0	-1.759	0	0	-2.442	-3.01	-2.243	0	0	2.533	1.018
tertPathway	0	0	-1.022	-0.9457	0	0	-1.174	-0.4857	0	0	0	0
SIG_BCR_Signaling_Pathway	0	0	-2.165	-2.229	0	0	-2.733	0	0	0	0	0
crebPathway	0	0	-1.571	-1.951	-1.302	0	-2.388	0	0	0	0	0
MAP00062_Fatty_acid_biosynthesis_path_2	0	0	0	-1.541	-3.794	-1.561	-2.274	-1.528	0	0	-1.588	0
FA	-2.091	-1.836	-1.577	-2.33	-3.493	-2.707	-3.139	-2.237	0	0	-2.358	0
MAP00650_Butanoate_metabolism	-2.084	-2.195	-1.881	-2.647	-2.264	-2.036	-2.176	-2.938	0	0	0	0
cskPathway	-2.655	-3.204	-2.742	-2.949	0	-4.498	-3.597	-4.218	0	0	0	0
amiPathway	-2.655	-3.204	-2.742	-2.949	0	-4.498	-3.597	-4.218	0	0	0	0
betaoxidationPathway	0	-2.188	-1.461	-1.853	-2.292	-2.17	-2.209	-2.064	0	-1.158	0	-1.134
Fatty_Acid_Synthesis	-1.321	-2.459	-1.999	-1.958	-1.819	0	-1.321	-0.8633	0	0	0	0
Krebs-TCA_Cycle	0	0	-2.149	-1.333	-2.337	-1.746	-1.81	-1.406	0	1.303	-2.052	0
carm1Pathway	0	0	-1.797	0	-1.349	-1.415	-1.678	0	0	0	-1.834	0
TCA	0	0	-1.966	0	-2.033	-1.518	-1.841	-1.393	0	0	-2.62	0
GO_0005739	-2.447	0	-3.718	-4.483	-4.716	-1.943	-3.25	-2.15	2.121	1.649	-2.472	0
mitochondr	-3.326	0	-5.946	-5.594	-7.86	-3.56	-4.577	-3.894	4.085	3.829	-3.788	1.902
human_mitoDB_6_2002	-4.001	0	-5.295	-5.217	-7.936	-3.617	-3.463	-3.526	3.79	3.425	-3.996	2.374
VOXPHOS	-4.299	0	-4.685	-4.645	-6.404	-2.551	-3.589	-2.266	3.875	2.44	-2.643	2.809
Electron_Transport_Chain	-4.459	0	-4.673	-4.389	-7.171	-2.942	-4.389	-2.926	3.544	1.677	-3.833	2.343
MAP00720_Reductive_carboxylate_cycle_CO2_fixation	-1.799	-2.346	-2.594	-2.763	-3.852	0	-2.201	0	0	0	-3.057	-1.543
MAP00620_Pyruvate_metabolism	0	0	-2.747	-3.26	-5.262	0	-2.099	0	0	0	-1.864	0
MAP00020_Citrate_cycle_TCA_cycle	-1.78	0	-2.712	-1.568	-3.684	0	-1.729	0	0	0	-2.699	0
MAP03020_RNA_polymerase	0	0	-1.176	0	-1.6	0	-1.144	0	0	0	-1.751	0
tcraPathway	-2.78	-2.736	0	0	0	-4.648	-3.331	-5.206	0	0	1.425	0
MAP00562_Inositol_phosphate_metabolism	0	1.649	0	0	0	-2.149	-1.79	-1.667	0	0	0	0
CR_DNA_MET_AND_MOD	0	0	0	0	0	-1.607	-1.132	-1.475	0	0	0	0
plcePathway	0	0	-1.736	-2.634	-1.18	-2.33	-1.938	-0.916	0	0	0	0
MAP00280_Valine_leucine_and_isoleucine_degradation	0	0	-2.043	-2.593	-3.714	-1.875	-2.882	-2.301	-1.384	0	0	-1.397
cptPathway	0	0	-1.04	-0.6561	-0.9915	0	-0.8463	-0.5128	0	-0.4833	0	0
MAP00640_Propanoate_metabolism	0	0	-2.312	-3.16	-3.92	-1.799	-2.701	-2.374	0	-1.636	0	0
malatexPathway	0	0	-1.283	0	-2.147	-1.32	-1.174	-1.453	0	0	0	0
MAP00680_Methane_metabolism	0	0	0	0	-1.875	-2.018	-1.947	-1.595	0	0	0	0
ST_PAC1_RECEPTOR_PATHWAY	-1.377	0	-1.452	-2.69	-1.71	0	-1.71	-0.7516	0	0	0	-1.17
il3Pathway	0	0	0	0	0	1.269	0	0	0	0	0	0
Wnt_Signaling	0	0	0	0	0	1.394	0	0	0	0	0	0
SA_B_CELL_RECEPTOR_COMPLEXES	0	0	0	0	0	1.571	0	0	0	0	0	0
MAP00510_N_Glycans_biosynthesis	0	0	0	0	0	0	0	0	0	1.56	-1.167	0
tollPathway	0	0	0	0	0	2.655	0	2.036	0	0	0	1.685
vobesityPathway	0	0	0	0	0	2.968	0	1.746	0	-1.212	0	0
fmlppathway	0	0	0	0	0	3.007	0	1.839	0	0	0	0
SIG_CD40PATHWAYMAP	0	0	0	0	0	2.478	0	1.723	0	0	0	0
Human Cancer Genes Adhesion	0	0	0	0	0	4.345	0	5.199	3.059	0	0	0
pitx2Pathway	1.574	1.387	1.179	1.026	0	0	0	0	0	0	0	0
nfkbPathway	0	0	0	4.118	4.572	4.643	5.829	4.178	0	0	0	1.656
eea1Pathway	0	0	0	0	1.71	1.665	1.177	1.075	0	0	0	0
ST_STAT3_Pathway	0	0	0	0	3.768	2.007	3.652	3.738	0	0	0	-1.065
cell_death	0	0	0	2.343	0	2.911	2.499	2.685	0	0	0	0
il22bpPathway	3.459	0	0	2.546	3.105	0	0	0	0	0	0	-0.7955
FRASOR_ER_UP	0	0	1.878	0	0	3.213	1.67	3.29	0	0	0	0
TGF_Beta_Signaling_Pathway	0	0	4.888	4.156	3.318	2.452	0	3.233	1.792	0	0	0
ST_Gaq_Pathway	2.876	4.732	2.201	1.651	2.51	2.594	0	0	0	0	0	0
ST_Ga12_Pathway	2.6	2.175	1.452	1.599	2.377	0	0	0	0	0	0	0
Human DNA Damage Signaling Pathways Genes	2.932	0	3.538	4.612	0	0	2.361	1.962	0	2.955	0	2.227
rnaPathway	2.775	2.329	2.89	2.382	3.399	0	3.492	0	1.778	2.224	0	0
ace2Pathway	0	0	0	0	0.802	0	0.614	0	0	0	0	0
MAP00430_Taurine_and_hypotaurine_metabolism	0	0	0	0	0.723	0	0.67	0	0	0	0	0
pkcPathway	2.59	2.198	3.635	0	3.51	0	0	0	0	0	-1.522	0
slrp2Pathway	0.2296	0.1697	0.7695	0	0.8631	0	0	0	0	0	0	0
Inflammatory_Response_Pathway	0	0	1.561	0	2.277	0	0	0	0	0	0	0
il18Pathway	0	0	1.522	0	3.145	0	1.532	0	0	0	0	0
soddPathway	0	0	2.123	0	2.905	1.593	1.541	0	0.8972	0	0	0
Human Th1-Th2-Th3 Genes	0	0	4.496	3.738	6.913	0	2.487	0	0	-1.759	0	0
tall1Pathway	0	0	1.665	1.637	2.357	0	0	0	0	0	0	0
Human Neurotrophin and Receptors	0	0	4.258	4.021	3.437	0	0	0	0	0	0	0
il10Pathway	3.595	0	8.656	6.143	4.417	0	0	0	0	0	0	0
p53hypoxiaPathway	0	0	5.523	3.538	0	0	5.842	3.376	0	2.845	0	0
p53_signalling	0	0	4.143	2.574	0	0	3.527	0	2.784	3.259	1.943	0
Human Apoptosis Genes Anti-apoptosis:	3.506	3.879	3.567	3.816	0	0	3.449	2.711	0	1.973	0	3.061
ranklPathway	3.074	0	2.324	2.742	0	2.211	3.078	1.383	0	0	0	0
hifPathway	2.061	0	3.228	2.967	0	0	2.541	3.244	3.04	2.82	0	0
ST_Tumor_Necrosis_Factor_Pathway	5.994	4.818	6.076	5.103	3.71	4.214	4.463	3.126	2.07	2.716	0	3.475
ST_Ga13_Pathway	4.298	4.129	2.369	2.522	2.183	3.104	2.824	1.869	1.586	1.68	0	0
cd40Pathway	0	0	5.812	4.146	0	4.328	5.094	3.585	0	0	-2.083	0
breast_cancer_estrogen_signalling	-1.825	-2.066	5.006	2.525	2.685	3.317	5.633	4.935	4.716	3.849	0	0
Human Breast Cancer and Estrogen Receptor Signaling Genes	-1.536	-1.592	5.636	3.288	2.813	3.979	6.195	5.615	4.826	3.972	0	0
ST_p38_MAPK_Pathway	0	0	2.725	2.791	0	1.934	3.312	3.503	2.85	3.061	0	0
Human Tumor Metastasis Genes	0	0	5.059	4.156	0	6.875	5.454	8.387	4.738	3.514	0	0
cell_growth_and_or_maintenance	0	3.169	7.063	5.278	0	4.537	5.05	4.885	2.532	2.21	0	2.236
Human Cancer Genes Invasion and metastasis	0	3.366	8.253	9.101	0	6.957	7.985	11.33	5.475	5.444	0	2.25
EMT_UP	7.114	0	6.697	0	5.535	7.049	5.973	5.716	0	0	0	0
Human Signal Transduction in Cancer Genes	3.294	0	8.162	5.136	5.025	3.881	7.617	3.762	3.46	4.251	0	0
Cancer Genes Cell Growth and Differentiation	2.479	0	5.071	3.675	3.235	2.748	4.314	3.072	3.663	3.188	0	0
Cancer Genes Apoptosis	3.943	0	7.036	6.249	5.589	4.739	4.341	0	0	0	0	0
atmPathway	0	0	4.217	2.907	2.188	0	3.669	2.235	0	0	1.927	2.24
stemPathway	0	0	8.832	6.55	4.329	0	6.927	6.398	0	0	3.759	1.722
ca_nf_at_signalling	0	0	6.395	5.355	3.862	0	5.204	4.703	0	0	2.96	2.839
inflamPathway	0	0	10.43	7.765	6.176	0	9.687	6.433	0	0	3.41	0
eponfkbPathway	3.23	0	5.554	3.72	5.722	6.292	6.827	5.336	0	0	0	0
cell_proliferation	0	0	4.369	3.51	4.077	2.872	4.66	3.548	0	0	0	0
PROLIF_GENES	0	0	4.565	3.919	3.248	3.595	4.466	3.801	0	0	0	0
Human Hypoxia Signaling Pathway Genes	0	0	7.883	4.435	3.568	6.267	7.744	6.792	2.547	0	0	0
stressPathway	0	0	2.98	1.683	3.124	2.283	2.974	2.262	0	1.307	0	0
Human cAMP/Ca2+ Genes whose promoters contain CRE enhancer sequence	1.973	2.454	7.284	4.57	3.443	3.445	7.2	6.027	2.898	3.772	2.069	3.212
erythPathway	0	0	14.4	9.928	5.687	5.352	11.98	11.31	-1.326	0	1.653	1.282
Human Endothelial Cell Biology Genes	0	0	11.73	9.51	5.061	7.28	10.24	10.87	3.612	2.993	4.245	3.244
Human Nitric Oxide Genes	3.432	0	14.61	10.77	5.805	9.419	15.39	12.74	4.915	3.822	4.122	5.08
Human Cardiovascular Disease Genes	4.981	0	13.47	10.22	4.969	6.395	11.55	10.55	3.498	2.535	4.56	3.754
Human Apoptosis & Cell Cycle Genes	4.274	0	12.83	10.2	5.564	4.192	12.23	7.557	2	2.205	3.978	4.734
cytokinePathway	3.898	0	9.816	7.072	6.899	4.749	8.826	6.545	0	0	3.899	0
Human Interleukins and Receptors Genes	3.375	0	9.903	8.211	7.337	6.009	10.31	9.457	0	0	4.425	1.955
Human Growth Factor Genes	5.007	0	11.49	8.301	6.131	5.645	11.3	9.549	0	0	2.866	0
Human Common Cytokine Genes	3.527	0	10.35	8.699	5.949	4.243	10.08	9.657	0	0	3.671	0
nthiPathway	6.138	2.736	9.005	6.767	5.275	8.062	8.79	7.889	0	1.975	0	0
NFKB_INDUCED	10.86	6.26	20.7	16.31	11.66	14.3	18.23	16.6	5.122	4.933	3.332	0
il1rPathway	4.144	2.181	9.063	7.04	5.579	6.143	9.007	8.283	0	0	0	1.814
Human NFkB Signaling Pathway Genes	5.975	4.094	10.36	9.462	8.038	6.79	9.142	6.938	0	0	0	2.198
CR_SIGNALLING	6.414	1.997	7.605	6.055	5.879	5.411	6.044	6.144	0	1.652	2.029	1.667
Human Chemokine and Receptor Genes	12.46	4.351	15.08	10.4	10.92	14.33	11.43	13.13	0	0	3.341	2.445
Human Inflammatory Cytokines & Receptors	9.294	3.57	12.16	10.19	11.2	10.57	10.05	9.69	0	0	4.316	2.275
Human Autoimmune and Inflammatory Response Genes	8.177	2.641	12.6	10.92	10.54	9.07	9.919	8.981	0	0	3.311	2.867
Human Asthma Genes	12.83	4.227	19.35	13.85	12.31	12.65	15.81	15.66	0	0	3.819	2.293
Human Glucocorticoid Signaling Genes	5.773	2.683	10.08	8.789	7	5.739	9.288	7.031	0	0	4.822	2.499
tnfr2Pathway	5.725	4.082	8.302	5.741	6.628	5.496	7.41	5.217	0	1.565	0	0
Human Toll-Like Receptor Signaling Pathway Genes	5.84	0	10.1	7.77	6.783	6.651	8.961	7.51	1.714	2.07	2.357	2.519
Human Hematology/Immunology Genes	6.868	0	9.282	7.704	10.76	6.36	7.417	7.619	0	0	5.039	1.697
Human Ca2+ /NF-AT Signaling Pathway Genes	0	0	6.645	5.604	3.823	3.288	5.435	5.111	0	0	2.371	2.576
Human Immunology Signaling Pathways Genes	5.349	0	7.344	7.121	7.873	4.348	6.732	3.954	0	0	0	0
Human G Protein-Coupled Receptor Genes	0	0	5.856	4.466	4.66	3.286	5.699	4.937	0	0	5.22	1.717
Human Apoptosis Genes	1.943	1.842	4.301	4.265	4.358	2.108	4.021	2.619	0	1.694	2.118	3.139
Human JAK / STAT Signaling Pathway Genes	4.064	0	3.801	4.015	7.082	3.29	3.189	0	0	0	0	0
Human Dendritic & Antigen Presenting Cell Genes	8.985	0	8.569	6.001	12.21	5.666	7.474	0	0	0	0	0
Human p53 Signaling Pathway Genes	0	0	4.126	2.826	2.289	2.027	3.92	2.064	3.148	3.56	1.755	1.675
relaPathway	0	0	2.339	1.793	3.02	2.978	2.689	2.088	0	0	-1.818	0
tnf_and_fas_network	5.902	4.916	6.43	5.074	5.187	0	4.454	2.776	0	0	0	1.814
P53_UP	0	0	2.822	0	0	3.003	2.408	2.52	2.515	0	0	0
ST_Fas_Signaling_Pathway	4.158	2.63	4.919	3.911	0	0	0	3.498	3.156	2.922	0	2.983
deathPathway	3.014	3.48	2.538	3.537	3.218	1.994	0	0	1.835	3.707	0	3.695
caspasePathway	3.13	3.148	3.059	2.73	1.603	0	0	1.103	1.268	2.786	0	3.841
CR_DEATH	1.862	1.693	1.745	2.344	2.678	2.092	2.565	0	2.143	2.793	0	2.09
hivnefPathway	2.287	2.14	2.554	0	3.255	2.594	2.371	1.596	1.571	2.075	0	0
cell_motility	4.36	0	5.733	0	6.145	3.678	3.781	0	3.024	2.849	0	0
drug_resistance_and_metabolism	0	0	0	0	0	1.582	2.564	2.028	0	0	0	0
Human Metal Transport and Homeostasis Genes	0	0	3.083	0	0	2.985	5.514	2.877	0	0	0	0
keratinocytePathway	0	0	2.299	2.154	0	2.194	0	2.742	1.805	0	0	0
cdmacPathway	2.498	1.672	3.142	2.063	0	2.751	0	2.116	2.568	2.638	-2.029	0
HTERT_UP	3.638	3.144	3.746	3.439	0	0	2.568	3.006	4.477	5.17	-3.192	0
Human Interferon a b Response Genes	13.22	0	5.083	5.454	15.49	0	4.534	-4.315	2.836	2.696	0	0
Matrix_Metalloproteinases	-0.7541	0	2.711	2.443	0	4.864	0	4.993	0	0	1.645	0
Human cAMP/Ca2+ Genes whose promoters contain SRE or the like enhancer sequence	0	0	4.188	0	0	0	3.734	0	4.306	4.626	0	1.616
SA_CASPASE_CASCADE	3.765	4.089	2.507	4.061	0	0	0	0	0	0	0	3.73
Human Androgen Signaling and Prostate Cancer Genes	0	0	0	0	0	1.934	2.289	1.575	0	0	-2.134	0
FRASOR_ER_DOWN	0	0	0	0	0	4.195	2.617	4.731	0	0	-2.633	0
pyk2Pathway	0	0	0	0	0	0	0	0	1.49	0	0	0
pmlPathway	0	0	0	0	0	0	0	0	1.02	0	0	0
hsp27Pathway	0	0	0	0	0	0	0	0	1.15	0	0	0
at1rPathway	0	0	0	0	0	0	0	0	1.396	0	0	0
MAP00220_Urea_cycle_and_metabolism_of_amino_groups	0	0	0	0	0	0	0	0	2.803	0	0	0
Human Extracellular Matrix & Adhesion Molecules Genes	0	0	0	0	0	0	0	0	2.866	0	0	0
SIG_InsulinReceptorPathwayInCardiacMyocytes	0	0	0	0	0	0	-1.364	0	2.556	0	0	0
INSULIN_2F_UP	0	-2.028	-2.177	-3.137	-2.05	-2.985	0	0	6.679	3.989	-2.673	0
EMT_DOWN	0	-2.013	0	0	0	0	0	0	4.063	2.904	-1.951	-1.93
mitochondriaPathway	0	2.301	0	0	0	0	0	0	2.146	2.776	0	4.519
ST_Phosphoinositide_3_Kinase_Pathway	0	2.058	0	0	-1.051	0	0	0	2.683	2.794	0	2.539
mRNA_binding_activity	0	0	0	-1.572	0	-1.67	0	0	2.575	2.259	0	0
fosbPathway	0	0	0	0	0	-1.045	0	0	1.323	0.996	0	0
MAP00252_Alanine_and_aspartate_metabolism	0	0	0	0	0	-0.9648	0	-0.8673	2.307	1.517	0	0
G13_Signaling_Pathway	0	0	0	-2.268	0	0	0	0	3.519	2.605	0	0
rhoPathway	0	0	-1.309	-2.353	0	0	0	0	3.078	1.947	0	0
actinYPathway	0	0	-1.092	-1.851	0	0	0	0	3.187	2.927	0	0
integrinPathway	0	-1.773	0	-1.617	0	1.73	-1.543	1.594	4.481	3.529	0	0
Human MAP Kinase Signaling Pathways Genes	0	0	0	0	0	1.383	1.972	2.806	2.653	2.347	0	0
insulinPathway	0	0	0	0	0	0	0	1.098	1.565	1.819	-1.423	0
p35alzheimersPathway	0	0	0	0	0	1.303	0	0	2.64	1.676	-2.463	0
cdk5Pathway	0	0	0	0	-1.276	0.6737	0	0	2.714	2.686	0	0
KRAS_TOP100_KNOCKDOWN	0	0	0	0	3.44	0	0	0	2.429	2.492	0	0
il4Pathway	0	0	0	0	1.012	0	0	0	1.31	0.9518	0	0
SIG_Regulation_of_the_actin_cytoskeleton_by_Rho_GTPases	0	0	0	0	2.033	0	0	0	5.047	2.906	0	0
CR_CYTOSKELETON	-1.866	0	0	0	0	0	0	0	4.152	2.519	0	0
NFKB_REDUCED	-1.189	0	0	0	0	0	0	0	4.179	4.447	0	0
ST_Integrin_Signaling_Pathway	0	0	0	0	0	0	0	0	3.383	1.935	0	0
CR_CAM	0	0	0	0	0	0	0	0	3.743	2.063	0	0
salmonellaPathway	0	0	0	0	0	0	0	0	3.445	2.705	0	0
cell_cycle_regulator	0	0	0	0	0	0	0	0	3.088	2.211	0	0
il2Pathway	0	0	0	0	0	0	0	0	1.204	1.542	0	0
fasPathway	0	0	0	0	0	0	0	0	2.223	2.745	0	0
tnfr1Pathway	0	0	0	0	0	0	0	0	1.419	1.609	0	0
raccycdPathway	0	0	0	0	0	0	0	0	2.724	3.107	0	0
eif2Pathway	0	0	0	0	0	0	0	0	2.132	2.241	0	0
Human PI3K-AKT Signaling Pathway Genes	0	0	0	0	0	0	0	0	1.719	1.824	0	0
ephA4Pathway	0	0	0	0	0	0	0	0	2.672	1.644	0.7368	0
cdc42racPathway	0	0	0	0	0	0	0	0	3.248	2.807	-1.14	0
cell_cycle_arrest	0	0	0	0	0	0	0	0	3.989	3.363	0	1.532
SIG_PIP3SIGINCARDIACMYOCTES	0	0	0	0	0	0	0	0	3.717	3.244	0	2.177
MAP00670_One_carbon_pool_by_folate	0	0	0	0	0	0	0	0	1.418	1.989	0	1.946
SA_G2_AND_M_PHASES	0	0	0	0	0	0	0	0	2.947	3.577	1.813	2.749
g2Pathway	0	0	0	0	0	0	0	0	2.348	2.865	2.954	2.792
Human Cell Cycle Genes	0	0	0	0	0	0	0	0	1.954	1.764	1.584	1.575
III RIIB D	0	0	0	0	-2.919	0	0	0	5.848	6.549	-3.979	0
ptenPathway	0	0	0	0	0	0	-1.657	0	2.746	2.087	0	0
ccr3Pathway	0	0	0	0	0	0	-1.511	0	2.034	1.824	0	0
igf1rPathway	0	0	0	0	0	0	-1.329	0	2.261	2.719	0	0
RAP_DOWN	0	0	-1.863	0	-1.89	0	2.838	0	7.364	7.442	-4.5	3.255
GLUT_DOWN	0	0	0	0	0	-1.837	3.34	0	7.049	8.295	-6.287	2.394
LEU_DOWN	0	0	0	0	0	0	4	0	5.865	5.593	-2.935	0
CR_CELL_CYCLE	0	0	0	0	0	0	1.582	0	2.148	2.077	0	0
RIIB-RIA downreg	2.323	2.397	3.006	0	-3.183	0	3.23	2.848	10.32	12.66	-9.419	3.309
ptdinsPathway	0	0	0	0	0	0	0	0	1.322	1.482	-1.626	0
aktPathway	0	0	0	0	0	0	0	0	1.452	1.557	-1.615	0
III RIA U	4.339	3.5	3.066	2.719	0	0	2.466	0	7.038	10.02	-6.794	5.418
ST_Differentiation_Pathway_in_PC12_Cells	0	0	0	0	0	0	0	1.532	1.739	1.952	0	0
igf1Pathway	0	0	0	0	0	0.8742	0	1.226	1.477	2.086	0	0
metPathway	0	0	0	0	0	1.587	0	2.289	2.433	2.499	0	0
erkPathway	0	0	0	0	0	1.843	0	1.931	2.762	2.129	0	0
ceramidePathway	0	0	0	0	0	1.647	0	0.9714	1.755	1.098	0	0
ecmPathway	0	0	0	0	0	1.087	0	1.197	3.097	2.594	0	0
il2rbPathway	0	0	0	0	0	1.343	0	0	1.993	2.474	0	0
Cancer Genes Cell Cycle	0	-1.833	0	0	0	0	0	0	3.051	3.069	0	0
GLUCOSE_DOWN	0	0	0	-1.662	0	0	0	0	2.27	2.485	-1.841	0
KRAS_TOP100_CONTROL	0	0	0	0	-1.604	0	2.503	4.301	2.33	2.343	0	0
tRNA_Synthetases	1.56	0	0	0	0	-1.795	0	-1.887	4.067	3.409	-3.931	2.627
MAP00970_Aminoacyl_tRNA_biosynthesis	0	0	0	0	0	-1.74	0	-1.915	3.725	3.209	-3.936	2.165
rac1Pathway	0	0	-1.938	-2.526	0	0	0	0	2.858	0	0	0
MAP00400_Phenylalanine_tyrosine_and_tryptophan_biosynthesis	0	0	0	0	0	0	0	0	0	1.496	0	1.742
DNA_DAMAGE_SIGNALLING	0	0	0	0	0	0	0	0	0	2.946	0	2.936
il6Pathway	0	0	0	0	0	2.231	0	3.342	2.016	1.725	-1.927	0
sppaPathway	0	0	0	0	0	1.238	0	0	2.219	0	0	0
muscle_myosin	0	0	0	0	0	1.337	0.8005	0.6671	2.532	0	0	0
ST_ERK1_ERK2_MAPK_Pathway	0	0	2.318	0	0	1.121	0	3.146	2.165	2.258	0	0
mRNA_splicing	0	0	0	0	0	-2.097	0	0	0	2.462	-3.313	0
mRNA_processing	0	0	0	0	0	-2.357	0	0	1.827	2.161	-3.969	0
ucalpainPathway	0	0	0	0	0	2.131	0	2.081	2.887	1.564	0	-2.426
PGC	0	0	0	0	-4.462	0	0	0	3.703	3.607	-2.152	2.721
MAP00630_Glyoxylate_and_dicarboxylate_metabolism	0	0	0	0	-2.883	0	0	0	1.384	1.922	-1.402	0
pentosePathway	0	0	0	0	0	0	0	0	0.8722	0.7051	0	-0.7422
mtorPathway	0	0	-1.585	0	0	-0.9772	0	0	2.126	1.891	0	0
vegfPathway	0	1.162	0	1.236	0	0	0	0	0	1.673	0	2.082
rasPathway	0	1.926	0	0	0	1.408	0	1.246	2.462	2.473	-1.644	0
LEU_UP	0	0	0	0	2.256	0	0	0	2.056	0	0	0
Proteasome_Degradation	-1.901	-2.389	0	0	2.382	0	2.569	0	4.937	3.539	0	0
krebPathway	0	0	-1.713	0	0	0	0	0	0	0	-3.073	0
BRCA_DOWN	0	0	0	0	0	-1.053	0	0	0	0	-2.115	0
fxrPathway	-1.26	0	0	0	0	0	0	0	0	0	-2.941	0
ngfPathway	0	0	0	0	0	0	0	0	0	0	-1.894	0
epoPathway	0	0	0	0	0	0	0	0	0	0	-1.562	0
MAP00450_Selenoamino_acid_metabolism	0	0	0	0	0	0	0	0	0	0	-1.326	0
wntPathway	1.589	1.78	1.174	1.148	0	0	0	1.037	0	1.488	0	0
SA_PTEN_PATHWAY	0	0	0	0	0	0	-2.201	0	0	1.371	0	0
CR_TRANSPORT_OF_VESICLES	0	-1.781	-0.8853	0	0	2.018	0	2.006	1.442	0	0	0
cell2cellPathway	0	-2.352	0	0	0	0	0	0	0	0	-1.235	-0.8342
Cancer Genes Signal Transduction	0	-3.726	0	0	0	0	0	0	2.336	0	-2.206	-3.02
caspase_activity	1.627	1.773	2.066	0	1.582	0	1.928	1.532	0	2.256	0	1.469
tubbyPathway	0	0	0	0	1.035	0.4242	0	0.2536	0	0	0	0
SA_FAS_SIGNALLING	0	0	0	0	2.242	0	0	0.5051	0	0	0	0
cblPathway	0	0	0	0	2.175	0	0	0	0	0	0	0
ST_Interleukin_4_Pathway	0	0	0	0	1.377	0	0	0	0	0	0	0
th1th2Pathway	0	0	0	0	2.465	0	0	0	0	0	0	0
skp2e2fPathway	0	0	0	0	0.918	0	0	0	0	0	0	0
nktPathway	0	0	0	0	6.905	0	0	0	0	0	0	0
myosinPathway	0	0	0	0	0.9898	0	0	0	0	0	0	0
fbw7Pathway	0	0	0	0	1.003	0	0	0	0	0	0	0
no2il12Pathway	0	0	0	1.275	4.855	0	0	-2.103	0	0	1.51	0
il17Pathway	0	0	0	5.754	5.332	0	0	0	0	1.73	4.186	3.039
Il12Pathway	0	0	0	2.552	4.884	0	0	0	0	0	1.577	1.365
GLUCOSE_UP	0	0	0	-1.623	2.539	0	0	0	0	0	0	0
HUMAN_CD34_ENRICHED_TF_JP	3.258	0	2.053	2.582	2.532	0	0	0	0	0	-2.258	0
HEMO_TF_LIST_JP	2.673	0	2.482	2.231	3.379	0	0	0	0	0	-1.998	-1.379
ptc1Pathway	0	1.428	0	0	-1.339	0	0	0	0	1.74	0	1.511
dcPathway	0	0	2.696	2.975	0	0	2.988	0	0	-1.156	2.287	0
fatty_acid_metabolism	0	-1.757	-1.956	-2.714	-2.826	0	-1.935	0	0	-2.038	0	-1.812
mcalpainPathway	0	0	0	-2.046	-1.145	0	-2.021	0	2.834	0	0	0
cardiacegfPathway	0	1.455	2.835	3.053	0	0	0	0	0	0	0	0
MAP00760_Nicotinate_and_nicotinamide_metabolism	0	0	1.891	2.866	0	0	0	0	0	0	0	1.359
gsk3Pathway	0	0	0	0	0	1.943	0	0	1.41	1.551	0	1.804
g1pPathway	-1.7	0	0	0	-1.942	-1.09	-2.062	0	0	0	0	0
p38mapkPathway	1.811	0	0	1.901	0	0	0	0	2.454	1.963	0	0
mapkPathway	0	0	0	1.718	0	0	0	0	1.757	1.639	0	0
ST_B_Cell_Antigen_Receptor	2.425	0	0	0	2.024	0	0	0	1.336	1.871	0	0
lairPathway	0	0	9.224	0	0	0	0	7.415	2.462	0	0	0
akap13Pathway	0	0	-1.585	0	-1.388	0	0	0	0	0	0	0
egfr_smrtePathway	0	0	-1.592	0	-1.859	0	0	0	0	0	0	0
argininecPathway	0	0	-1.267	0	-1.723	0	0	0	0	0	0	0
ranPathway	0	0	0	0	0	-0.672	0	0	0	1.907	0	0
SIG_IL4RECEPTOR_IN_B_LYPHOCYTES	0	0	0	0	0	0	0	0	0	1.573	0	0
SA_TRKA_RECEPTOR	0	0	0	0	0	0	0	0	0	2.438	0	0
tgfbPathway	0	0	0	0	0	0	0	0	0	1.419	0	0
ST_MONOCYTE_AD_PATHWAY	0	0	0	0	0	0	0	0	0	1.396	0	0
PYR	0	0	0	0	0	-1.293	0	0	0	1.212	0	0
neurotransmittersPathway	0	0	0.7846	0.4197	0	0	0.4493	0	0	0	1.524	0.9553
erbb3Pathway	0	0	0.5004	0.2009	0	0	0	0	0	0	0.9974	0
fibrinolysisPathway	0	0	0	0	-1.665	0	0	0	0	0	3.127	0
radiation_sensitivity	0	0	0	0	0	0	0	0	0	0	4.001	2.095
alkPathway	0	0	0	0	0	0	0	0	0	0	1.984	0
SA_DAG1	0	0	0	0	0	0	0	0	0	0	1.486	0
ox40Pathway	0	0	0	0	0	0	0	0	0	0	1.85	0
monocytePathway	0	0	0	0	0	0	0	0	0	0	0.7764	0
acetaminophenPathway	0	-0.9518	0	0	0	0	0	0	0	0	1.615	0
Human Stem Cell Genes	-1.533	-3.159	0	0	0	0	0	0	0	0	2.629	0
rbPathway	0	0	0	0	0	-0.9795	0	0	0	0	1.453	1.733
cell_cycle_checkpoint	0	0	0	0	0	-1.03	0	0	0	0	1.695	2.053
ROS	-1.435	0	0	-1.661	0	0	0	0	0	0	0	0
ANTI_CD44_DOWN	-0.9476	0	0	-1.051	-1.023	0	0	0	0	0	0	0
ck1Pathway	0	0	0	-1.742	-1.169	0	0	0	0	0	0	0
anthraxPathway	0	0	0	-0.8907	0	0	0	0	0	0	0	0
MAP00740_Riboflavin_metabolism	0	0	0	-1.272	0	0	0	0	0	0	0	0
mprPathway	0	0	0	-1.655	0	0	0	0	0	0	0	0
chrebpPathway	0	0	0	-1.88	0	0	0	0	0	0	0	0
MAP00410_beta_Alanine_metabolism	0	0	0	-1.829	-1.72	0	0	-1.74	0	0	0	0
tob1Pathway	-1.58	0	0	1.301	0	0	0	0	0	0	2.703	0
CR_ANGIOG	-1.47	0	0	0	0	0	0	0	0	0	1.105	0
SA_REG_CASCADE_OF_CYCLIN_EXPR	-1.14	0	-0.9954	0	0	0	0	0	0	0	1.297	0
Human cAMP/Ca2+ Genes whose promoters contain other Ca2+ responsive elements	-1.3	0	0	0	0	0	0	0	0	0	0	0
Human Insulin Signaling Pathway Genes	-1.766	0	0	0	0	0	0	0	0	0	0	0
Cell_Cycle	-1.326	0	0	0	0	0	0	0	0	0	0	0
RIIB-RIA upreg	2.247	2.138	0	0	-3.846	0	-2.414	0	0	0	-7.516	-2.719
III RIA D	0	0	0	0	0	2.321	0	0	0	0	-4.863	-3.045
RAR_UP	0	0	0	0	0	0	0	0	0	0	-2.373	-2.784
MAP00500_Starch_and_sucrose_metabolism	0	0	0	0	0	0	0	0	0	0	-1.942	-1.654
III RIIB U	2.391	2.236	0	0	0	0	0	0	0	0	-5.314	-3.186
GLUT_UP	0	0	-1.621	-1.989	0	0	-2.481	0	0	0	-4.783	-3.024
pdgfPathway	2.011	0	0	0	0	0	0	0	0	0	-2.509	0
tpoPathway	2.419	0	0	0	0	0	0	0	0	0	-2.218	0
egfPathway	2.295	0	0	0	0	0	0	0	0	0	-2.217	0
Human TGFb BMP Signaling Pathway Genes	0	0	3.878	0	2.065	2.057	0	0	3.328	3.058	0	0
setPathway	0	0	-1.496	0	0	-2.18	-1.823	0	0	0	0	0
mitrPathway	0	0	0	0	0	-1.508	-1.851	0	0	0	0	0
dnafragmentPathway	0	0	0	0	0	-0.9302	-1.505	0	0	0	-1.312	0
MAP00271_Methionine_metabolism	0	0	0	0	0	-1.609	-1.467	-1.331	0	0	-1.903	0
Human Angiogenesis Genes	0	0	4.348	0	3.242	0	0	4.154	0	0	2.889	0
rarPathway	-1.447	0	-1.387	0	-1.192	0	0	0	0	0	0	0
ST_G_alpha_5_Pathway	2.348	0	1.531	0	0	2.362	0	0	0	0	0	0
ctlPathway	0	0	0	0	1.64	-1.997	-1.731	0	0	0	3.231	0
tcrPathway	0	0	0	1.916	0	0	0	0	0	0	0	0
SA_PROGRAMMED_CELL_DEATH	0	0	0	0.9033	0	0	0	0	0	0	0	0
SIG_PIP3_signaling_in_B_lymphocytes	0	0	-1.38	0	0	0	0	0	0	0	0	0
MAP00240_Pyrimidine_metabolism	0	0	-1.194	0	0	0	0	0	0	0	0	0
tercPathway	0	0	-1.094	0	0	0	0	0	0	0	0	0
achPathway	0	0	-1.283	0	0	0	0	0	0	0	0	0
eosinophilsPathway	0	0	3.511	0	0	0	0	0	-0.9707	-1.317	0	0
ST_Dictyostelium_discoideum_cAMP_Receptor_G_Protein_Independent_Pathways	0	0	1.256	0	0	0	-0.6396	0	0	0	0	0
MAP00140_C21_Steroid_hormone_metabolism	0	0	1.838	0	0	0	0.8973	0	-0.5574	-1.302	1.292	0
INS	0	0	-1.144	0	0	0	0	0	0	0	0	-1.497
MAP00350_Tyrosine_metabolism	0	0	-1.062	-1.309	0	0	0	0	0	0	0	-3.643
MAP00360_Phenylalanine_metabolism	0	0	0	0	0	0	0	0	0	0	0	-3.001
MAP00330_Arginine_and_proline_metabolism	0	0	0	0	0	0	0	0	0	0	0	-1.952
GPCRs_Class_C_Metabotropic_glutamate_pheromone	0	0	0	0	0	0	0	0	0	0	0	-0.7185
ANDROGEN_UP_GENES	0	0	0	0	0	0	0	0	0	0	0	-1.779
ST_ADRENERGIC	0	0	0	0	0	0	0	0	0	0	0	-1.689
MAP00340_Histidine_metabolism	0	0	0	0	-1.516	0	0	0	0	0	0	-2.992
MAP00480_Glutathione_metabolism	-1.956	-1.996	0	0	-2.534	0	0	0	0	0	-1.905	0
MAP00251_Glutamate_metabolism	0	-1.763	0	0	-2.029	0	0	0	0	0	-2.172	0
SIG_CHEMOTAXIS	0	2.128	0	0	0	-1.525	-2.346	0	1.809	0	0	0
plk3Pathway	1.367	1.051	0	0	0	-0.9615	0	0	0	0	0	1.603
cdc25Pathway	0	0.9603	0	0	0	-1.251	0	0	0	0	0	2.083
reelinPathway	0	0	0	0	0	0	0	0	0	0	0	0.8859
reckPathway	0	0	0	0	0	0	0	0	0	0	0	1.148
GATA1_WEISS	0	0	0	0	0	0	0	0	0	0	0	2.017
ANDROGEN_GENES_FROM_NETAFFX	0	0	0	0	0	0	0	0	0	0	0	1.426
sarsPathway	0	0	0	0	0	0	0	0	0	0	0	1.829
MAP00533_Keratan_sulfate_biosynthesis	1.871	0	0	0	0	0	0	0.3958	0	0	0	0
fcer1Pathway	2.288	0	0	0	0	0	0	0	0	0	0	0
MAP00602_Blood_group_glycolipid_biosynthesis_neolact_series	2.834	0	0	0	0	0	0	0	0	0	0	0
vipPathway	2.1	0	0	0	0	0	0	0	0	0	0	0
mspPathway	5.536	0	0	0	0	0	0	0	0	0	0	0
Cancer Genes Cell Motility	0	0	0	0	2.179	0	0	0	0	2.211	-1.618	-0.9538
notchPathway	0	0	1.343	0	0	1.42	0	2.057	-2.49	-2.031	0	0
malatePathway	0	0	0	0	0	0	0	-0.5315	0	0	0	0
ctla4Pathway	0	-1.873	0	0	0	0	0	-3.079	0	0	1.774	0
erbb4Pathway	0	0	0.8821	0	0	0	0	0	0	0	-0.6251	0
UPREG_BY_HOXA9	0	0	2.472	0	0	0	0	0	0	0	-2.191	0
compPathway	0	0	0	0	0	0	0	-3.371	-1.427	-2.731	0	0
P53_DOWN	0	2.153	0	0	0	0	1.502	0	0	0	2.16	2.618
MAP00100_Sterol_biosynthesis	0	0	0	1.483	0	1.682	0	0	0	0	-2.01	0
RAP_UP	0	0	0	0	0	0	-3.495	-2.594	0	0	-1.948	-2.841
pparPathway	-2.038	0	-1.771	0	0	0.9478	0	0.9831	0	-1.063	0	0
Human Genome Stability/DNA Repair Genes	0	2.709	0	1.503	-2.014	-0.9799	-1.109	0	-2.142	0	0	0
MYC_MUT	0	0	0	3.011	-2.984	-0.5674	0	0	0	0	0	0
d4gdiPathway	0	0	1.565	0	0	0	0	0	1.315	0	0	1.193

## Sheet: Figure 3B&C
	BAL-LPS6	BAL-LPS20	BAL-APM6	BAL-APM20	MON-LPS6	MON-LPS20	MON-APM6	MON-APM20	EPI-LPS6	EPI-LPS20	EPI-APM6	EPI-APM20
ca_nf_at_signalling	0	0	6.395	5.355	3.862	0	5.204	4.703	0	0	2.96	2.839		6.395
caspasePathway	3.014	3.48	2.538	3.537	3.218	1.994	0	0	1.835	3.707	0	3.695		3.707
cell_proliferation	3.23	0	5.554	3.72	5.722	6.292	6.827	5.336	0	0	0	0		6.827
cytokinePathway	4.274	0	12.83	10.2	5.564	4.192	12.23	7.557	2	2.205	3.978	4.734		12.83
deathPathway	4.158	2.63	4.919	3.911	0	0	0	3.498	3.156	2.922	0	2.983		4.919
eponfkbPathway	0	0	10.43	7.765	6.176	0	9.687	6.433	0	0	3.41	0		10.43
Human Apoptosis Genes	0	0	5.856	4.466	4.66	3.286	5.699	4.937	0	0	5.22	1.717		5.856
Human Asthma Genes	8.177	2.641	12.6	10.92	10.54	9.07	9.919	8.981	0	0	3.311	2.867		12.6
Human Autoimmune and Inflammatory Response Genes	9.294	3.57	12.16	10.19	11.2	10.57	10.05	9.69	0	0	4.316	2.275		12.16
Human Ca2+ /NF-AT Signaling Pathway Genes	6.868	0	9.282	7.704	10.76	6.36	7.417	7.619	0	0	5.039	1.697		10.76
Human Cardiovascular Disease Genes	3.432	0	14.61	10.77	5.805	9.419	15.39	12.74	4.915	3.822	4.122	5.08		15.39
Human Chemokine and Receptor Genes	6.414	1.997	7.605	6.055	5.879	5.411	6.044	6.144	0	1.652	2.029	1.667		7.605
Human Common Cytokine Genes	5.007	0	11.49	8.301	6.131	5.645	11.3	9.549	0	0	2.866	0		11.49
Human Dendritic & Antigen Presenting Cell Genes	4.064	0	3.801	4.015	7.082	3.29	3.189	0	0	0	0	0		7.082
Human Endothelial Cell Biology Genes	0	0	14.4	9.928	5.687	5.352	11.98	11.31	-1.326	0	1.653	1.282		14.4
Human Glucocorticoid Signaling Genes	12.83	4.227	19.35	13.85	12.31	12.65	15.81	15.66	0	0	3.819	2.293		19.35
Human Growth Factor Genes	3.375	0	9.903	8.211	7.337	6.009	10.31	9.457	0	0	4.425	1.955		10.31
Human Hematology/Immunology Genes	5.84	0	10.1	7.77	6.783	6.651	8.961	7.51	1.714	2.07	2.357	2.519		10.1
Human Hypoxia Signaling Pathway Genes	0	0	4.565	3.919	3.248	3.595	4.466	3.801	0	0	0	0		4.565
Human Immunology Signaling Pathways Genes	0	0	6.645	5.604	3.823	3.288	5.435	5.111	0	0	2.371	2.576		6.645
Human Inflammatory Cytokines & Receptors	12.46	4.351	15.08	10.4	10.92	14.33	11.43	13.13	0	0	3.341	2.445		15.08
Human Interferon a b Response Genes	13.22	0	5.083	5.454	15.49	0	4.534	-4.315	2.836	2.696	0	0		15.49
Human Interleukins and Receptors Genes	3.898	0	9.816	7.072	6.899	4.749	8.826	6.545	0	0	3.899	0		9.816
Human JAK / STAT Signaling Pathway Genes	1.943	1.842	4.301	4.265	4.358	2.108	4.021	2.619	0	1.694	2.118	3.139		4.358
Human NFkB Signaling Pathway Genes	4.144	2.181	9.063	7.04	5.579	6.143	9.007	8.283	0	0	0	1.814		9.063
Human Nitric Oxide Genes	0	0	11.73	9.51	5.061	7.28	10.24	10.87	3.612	2.993	4.245	3.244		11.73
Human Toll-Like Receptor Signaling Pathway Genes	5.725	4.082	8.302	5.741	6.628	5.496	7.41	5.217	0	1.565	0	0		8.302
il1rPathway	10.86	6.26	20.7	16.31	11.66	14.3	18.23	16.6	5.122	4.933	3.332	0		20.7
inflamPathway	0	0	6.395	5.355	3.862	0	5.204	4.703	0	0	2.96	2.839		6.395
Matrix_Metalloproteinases	-0.7541	0	2.711	2.443	0	4.864	0	4.993	0	0	1.645	0		4.993
NFKB_INDUCED	6.138	2.736	9.005	6.767	5.275	8.062	8.79	7.889	0	1.975	0	0		9.005
nthiPathway	3.527	0	10.35	8.699	5.949	4.243	10.08	9.657	0	0	3.671	0		10.35
P53_UP	5.902	4.916	6.43	5.074	5.187	0	4.454	2.776	0	0	0	1.814		6.43
PROLIF_GENES	0	0	4.369	3.51	4.077	2.872	4.66	3.548	0	0	0	0		4.66
relaPathway	0	0	4.126	2.826	2.289	2.027	3.92	2.064	3.148	3.56	1.755	1.675		4.126
ST_Fas_Signaling_Pathway	0	0	2.822	0	0	3.003	2.408	2.52	2.515	0	0	0		3.003
stressPathway	0	0	7.883	4.435	3.568	6.267	7.744	6.792	2.547	0	0	0		7.883
tnf_and_fas_network	0	0	2.339	1.793	3.02	2.978	2.689	2.088	0	0	-1.818	0		3.02
tnfr2Pathway	5.773	2.683	10.08	8.789	7	5.739	9.288	7.031	0	0	4.822	2.499		10.08
	13.22	6.26	20.7	16.31	15.49	14.33	18.23	16.6	5.122	4.933	5.22	5.08

## Sheet: Figure3D
Gene	BAL-LPS6	BAL-LPS20	BAL-APM6	BAL-APM20	MON-LPS6	MON-LPS20	MON-APM6	MON-APM20	EPI-LPS6	EPI-LPS20	EPI-APM6	EPI-APM20
IL1B	0.93	0.42	3.4	2.73	1.88	3.53	5.39	5.54	0.06	-0.02	0.64	0.48
CXCL1	1.61	0.38	3.48	2.07	2.48	3.26	4.8	5.23	0.01	0.33	-0.45	-0.03
IL8	0.93	0.42	2.83	2.1	2.16	2.85	4.59	4.49	0.76	0.55	2.85	0.87
IL1A	0.52	0.21	2.99	2.28	0.87	1.88	4.49	4.39	0.06	0.08	0.36	0.19
CCL3	1.21	0.63	2.73	1.95	1.65	2.19	4.41	4.06	-0.29	-0.18	0.24	0.47
CCL20	1.58	0.66	3.32	2.57	0.46	0.65	4.28	2.84	0.22	0.29	0.72	0.53
CCL4	1.56	0.68	2.87	1.67	1.9	1.56	4.11	2.51	-0.03	-0.24	0.31	-0.06
CXCL2	0.53	0.32	2.43	1.44	0.57	1.07	3.08	2.98	0.05	0.56	-0.07	0.63
CXCL3	0.64	0.13	2.3	1.53	0.5	1.24	2.87	3.24	0.09	0.18	0.42	0.24
IL6	-0.02	-0.06	2.28	1.34	1.4	0.55	2.68	2.71	-0.02	0.06	-0.02	0
CSF3	0.24	0.02	1.16	1.25	0.24	0.4	2.2	2.33	-0.12	0.09	0.42	0.08
CSF2	-0.16	-0.07	1.03	0.79	0.04	-0.03	1.8	2.22	-0.05	-0.08	-0.12	0
CCL2	0.3	-0.17	0.72	0.65	1.28	3.03	1.76	3.64	0.15	0.13	0.29	0.19
IL19	-0.03	0.02	0.51	0.32	-0.01	0.07	1.74	1.78	0.08	0.03	0.45	0.16
IL10	0.06	-0.03	0.13	0.03	0.31	0.39	1.67	1.05	-0.1	-0.15	0.26	-0.03
CCL1	0.07	0	0.77	0.91	0.36	0.58	1.61	4.32	-0.06	-0.06	0.59	0.13
IL19	0.09	0	0.56	0.12	0.26	0.04	1.57	1.78	-0.05	-0.04	0.2	0.14
CCL7	0.42	0.04	0.45	0.61	1.09	3.05	1.21	3.52	0.06	-0.04	-0.03	0.05
CCL18	-0.2	-0.06	0.08	-0.24	-1.08	2.39	1.01	2.26	0.18	-0.05	-0.05	-0.25
CCL22	0.19	0.48	0.65	0.74	1.06	1.26	0.93	0.74	0.31	0.27	0.24	0.12
CCL8	1.24	0.05	1.08	0.94	2.31	2.04	0.9	0.3	0.11	0.02	0.13	0.11
IL12B	-0.08	-0.05	-0.05	-0.06	0.94	0.11	0.85	0.05	-0.22	-0.18	0.09	-0.25
IL2RA	-0.01	-0.02	0.11	0.02	0.25	0.23	0.67	1	-0.06	0.09	0.39	0.19
IL15	0.1	0.1	0.36	0.43	0.28	0.36	0.55	0.29	0.04	-0.16	0.21	-0.01
CCR7	0.04	0	0.47	0.66	1.3	0.37	0.52	-0.01	0.21	0.11	0.34	0.12
IFNG	0.09	0.16	0.37	0.39	0.81	0.08	0.52	0.26	0.06	-0.02	0.54	0.03
IL4R	0.01	0.09	0.24	0.21	-0.02	0.41	0.51	0.29	0.13	0.03	-1.17	-0.57
CCL17	-0.07	-0.01	0.03	0.06	-0.11	0.29	0.3	0.24	0	-0.03	0.21	0.21
IL18R1	0.03	0.01	0.11	0.21	0.48	-0.09	0.3	0.11	0.12	0.04	0.39	0.1
CCR5	0.2	0.03	-0.05	0.08	1.35	0.46	0.27	-0.13	-0.04	0.06	0.36	0.19
CCL24	0.11	0.2	0.11	-0.02	0.92	0.12	0.26	0.77	-0.07	0.01	0.45	0.01
IL13	0.14	0	0.34	0.45	0.07	0.04	0.25	0	-0.06	0.05	0.18	0.11
CCL5	0.5	0.16	0.75	0.53	1.39	0.2	0.21	-1.06	-0.13	0.11	0.53	0.36
IL12RB2	-0.04	-0.1	-0.01	0	0.14	0.03	0.18	0.25	0.03	0	0.26	0.14
IL4	-0.05	-0.04	0.17	0.07	0.02	0.22	0.17	0.05	0	-0.07	0.29	-0.02
CSF1	0.06	0.05	0.05	0.35	-0.25	-0.04	0.13	0.13	-0.01	-0.08	0.15	0.07
IL15	-0.05	-0.1	-0.03	-0.14	0.14	0.04	0.1	-0.06	-0.12	-0.03	0.15	-0.28
IL16	0.01	-0.01	-0.02	-0.09	0.05	-0.08	0.1	0.05	-0.1	-0.14	0.38	-0.07
JAK3	-0.08	-0.11	-0.06	-0.03	0.17	0.07	0.1	0.17	-0.02	-0.01	0.2	0.01
TBX21	0.02	-0.03	0	0.04	0.16	-0.11	0.1	0.11	0.04	-0.08	0.04	0.03
JAK1	0.12	0	0.04	-0.42	0.34	0.03	0.09	0.32	0.3	0.24	0.14	0.01
CX3CL1	-0.02	-0.02	0	-0.03	-0.01	0.05	0.07	0.08	-0.25	-0.48	-0.49	-0.19
IL12A	0	-0.04	-0.03	0.05	0.12	-0.09	0.07	0.03	0.05	0.08	0.22	0
IL15	0.04	-0.03	0.02	0.02	0.04	0.09	0.07	0.04	-0.1	-0.2	0.09	-0.1
PDGFB	0.11	0.05	0.07	0.1	0.08	0.08	0.07	0.15	-0.07	-0.04	0.24	-0.09
CCL19	-0.12	-0.08	-0.06	-0.08	0.47	0.67	0.05	0.16	-0.07	0.04	0.27	0.07
FCER2	0.01	0.06	0.14	0.16	-0.1	0.55	0.05	0.87	0.01	0.02	-0.01	0.23
XCL1	-0.1	-0.15	-0.09	0.01	0.01	-0.25	0.05	-0.2	0.21	0.18	-0.03	0.28
CSF1	0.12	0.07	0.16	0.17	0.01	-0.02	0.04	0.16	0.01	-0.01	0.16	0.1
FOS	-0.1	-0.11	-0.19	-0.1	-0.45	0.15	0.04	0.14	-0.13	-0.2	-0.62	-0.22
STAT6	-0.02	-0.04	-0.07	-0.02	0.05	0.04	0.01	-0.06	-0.13	-0.03	-0.74	-0.19
LTB4R	0.04	-0.02	-0.04	-0.04	0.09	-0.01	-0.01	0.09	-0.13	-0.13	0.01	0.03
IL3	-0.08	-0.08	0.01	-0.13	0.09	0	-0.02	-0.07	0.05	0.03	0.28	0.15
IL9	0.03	-0.06	0.05	0	0.11	-0.15	-0.02	0.03	-0.03	-0.09	0.08	0.06
IL18	0.36	0.51	0.37	0.55	0.04	-0.09	-0.04	-0.31	-0.55	-0.22	-0.49	0.52
IL2	-0.02	-0.03	-0.04	0	-0.06	-0.03	-0.06	-0.11	-0.1	0.03	0.53	-0.06
IL8RB	-0.08	-0.09	-0.05	-0.12	-0.08	0	-0.06	-0.12	0.06	0.03	0.07	0.32
CCR6	0.03	-0.12	0	0.06	-0.14	-0.13	-0.08	0.1	0.09	0.06	0.15	0.09
XCR1	-0.02	-0.13	-0.07	-0.05	0.02	-0.11	-0.09	0.01	0.06	-0.06	0.31	0
LTBR	0.04	0.09	-0.08	0.21	-0.18	-0.02	-0.14	0.16	-0.09	-0.06	-0.11	0.02
CX3CR1	-0.1	-0.02	-0.02	-0.02	-0.04	-0.17	-0.17	-0.2	0.01	0.01	0.06	0.1
PDGFB	-0.12	-0.11	-0.02	0.01	-0.06	-0.09	-0.17	-0.05	-0.13	-0.15	-0.03	-0.22
IL12RB1	-0.05	-0.12	0.01	-0.04	0.03	0.03	-0.19	-0.31	-0.06	-0.02	-0.01	-0.03
CCR3	0.08	0	0.07	0.05	0.26	-0.25	-0.2	-0.26	0.01	-0.14	-0.07	0.08
IL16	0.01	0.05	-0.07	-0.11	-0.19	-0.15	-0.28	-0.19	-0.32	-0.04	0.09	-0.02
CCR2	0.07	-0.13	-0.01	-0.09	0.23	-0.16	-0.33	-0.49	0.02	0.03	0.22	0.03
CYSLTR1	-0.17	-0.12	-0.13	-0.18	-0.2	-0.51	-0.35	-0.41	-0.06	-0.06	0.11	0.03
GATA3	-0.09	-0.09	-0.17	-0.14	-0.41	-0.34	-0.42	-0.45	-0.16	-0.12	0	-0.07
CCR2	0.01	0.1	0.1	0.06	0.11	-0.35	-0.44	-0.57	-0.06	-0.17	0.09	-0.08
FCER1A	0.07	-0.04	0	0	0.2	-0.33	-0.63	-0.44	-0.05	-0.29	0.04	-0.2
CCL13	-0.04	-0.03	-0.03	0.05	-0.59	-0.46	-0.7	-0.79	0.08	-0.06	0.23	0.11
YY1	-0.07	-0.26	-0.14	-0.31	-0.17	-0.35	-0.7	-0.33	0.04	0.15	-0.6	-0.61
CCR2	-0.01	-0.04	0.06	0.09	-0.05	-0.87	-1.84	-2.04	-0.04	-0.2	0.13	-0.11
