# Supplementary material for: GSMA: Gene Set Matrix Analysis, An Automated Method for Rapid Hypothesis Testing of Gene Expression Data
Source: Bioinform Biol Insights. 2009 Nov 24;1:49–62. (PMC2789691)
Supplement: Additional file 3. [file GSMA_MS-Figure_4.xls]

## Sheet: IRIS 2D vs asthma zdata
NAME	Dendritic Cell	Neutrophil	B Cell	Lymphocyte	T Cell	NK Cell	Myeloid	Multiple	Monocyte
MW 6 BAL-C	0	-2.737	-3.234	-7.012	-3.979	-2.384	4.507	3.021	0
MW 21 BAL-C	0	-2.003	-3.738	-7.18	-4.289	-2.592	7.164	4.551	0
MW 36 BAL-C	0	-2.235	-3.772	-7.016	-4.261	-2.485	5.858	3.606	0
MW 7 BAL-LPS6	0	-2.11	-3.492	-6.708	-4.244	-2.518	6.331	4.364	0
MW 22 BAL-LPS6	0	-2.209	-3.623	-6.844	-4.294	-2.347	8.329	4.911	0
MW 37 BAL-LPS6	0	-2.251	-3.555	-6.713	-4.473	-2.623	6.53	4.784	0
MW 8 BAL-LPS20	0	-1.889	-3.768	-6.778	-4.407	-2.57	6.693	2.927	0
MW 23 BAL-LPS20	0	-2.106	-3.769	-6.488	-3.95	-2.653	7.795	3.925	0
MW 38 BAL-LPS20	0	-1.691	-3.705	-6.942	-4.476	-2.751	7.143	4.876	0
MW 9 BAL-APM6	0	-1.959	-3.065	-6.568	-3.862	-2.504	5.839	3.291	0
MW 24 BAL-APM6	0	-2.019	-3.994	-6.517	-4.211	-2.598	8.276	4.846	2.725
MW 39 BAL-APM6	0	-1.2	-3.271	-6.227	-3.9	-2.64	6.172	4.882	4.755
MW 10 BAL-APM20	0	-1.647	-3.286	-6.541	-4.062	-2.198	5.156	2.634	0
MW 25 BAL-APM20	0	-1.92	-4.011	-6.655	-4.384	-2.643	9.599	5.755	0
MW 40 BAL-APM20	0	-2.73	-3.437	-4.331	-4.169	-2.426	7.842	4.933	4.153
MW 11 MON-C	0	0	0	-3.157	-3.71	-1.278	7.647	8.601	-3.156
MW 26 MON-C	0	0	-2.174	-4	-3.698	-2.162	8.204	8.017	0
MW 41 MON-C	-1.779	-2.05	0	2.343	-2.013	0	2.27	11.16	-4.328
MW 12 MON-LPS6	0	-1.35	0	-3.696	-3.993	-1.383	12.89	10.97	2.446
MW 27 MON-LPS6	0	0	-2.113	-3.944	-3.279	-2.29	12.26	9.544	3.218
MW 42 MON-LPS6	0	-2.054	0	3.829	-2.434	0	2.337	12.22	0
MW 13 MON-LPS20	0	0	0	-4.165	-4.295	-2.008	11.61	11.15	2.567
MW 28 MON-LPS20	0	0	-2.121	-5.3	-3.818	-2.251	11.16	10.86	7.14
MW 43 MON-LPS20	-1.556	-1.293	0	0	-2.641	0	3.264	9.339	0
MW 14 MON-APM6	0	0	-1.831	-5.405	-3.764	-2.019	10.57	6.587	6.083
MW 29 MON-APM6	0	0	-2.346	-3.52	-3.421	-2.143	12.84	8.841	10.02
MW 44 MON-APM6	-1.714	-2.56	0	3.747	-1.913	0	0	10.26	0
MW 15 MON-APM20	-2.616	0	-1.985	-5.717	-4.275	-2.107	11.41	8.943	11.61
MW 30 MON-APM20	-1.804	0	-2.588	-5.436	-3.545	-1.942	9.431	8.126	10.91
MW 45 MON-APM20	-2.777	-1.812	1.646	3.163	0	0	0	12.59	0
MW 1 EPI-C	-3.55	-2.664	-2.862	-6.881	-3.954	-2.281	-6.774	-8.867	-4.92
MW 31 EPI-C	-4.177	-2.573	-3.066	-7.372	-4.559	-2.627	-6.265	-8.327	-5.145
MW 16 EPI-C	-3.786	-2.968	-2.624	-6.861	-4.532	-2.297	-6.509	-8.7	-4.967
MW 2 EPI-LPS6	-3.921	-2.532	-3.288	-7.359	-3.767	-2.3	-6.698	-7.809	-4.544
MW 17 EPI-LPS6	-4.156	-2.946	-2.448	-7.515	-4.847	-2.408	-6.723	-8.821	-4.714
MW 32 EPI-LPS6	-3.635	-2.662	-2.527	-7.1	-4.382	-2.49	-6.773	-7.674	-4.603
MW 3 EPI-LPS20	-4.164	-3.255	-2.561	-7.525	-4.483	-2.857	-6.985	-6.977	-4.795
MW 18 EPI-LPS20	-3.904	-3.092	-2.558	-6.56	-4.779	-2.405	-6.834	-8.381	-4.632
MW 33 EPI-LPS20	-4.088	-2.73	-2.7	-7.498	-4.911	-2.724	-6.546	-7.735	-4.704
MW 4 EPI-APM6	-2.678	-2.15	0	-4.856	-2.926	-1.417	-5.028	-6.115	-2.466
MW 19 EPI-APM6	-3.686	-3.19	-2.488	-6.904	-4.338	-2.405	-6.146	-8.557	-4.553
MW 34 EPI-APM6	-1.777	-1.476	-1.4	-3.051	-1.047	-1.07	-3.078	-4.587	-1.46

## Sheet: IRIS gene set
Index	B Cell	Dendritic Cell	Lymphocyte	Monocyte	Multiple	Myeloid	Neutrophil	NK Cell	T Cell
1	ALG5	a1/3GTP	3'HEXO	AFURS1	3'HEXO	ABCC1	ABTB1	CD244	ARH
2	AMPD1	ABTB2	AIM2	AP1S2	A2MP	ABHD2	AMPD2	CHST12	ASPM
3	AP1	ADAM12	Annexin II	BHLHB3	ACAT2	ABL2	C5orf6	CLIC3	BCL11B
4	B4GALT3	ALOX15	ANP32E	C21orf42	ACTR2	ACP5	CCR3	IVNS1ABP	C21orf45
5	BAFFR	CBR3	AP1GBP1	CASP1	ACTR3	ADORA2A	CDA	KIR2DL1	CAMK4
6	BANK1	CCL13	APOBEC3A	CCL24	AD023	AIF1	CKLFSF2	KIR2DL2	CCDC5
7	BCL11A	CCL17	ARL7	CCRL2	AD158	AMICA	CLC	KIR2DL4	CCNA2
8	BCMA	CD1A	ARPC5L	CD1D	ADAM19	AMID	CREB5	KIR2DS2	CCNB1
9	BCNP1	CD1B	ASXL1	CDK5RAP2	ADAM8	AMPD3	CTBS	KIR2DS5	CCNB2
10	BLK	CD1E	ATM	CLECSF5	ADCY7	AP2S1	DcR1	KIR3DL1	CD3D
11	BLNK	CD86	BACH2	CSPG2	AGPS	APG7L	FCGR2B	KIR3DL2	CD3E
12	BMP8B	CG018	BACH2	CTSD	AKAP13	APOBEC3A	FCGR3B	KIR3DS1	CD3G
13	BRDG1	CHST7	BATF	CTSL	AKNA	ARHG	FLJ10298	KLRF1	CD5
14	C14orf138	CLECSF13	BCL11B	CXCL1	ALG2	ARHGAP18	FPRL1	NS1-BP	CD6
15	C19orf10	CLIC2	BHLHB2	CXCL3	ALOX5	ATP2B1	FRAT2	PTGDR	CD8A
16	C20orf31	CNOT10	BTLA	CXCL5	ANKRD13	ATP6V1A	GPR27	TGFBR1	CD8B1
17	C21orf83B	CRLF2	BTN3A2	CYBB	ANP32A	ATP6V1C1	GPR43	YPEL1	CDC2
18	CD19	CXCL11	BTN3A3	DDEF1	AP1GBP1	BANP	HSPA6		CDCA1
19	CD20	DCNP1	BUB3	DFNA5	APBB1IP	BCL2A1	IL8RA		CDCA2
20	CD79A	EHD4	C14orf61	DTR	APOBEC3G	BCL6	IL8RB		CDCA5
21	CD79B	FLJ13089	C1orf33	DUSP6	ARF6	BCL6	KIAA0779		CPO
22	COPEB	FLJ23230	C1QBP	EREG	ARHGAP15	BID	KIAA1126		CTLA4
23	CPNE5	FLJ35936	C21orf106	FLJ20273	ARHGAP25	BIRC1	KRT23		CXCR6
24	CXCR5	FLJ40614	C6orf129	FLJ20701	ARHGAP9	BLP1	LENG4		DGKA
25	DDOST	FLN29	CARD11	GJB2	ARHH	BLVRA	LENG5		DHX33
26	DKFZp667L0210	FNBP2	CBLB	GNA15	ARL2	C14orf109	MAD		DKFZp761K1824
27	DTNB	FSCN1	CBX3	GPR84	ARNTL2	C14orf58	MGC10500		DNAJB1
28	EAF2	G1P3	CCND2	HS3ST3B1	ARPC5	C1orf24	MGC14126		DUFD1
29	EIF2AK3	GRSF1	CD160	IER3	ARRB2	C1orf38	MGC16353		DUSP2
30	ELL2	H6PD	CD2	IL19	ASF1B	C20orf139	MPPE1		EGLN3
31	ERN1	HLA-DQ-alpha	CD3Z	IL1A	AXOT	C5R1	MSCP		FLJ11029
32	ERP70	HLA-DRB3	CD69	IL1B	BACH1	C6orf107	NCF4		FLJ20249
33	FBXO18	HLA-DRB4	CD7	IL1F9	BAL	C9orf72	NRBF-2		FTHFSDC1
34	FCRH1	HMG20B	CD96	IL1RN	BAT4	CAMK1D	PHC2		GPR15
35	FCRH2	HMOX1	CDC25B	IL24	BAZ1A	CAPG	PROK2		GZMK
36	FKBP11	HOZFP	CDK6	IL3RA	BCL11A	CCL19	RALB		H2AFX
37	FLJ20202	IFIT1	CDT1	IL6	BCL2	CCL22	RNF141		HDGFRP3
38	FLJ22625	KIAA1404	CENPH	INPP5B	BCL2L11	CD58	SEC14L1		HGFL
39	FLJ23235	Lectin	CGI-09	IPLA2(GAMMA)	BCL6	CD80	SEPX1		HMMR
40	FLJ31364	LOC253782	CHEK1	IRAK2	BIC	CD86	STX3A		HSPC150
41	FLJ43842	LOC284018	CHST12	LRRFIP1	BIN2	CDKN1A	TM4-B		ICOS
42	FREB	LOC93082	CISH	MGC26226	BIRC3	CENTA2	VMP1		IL17F
43	GNG7	MDA5	CKS2	MMP1	BM-009	CENTD2	VNN2		IL22
44	GPRC5D	MDS010	CPSF5	MMP14	BRAG	CGI-109	XPO6		IL9
45	HTPAP	MGC20700	CRSP3	MMP19	BRD2	CHI3L1			INPP4B
46	IRTA2	MMP12	CTSW	MMP9	BRIP1	cig5			KIF14
47	KIAA0102	MOB4A	DDX21	MPEG1	BTN3A2	CKLF			LAG3
48	KIAA0125	MX1	DEFA4	MS4A6A	BUB3	CLECSF12			LEF1
49	KIAA0746	NAGPA	DKC1	MTF1	C10orf9	CLECSF6			LEPROTL1
50	KIAA1384	NR4A3	DKFZP564O0463	NPC1	C11orf21	CLECSF9			LRRN3
51	LOC220213	NT5C3	DKFZp762C1112	NRIP3	C12orf14	CLN8			MELK
52	LOC51061	NUP62	DNAJC1	OK/KNS-CL.4	C12orf5	COL4A3BP			MGC15763
53	LOC51061	NYREN18	DUT	PFKFB3	C13orf18	COP1			MGC3036
54	LZTFL1	OAS1	EDG8	PLAUR	C14orf106	CORO1C			MGC5306
55	MAN1A1	OATPRP4	EOMES	PLD1	C14orf118	CPM			MKI67
56	MANEA	PDL2	EPC1	PLD3	C1D	CPVL			NDFIP2
57	MGC15606	PLDN	EVER1	PPBP	C1orf19	CREB5			NDNL2
58	MTND6	PVRL2	EVER2	PPIF	C1orf22	CREG			PAICS
59	NALP7	RAB30	FAM29A	PRAM-1	C1orf29	CSF1R			PRC1
60	NGLY1	RAB9A	FANCD2	PTX3	C1orf33	CSF2RA			PRO2000
61	OSBPL10	RASSF4	FBXO5	RNU2	C1orf38	CSF3R			PTP
62	PACAP	RhoGAP2	FCRH3	RPEL1	C21orf91	CSTA			RRM1
63	PAX5	SLC27A3	FEN1	SERPINB2	C2orf6	CTSB			SDP35
64	PC4	SN	FKSG14	SERPINB7	C6orf187	CTSZ			STK6
65	PNOC	SPRED2	FKSG79	SERPINB9	C6orf32	CYBB			TCF7
66	POU2AF1	TBC1D13	FLJ12643	SGPP2	C6orf67	CYP1B1			TCRA
67	QRSL1	TTYH2	FLJ12994	SLC28A3	C6orf68	DAPP1			TOP2A
68	RALGPS2	UBD	FLJ20249	SLC31A1	C6orf69	DCSTAMP			TPX2
69	RPN1	USP18	FLJ21438	SLC3A2	C9orf19	DDEF1			TRIM
70	SCFD1		FLJ22457	SNX9	CAMP	DDX41			TSBF1
71	SEC24A		FLJ32255	SRC	cAMP-REBP	DIRC2			UBE2C
72	SMCY		FLJ36837	TCIRG1	CANX	DKFZP434H132			UBE2S
73	SPATS2		FLJ39739	TFPI2	CAP1	DKFZP566A1524			ZBED2
74	SPIB		FLJ39873	TIEG	CARP-1	DOCK5			ZNRF1
75	SSR1		FUS	TMEFF1	CASP2	DPEP2			ZWINT
76	STCH		GITR	TncRNA	CASP3	DPYD
77	TCF3		GLCCI1	TNF-gamma; VEG1	CASP8	DREV1
78	TCL1A		GMPPB	ZFHX1B	CBL	EBI3
79	TLOC1		GNG2	ZFYVE16	CBX5	ECGF1
80	TLR10		GNLY	ZP3	CCL1	EGFL5
81	TRA1		GPR114		CCL20	EHD4
82	TRAM1		GPR18		CCL3	EMILIN2
83	TRAM2		GTPBP4		CCL4	EMR2
84	TXNDC5		GZMA		CCL5	EMR2
85	UBE2G1		GZMB		CCL5	ETV6
86	UBE2J1		GZMH		CCL8	EZI
87	Ufm1		GZMM		CCR1	FAD104
88	VIL2		helios-3		CCR2	FCAR
89	VPREB3		HELLS		CCR5	FCGR2A
90	WNT10A		HGLF		CCR7	FCN1
91			hIAN2		CCT2	FEZ2
92			HMGB1		CD164	FGL2
93			IAN4L1		CD1C	FLJ00012
94			ICAM2		CD37	FLJ10116
95			IFI16		CD38	FLJ10357
96			IFNG		CD44	FLJ10702
97			IL2RB		CD48	FLJ10874
98			ITGB7		CD53	FLJ11151
99			ITK		CD58	FLJ11663
100			ITM1		CD58	FLJ13052
101			ITPKB		CD74	FLJ14153
102			KA6		CD82	FLJ20481
103			KIAA0101		CD83	FLJ20686
104			KIAA0379		CD84	FLJ20847
105			KIAA1509		CD97	FLJ22329
106			KIAA2010		CDC42	FLJ22368
107			KIF2C		CDC5L	FLJ22662
108			KIR2DL1		CDK6	FLJ25348
109			KLF12		CDKN2D	FLJ31033
110			KLIP1		CDW52	FLJ31413
111			KLRB1		CEB1	FLJ31978
112			KLRC3		CECR1	FLJ32028
113			KLRC4		CENTB1	FLJ32704
114			KLRD1		CENTB2	FLJ38725
115			KLRG1		CFLAR	FLJ40432
116			KSP37		CGI-09	FLJ90005
117			LAP2		CGI-127	FPR1
118			LCK		CGI-37	FPRL1
119			LFIO9330		CHC1L	FPRL2
120			LIF		CHORDC1	FRAT1
121			LOC197135		CHS1	FYB
122			LOC283989		CHST11	GARNL1
123			LOC342616		CHST2	GCA
124			LOC348235		cig5	GLA
125			LOC51320		CKAP4	GM2A
126			LOC56854		CKLF	GMFB
127			LOC56902		CKLFSF8	GNG10
128			LTA		CLECSF2	GNRH1
129			LY9		CLN2	GNS
130			LYAR		CMRF-35H	GPR109B
131			MAD2L1		CNAP-1	GPR86
132			MAP4K1		CNO	GRAF
133			MCM10		CNOT6L	GRINA
134			MCM2		CORO1A	GSN
135			MCM6		COTL1	HCK
136			MCM7		CR1L	HK3
137			MCOLN1		CRLF3	HLX1
138			MGAT2		CRTAM	HPSE
139			MGC16044		CSF1	HSPA6
140			MGC23244		CSF2	HSPC196
141			MGC24001		CSF2RB	ICOSL
142			MGC3067		CSK	IFIT2
143			MGC5244		CSNK1G1	IFITM1
144			MGC61571		CST7	IFNGR1
145			MKI67IP		CTL1	IGSF6
146			MYBL1		CTSC	IL12B
147			NCR3		CTSS	IL13RA1
148			NDFIP2		CUGBP2	IL15
149			NFATC3		CUGBP2	IL17R
150			NK4		CUL1	IL6R
151			NKG7		CX3CR1	IL8
152			NOD3		CXCL10	INDO
153			NOP5/NOP58		CXCL11	INHBA
154			NUSAP1		CXCL9	IRF5
155			P2RX5		CXCR4	ITGAX
156			PA2G4		CXorf9	ITGB8
157			PAICS		CYBA	KAB
158			PAI-RBP1		CYLD	KCNJ2
159			PAPOLA		CYSLTR1	KCTD12
160			PASK		DAF	KIAA0346
161			PC4		DAPP1	KIAA0930
162			PCNA		DCAL1	KIAA1363
163			PDK1		DDHD1	KIAA1533
164			PHF19		DDX17	KIAA1546
165			PIM2		DDX39	KIAA1902
166			POLR1B		DEDD2	KYNU
167			PPP1R2		DEF6	LACTB
168			PRDM2		DEFA3	LAK
169			PRF1		DENR	LAMP1
170			PRKCH		DESR1	LILRA1
171			PRKCQ		DHX36	LILRB1
172			PRKX		DKFZp313J1810	LILRB2
173			PRO2000		DKFZP434B195	LILRB3
174			PRSS1		DKFZp547A023
175			PTGDR		DKFZp547E052	NEK6
176			PTPN4		DKFZP564J0863	NFAM1
177			PTPN7		DKFZp667L0210	NFE2
178			PTPRCAP		DKFZp686E1929	NINJ1
179			PTTG1		DKFZP761E1824	NPL
180			RACGAP1		DKFZp761P0423	NRBF-2
181			RAMP		DNAH3	NRP1
182			RASA2		DNAJ	NRP2
183			RASGRP2		DNAJC3	NSMAF
184			RFC4		DNCH1	NUMB
185			RIOK1		DNMT1	NUP214
186			RNF125		DOCK10	OAZ2
187			RORA		DOCK2	OGFRL1
188			RPA3		DOCK8	OSBPL11
189			RPIA		DRAK2	P2RX7
190			RRM2		DSIPI	PBEF
191			SAMD3		DUSP4	PBEF1
192			SDF2L1		LILRB3	PDCD1LG1
193			SFRS2		LIMS1	PEP1
194			SH2D2A		LITAF	PFC
195			SLC7A5		LOC129607	PGD
196			SMC2L1		LOC153222	PHCA
197			SMC4L1		LOC162073	PI4KII
198			SNRPA1		LOC196463	PICALM
199			SOS1		LOC202908	PILRA
200			SP100		LOC283431	PISD
201			SP4		LOC283431	PITPN
202			SSR1		LOC286088	PLA2G7
203			STAT4		LOC339493	PLA2G7
204			STIP1		LOC339745	PLEKHB2
205			SYNE2		LOC55580	PLXDC2
206			T2BP		LOC91947	PP2135
207			TAF4B		LOC92162	PPM1F
208			TBX21		LRP10	PPT1
209			TCF19		LST1	PTAFR
210			TCF3		LTB4R	PTEN
211			TNFRSF7		LYN	PTGS2
212			TNFSF6		MAFB	PTPRE
213			TOP2A		MAFF	PTPRO
214			TOSO		MAP3K4	RAB10
215			TRA@		MARCKS	RARA
216			TRIPIN		MBD6	RASAL2
217			TYMS		MCL1	RASGRP4
218			UHRF1		MGC20700	RASSF2
219			UNC84B		MGC24133	RASSF3
220			VLIG-1		MGC33602	RASSF4
221			WBSCR22		MGC45731	RDX
222			WDR4		MGC4796	REL
223			XCL1		MGC5618	RGS18
224			XCL2		MGC7036	RIPK2
225			ZAP70		MGC9726	RIT1
226			ZBP1		MMPL1	RIT1
227			ZC3HAV1		MNDA	RLG
228			ZNF101		MS4A6A	RNASE2
229			ZNF137		MS4A7	RNF13
230			ZNF367		MSC	RNF149
231			ZNFN1A3		MSCP	RNF24
232					MSCP	RPS27L
233					NAGA	RRAGC
234					NAGK	S100A12
235					NALP12	S100A9
236					NAV1	SART2
237					NCE2	SCA1
238					NCF2	SCAP2
239					NCK1	SCO2
240					EVL	SGKL
241					FABP5	SGPP2
242					FAD104	SIAT4A
243					FALZ	SLAMF8
244					FAM31B	SLC11A1
245					FBXO6	SLC11A2
246					FCER1A	SLC15A3
247					FCGR2A	SLC16A3
248					FCGR2B	SLC2A6
249					FDX1	SLC31A2
250					FGD3	SLC36A4
251					FGR	SLC38A6
252					FIGNL1	SLC6A6
253					FLI1	SLC7A11
254					FLJ00012	SLC7A11
255					FLJ00012	SNX11
256					FLJ00332	SOAT1
257					FLJ10290	SOD2
258					FLJ10330	SPI1
259					FLJ10420	SPRED1
260					FLJ10486	STAB1
261					FLJ10525	STXBP2
262					FLJ10599	SYT11
263					FLJ10795	TACE
264					FLJ10998	TALDO1
265					FLJ11175	TA-NFKBH
266					FLJ12619	TBXAS1
267					FLJ12666	TFEC
268					FLJ12671	TGFBI
269					FLJ12835	TIMP2
270					FLJ12975	TLR1
271					FLJ13081	TLR2
272					FLJ13855	TLR4
273					FLJ14281	TLR8
274					FLJ14803	TMG4
275					FLJ16025	TNFAIP2
276					FLJ20073	TNFAIP6
277					FLJ20647	TNFRSF19L
278					FLJ20668	TNFRSF5
279					FLJ20696	TNFSF13B
280					FLJ20719	TNIP1
281					FLJ21308	TRAF1
282					FLJ21308	TREM1
283					FLJ21924	TREM2
284					FLJ22313	TRIP8
285					FLJ22557	TXNRD1
286					FLJ22573	U2AF1L2
287					FLJ22649	UBE2D1
288					FLJ22833	UGCG
289					FLJ23560	UNC93B1
290					FLJ31051	USP15
291					FLJ31238	WDFY1
292					FLJ31821	WNT5A
293					FLJ32332	WTAP
294					FLJ32370	ZDHHC18
295					FLJ33069	ZFHX1B
296					FLJ33215	ZNF147
297					FLJ36874	ZNF620
298					FLJ37142
299					FLJ37970
300					FLJ38331
301					FLJ38499
302					FLJ39485
303					FLJ39622
304					FLJ39885
305					FLJ39885
306					FLJ41238
307					FLOT2
308					FMNL1
309					FNBP1
310					FNBP3
311					FUT11
312					FXYD5
313					FYB
314					FYN
315					G6PD
316					GALNACT-2
317					GBP1
318					GBP2
319					GBP5
320					GG2-1
321					GLIPR1
322					GLS
323					GMIP
324					GNAS
325					GNB4
326					GNG2
327					GPR132
328					GPR65
329					GPR68
330					GRB2
331					GSPT1
332					GTF2A1
333					GTPBP3
334					H2AFY
335					H2AFZ
336					H41
337					H963
338					HAVCR1
339					HCLS1
340					HCST
341					HECA
342					HEM1
343					hIAN2
344					hIAN7
345					hIk-1
346					HIMAP2
347					HIMAP4
348					HIPK1
349					HIPK2
350					HLA-A
351					HLA-DOB
352					HLA-DPA1
353					HLA-DRB3
354					HMGB2
355					HNRPC
356					HNRPD
357					HNRPR
358					HRMT1L1
359					HSGP25L2G
360					HSPC043
361					HSPC055
362					HSPCA
363					HSU15552
364					HTLF
365					ICAM3
366					ICSBP1
367					IDN3
368					IDS
369					IER5
370					IFI16
371					IFI35
372					IFI44
373					IFIT2
374					IFIT4
375					IFNAR2
376					IFRD1
377					IGF2R
378					IgV(K)
379					IL10RA
380					IL16
381					IL17R
382					IL18RAP
383					IL21R
384					IL23A
385					IL2RA
386					IL2RG
387					IL4I1
388					IL4R
389					IL7R
390					IL8
391					ILF2
392					IMAA
393					IMAP1
394					IMAP1
395					INCENP
396					INPP5D
397					IQGAP1
398					IRA1
399					IRF1
400					IRF2
401					IRF4
402					IRF5
403					IRF7
404					ISG20
405					ITGA4
406					ITGAL
407					ITGAM
408					ITGB2
409					JAK1
410					JAK3
411					JAM3
412					JMJD2B
413					JUN
414					KBTBD2
415					KCNK6
416					KIAA0152
417					KIAA0179
418					KIAA0212
419					KIAA0220
420					KIAA0379
421					KIAA0492
422					KIAA0615
423					KIAA0650
424					KIAA0841
425					KIAA0912
426					KIAA1160
427					KIAA1234
428					KIAA1268
429					KIAA1333
430					KIAA1361
431					KIAA1484
432					KIAA1554
433					KIAA1726
434					KIAA1949
435					KIAA1971
436					KIAA2018
437					KIAA2027
438					KIF2
439					KIS
440					KLHL6
441					KPNA2
442					KPNB1
443					KRAS2
444					LANPL
445					LAP2
446					LAPTM5
447					LAT
448					LCP1
449					LCP2
450					LCP2
451					LEREPO4
452					LFNG
453					LILRB1
454					LIPK
455					LLT1
456					LNK
457					LOC114139
458					LOC119392
459					LOC129531
460					LOC151194
461					LOC151636
462					LOC151963
463					LOC196264
464					LOC200030
465					LOC201725
466					LOC202786
467					LOC23117
468					LOC283153
469					LOC284336
470					LOC285628
471					LOC286163
472					LOC339541
473					LOC341720
474					LOC51122
475					LOC51762
476					LOC54103
477					LOC56902
478					LOC64744
479					LOC64744
480					LOC91526
481					LOC91966
482					LOC92799
483					LPXN
484					LRMP
485					LRRFIP1
486					LRRN4
487					LSP1
488					LTB
489					LUC7L2
490					LY75
491					LY96
492					LYRIC
493					LZK1
494					M6PR
495					MAF
496					MAK3P
497					MAK3P
498					MAN2A1
499					MAP3K8
500					MAPKAP1
501					MBD2
502					MBD4
503					MBNL1
504					MBP
505					MCFP
506					MCL1
507					MCM5
508					MCOLN2
509					MEF2A
510					MEFV
511					MFNG
512					MGAT2
513					MGC10120
514					MGC10500
515					MGC11115
516					MGC15523
517					MGC15619
518					MGC19764
519					MGC21854
520					MGC21854
521					MGC23909
522					MGC2647
523					MGC26717
524					MGC27044
525					MGC2865
526					MGC3067
527					MGC33864
528					MGC39350
529					MGC39372
530					MGC39820
531					MGC39830
532					MGC4342
533					MGC4368
534					MGC45871
535					MGC4677
536					MGC57827
537					MGC62018
538					MGC72104
539					MGC8721
540					MGEA5
541					MLL3
542					MO25
543					MOBKL2A
544					MRPS10
545					MSN
546					MST4
547					MTHFD2
548					MX2
549					MYH9
550					MYLIP
551					MYO1F
552					MYO1G
553					MYO1G
554					NBS1
555					NCF1
556					NCOA3
557					NDE1
558					NETO2
559					NFATC3
560					NFKB1
561					NIN
562					NKTR
563					NMI
564					NMT1
565					NOD27
566					NOTCH4
567					NR3C1
568					NSMAF
569					NUP153
570					NUPL1
571					OAS2
572					OAS3
573					OC92906
574					OSBPL8
575					OSM
576					OSTM1
577					P101-PI3K
578					P2RY8
579					P2Y10
580					PABPC1
581					PAK2
582					PARVG
583					PDE4B
584					PDXK
585					PELI1
586					PGK1
587					PI3
588					PIAS1
589					PIK3CD
590					PIK3CG
591					PIM1
592					PIP5K2A
593					PLCG2
594					PLDN
595					PLEK
596					PLXNC1
597					PMAIP1
598					PMS1
599					POLE3
600					PPHLN1
601					PPP1R2
602					PRDM1
603					PREX1
604					PRG2
605					PRICKLE1
606					PRO1073
607					PRO1073
608					PSCD1
609					PSCD4
610					PSCDBP
611					PSMB2
612					PSMD11
613					PTGER2
614					PTP4A2
615					PTPJ
616					PTPN1
617					PTPN22
618					PTPN6
619					PTPRC
620					PVRL4
621					PXN
622					QPCT
623					RAB24
624					RAB30
625					RAB37
626					RAC2
627					RAFTLIN
628					RALA
629					RAP1A
630					RAP2B
631					RAP2C
632					RAPGEF1
633					RAPGEF6
634					RASA2
635					RASA3
636					RASGRP1
637					RASGRP2
638					RASGRP3
639					RASSF5
640					RBBP2
641					RBBP4
642					RBL2
643					RBMS1
644					RCP
645					REL
646					REL
647					RELB
648					Rgr
649					RGS1
650					RGS19
651					RHOH
652					RIN3
653					RLN3
654					RNASE6
655					RNASET2
656					RNF149
657					RNF36
658					RNPC2
659					ROD1
660					RP42
661					RRP40
662					RUNX2
663					RUNX3
664					RYBP
665					SAMHD1
666					SAMSN1
667					SART3
668					SCAP2
669					SCD4
670					SEC14L1
671					SELL
672					SELPLG
673					SELPLG
674					SEMA4D
675					2007-09-06
676					SERPINB9
677					SET
678					SF1
679					SFMBT2
680					SFRS1
681					SFRS2
682					SFRS2IP
683					SGPP2
684					SH3BP5
685					SH3GL3
686					SIAH2
687					SIAT7D
688					SIAT8D
689					SLA
690					SLAMF1
691					SLAMF7
692					SLC15A4
693					SLC16A6
694					SLC25A16
695					SLC26A11
696					SLC2A14
697					SLC2A3
698					SLC7A1
699					SLCO3A1
700					SLIC1
701					SMARCA2
702					SMC1L1
703					SMCR8
704					SMG1
705					SMNDC1
706					SNAP23
707					SNFT
708					SNRPA1
709					SNX2
710					SOCS1
711					SP110
712					SPEC1
713					SPEC2
714					SPF45
715					SPIB
716					SQSTM1
717					SRP72
718					SRRM2
719					SSH1
720					SSH2
721					SSH2
722					SSH3BP1
723					SSR3
724					STAG2
725					STAT1
726					STAT5A
727					STIP1
728					STK10
729					STK17A
730					STK17B
731					STK38
732					STK4
733					STX11
734					SUI1
735					SUPT16H
736					SWAP70
737					SYK
738					SYNCRIP
739					SYTL3
740					T3JAM
741					TA-KRP
742					TANK
743					TAP1
744					TAP2
745					TARDBP
746					TBL1X
747					TDP1
748					TFEC
749					TFRC
750					TGFA
751					TGFB1
752					TGOLN2
753					THOC4
754					TLE3
755					TLR10
756					TM6SF1
757					TNF
758					TNFAIP3
759					TNFAIP6
760					TNFRSF1B
761					TNFRSF4
762					TNFRSF5
763					TNFRSF6
764					TNFRSF9
765					TNFSF8
766					TNIP3
767					TOR3A
768					TRA2A
769					TRADD
770					TRAF1
771					TRAP150
772					TRAP25
773					TRERF1
774					TRIB1
775					TRIM38
776					TRPV2
777					U5-116KD
778					UBE2J1
779					UBN1
780					UBXD2
781					UCP2
782					UPP1
783					URP2
784					USP1
785					USP10
786					USP15
787					USP16
788					USP3
789					VASP
790					VDP
791					WAS
792					WASPIP
793					WBSCR19
794					WBSCR5
795					WDR1
796					WHSC1L1
797					WHSC1L1
798					WIG1
799					WSX1
800					WTAP
801					XAF1
802					XPO5
803					XTP2
804					YME1L1
805					YWHAB
806					YY1
807					ZBTB1
808					ZCCHC2
809					ZCCHC6
810					ZFP36L2
811					ZNF207
812					ZNF217
813					ZNF267
814					ZNFN1A1
815					ZNRF1
816					ZNRF2
