# Supplementary material for: GSMA: Gene Set Matrix Analysis, An Automated Method for Rapid Hypothesis Testing of Gene Expression Data
Source: Bioinform Biol Insights. 2009 Nov 24;1:49–62. (PMC2789691)
Supplement: Additional file 4. [file GSMA_MS-Figure_5.xls]

## Sheet: Pathways Jurkat NRO-T
Label	NRO 5min	NRO 10min	NRO 15min	NRO 30min	NRO 60min	T 5min	T 10min	T 15min	T 30min	T 60min
wntPathway	0	0	0	0	0	1.084	0	0	0	0
ST_p38_MAPK_Pathway	0	0	0	0	0	1.805	0	0	0	0
GLUCOSE_DOWN	0	0	0	0	0	1.773	0	0	0	0
MAP00272_Cysteine_metabolism	0	1.291	0.7732	0.6848	0	2.307	0	0	0	0
feederPathway	0	0	0	0	0	-0.4993	0	0	0	0
cblPathway	0	0	0	0	0	-1.684	0	0	0	0
ptdinsPathway	0	0	0	0	0	0	0	0	-1.514	0
ST_G_alpha_5_Pathway	0	0	0	0	0	0	0	0	-1.412	0
INSULIN_2F_UP	0	0	0	0	0	0	0	0	-1.754	0
slrpPathway	0	0	0	0	0	0	1.154	0	0	0
MAP_kinase_kinase_activity	0	0	0	0	0	0	1.218	0	0	0
methioninePathway	0	-0.7647	0	0	0	0	-0.5899	0	-0.8426	0
ptc1Pathway	0	0	1.019	0	0	0	0	0	0	0
fatty_acid_metabolism	0	0	1.117	0	0	0	0	0	0	0
dbpbPathway	0	0	1.144	0	0	0	0	0	0	0
III RIA U	0	0	1.933	0	0	0	0	0	0	0
torPathway	0	0	0.2068	0	0	0	0	0	0	0
vitcbPathway	0.752	0	1.051	0	0	0	0.2873	0	0	0.394
FETAL_LIVER_HS_ENRICHED_TF_JP	0	0	0	0	0	0	0	0	1.561	0
Eicosanoid_Synthesis	0	0	0	0	0	0	0	0.892	1.442	0
eif4Pathway	0	0	0	0	1.976	0	0	-1.987	-1.901	0
SIG_IL4RECEPTOR_IN_B_LYPHOCYTES	0	0	0	2.553	0	0	0	0	0	2.111
tertPathway	0	0	-1.238	-1.802	0	0.9762	0.8385	0.8151	0.6893	0
pmlPathway	0	-1.978	0	0	0	0	-1.248	0	0	0
cell_death	0	-2.362	0	0	0	-1.072	0	0	0	0
carm-erPathway	0	-1.834	0	0	0	0	0	0	0	0
ST_ADRENERGIC	0	-1.446	0	0	0	0	0	0	0	0
vipPathway	0	2.691	0	3.508	4.289	1.562	1.786	1.237	1.437	1.719
notchPathway	0	0	0	0	0	0	1.195	0	0	1.067
akapCentrosomePathway	0	0	0	0	0	1.316	1.486	0	0	1.309
mRNA_binding_activity	0.1198	0	0	0	-0.8092	0	0	0	0	0
III RIA D	0	0	0	0	-1.673	0	0	0	0	0
ANTI_CD44_UP	0	0	0	0	-1.549	0	0	0	0	0
cell_motility	0	0	0	0	-2.236	0	0	0	0	0
ST_Wnt_Ca2_cyclic_GMP_Pathway	0	0	0	0	-0.8525	0	0	0	0	0
ST_Ga12_Pathway	0	0	0	0	-1.75	0	0	0	0	0
SA_BONE_MORPHOGENETIC	0	0	0	0	-1.796	0	0	0	0	0
RIIB-RIA upreg	0	0	0	0	-2.325	0	0	0	0	0
MAP00710_Carbon_fixation	0	0	0	0	0	2.04	0	0	2.09	1.495
cell_surface_receptor_linked_signal_transduction	0	0	0	0	0	0	1.788	0	1.75	1.54
Krebs-TCA_Cycle	1.065	1.445	0	0	0	1.304	1.268	1.504	1.364	1.716
fibrinolysisPathway	0	-1.091	0	0	0	1.169	1.269	0	1.486	0
Fatty_Acid_Degradation	0	0	0	0	0	1.17	0	1.893	1.153	1.012
caspase_activity	0	0	0	0	0	1.441	1.465	0	1.783	2.339
vifPathway	-0.8385	0	0	0	-2.481	1.06	0.9679	1.459	1.318	1.565
XINACT_MERGED	0	0	0	0	-0.7305	1.137	0.9027	1.516	0.7528	1.121
GPCRs_Class_A_Rhodopsin-like	0	-1.956	0	0	0	3.478	4.605	3.091	4.051	3.178
MAP03070_Type_III_secretion_system	0.4119	0	0	0	0	1.381	0.9793	1.534	1.109	1.212
MAP00195_Photosynthesis	0.4119	0	0	0	0	1.381	0.9793	1.534	1.109	1.212
MAP00193_ATP_synthesis	0.4119	0	0	0	0	1.381	0.9793	1.534	1.109	1.212
BRCA_UP	0	0	0	0	0	1.803	1.536	2.264	1.643	1.746
GPCRs_Class_B_Secretin-like	0	0	0	0	0	1.983	2.08	2.206	2.028	1.834
SA_TRKA_RECEPTOR	0	0	0	0	0	1.797	1.582	1.597	1.897	1.674
mapkPathway	0	0	0	0	0	2.48	2.377	2.152	2.324	2.488
ST_Interleukin_13_Pathway	0	0	0	0	0	1.845	2.094	1.728	1.716	1.821
ST_IL_13_PATHWAY	0	0	0	0	0	1.845	2.094	1.728	1.716	1.821
nktPathway	0	0	0	0	0	1.897	2.075	1.486	2.106	1.386
Human Neuroscience-1 Ion Channel & Transporter Genes	0	0	0	0	0	1.029	1.441	1.051	1.965	1.562
GPCRs_Class_A_Rhodopsin-like_2	0	-1.274	0	0	0	1.74	1.126	1.168	1.566	0.8172
akap96Pathway	0	0	0	0	-2.216	1.906	1.998	1.629	1.646	1.879
EGF_receptor_signaling_pathway	0	0	0	0	0	1.193	1.741	1.252	1.919	0
ST_PAC1_RECEPTOR_PATHWAY	-0.3602	-0.5647	0.07851	-0.7685	-0.4477	1.025	1.087	1.234	1.307	1.461
MAP00562_Inositol_phosphate_metabolism	0	-1.265	0	-1.693	-1.327	1.903	2.366	1.734	2.054	1.779
il18Pathway	0	0	0	0	0	0.8889	0.9902	0	0.9585	0
MAP00590_Prostaglandin_and_leukotriene_metabolism	0	0	0	0	0	1.487	1.415	0	1.568	0
MAP00252_Alanine_and_aspartate_metabolism	0	0	0	-0.6927	0	1.906	1.593	2.082	0	1.536
MAP00740_Riboflavin_metabolism	0	-0.7295	-0.5505	0	-1.694	0.5289	0.7283	0.5284	0.6686	0.81
PYR	0	-0.5771	0	0	-1.584	0	0	0.5077	0	0.6465
SA_DAG1	0	0	0	0	0	0	1.595	0	1.552	0
MAP00561_Glycerolipid_metabolism	0	0	0	0	0	0	1.437	0	1.654	0
cd40Pathway	1.492	0	2.751	0	4.874	1.741	1.564	1.672	1.972	2.633
Human G Protein-Coupled Receptor Genes	0	0	3.233	3.521	0	1.777	3.177	2.078	3.72	3.16
SA_FAS_SIGNALLING	2.735	2.697	0	0	3.037	0	0	0	0	0
eif2Pathway	0	1.084	0.9037	0	0	0	0	0	0	0
atrbrcaPathway	0	1.513	0.9352	0	0	0	0	0	0	0
MAP00760_Nicotinate_and_nicotinamide_metabolism	1.446	1.087	1.402	0	0	0	0	0.8974	0	0
MAP00630_Glyoxylate_and_dicarboxylate_metabolism	1.587	1.796	1.088	0	0	0	0	0.8558	0	0
krebPathway	2.012	2.197	0.9698	0	0	0	0	0	0	0
GO_0005739	2.404	2.49	1.143	0	0	0	0	0	0	0
Cancer Genes Cell Growth and Differentiation	1.898	2.853	2.321	0	0	0	0	0	0	0
HEMO_TF_LIST_JP	3.798	3.46	4.251	0	2.827	0	0	0	0	0
Human cAMP/Ca2+ Genes whose promoters contain CRE enhancer sequence	2.231	2.3	3.714	3.694	2.411	0	0	1.888	1.935	2.396
CBF_LEUKEMIA_DOWNING_AML	2.999	2.267	3.178	2.385	0	1.514	0	0	1.995	1.898
tollPathway	2.11	3.401	4.238	3.859	0	1.856	1.9	1.521	2.15	2.436
insulinPathway	2.642	4.067	4.832	5.352	0	1.594	1.645	1.651	1.917	2.092
ngfPathway	0	4.151	4.886	5.356	0	2.233	2.075	2.157	2.661	2.51
igf1Pathway	0	3.7	4.466	4.869	0	1.957	1.981	1.994	2.104	2.344
ST_GRANULE_CELL_SURVIVAL_PATHWAY	2.841	3.745	4.888	4.615	0	0	0	0	2.263	2.975
il1rPathway	2.878	4.04	4.922	4.708	4.011	1.535	1.413	0	2.152	2.072
aktPathway	0	2.807	2.89	3.757	5.436	0	0	0	0	0
etsPathway	0	4.552	4.745	4.035	0	0	0	0	0	0
integrinPathway	0	3.323	3.308	3.83	0	0	0	0	0	0
epoPathway	0	4.269	4.047	4.438	0	0	0	0	0	0
dreamPathway	0	4.131	4.657	4.654	0	0	0	0	0	0
SA_B_CELL_RECEPTOR_COMPLEXES	0	3.4	4.02	3.766	0	0	0	0	0	0
il2Pathway	0	3.323	3.728	4.27	0	0	0	0	0	0
insulin_signalling	0	2.376	2.781	3.005	0	0	0	0	0	0
Human Insulin Signaling Pathway Genes	0	2.313	2.874	2.984	0	0	0	0	0	0
pdgfPathway	0	2.817	3.543	3.981	0	0	0	0	0	0
fcer1Pathway	0	3.03	3.613	4.331	0	0	0	0	0	0
EMT_DOWN	0	3.585	4.891	4.122	0	0	0	0	0	0
ST_Differentiation_Pathway_in_PC12_Cells	0	4.252	4.528	5.098	0	0	0	0	0	1.881
tpoPathway	0	3.234	3.634	4.297	1.639	0	0	0	0	0
Human Th1-Th2-Th3 Genes	0	3.022	4.446	4.922	3.683	0	0	0	0	0
tcrPathway	0	3.994	4.343	5.505	3.5	0	0	0	0	0
TGF_Beta_Signaling_Pathway	0	3.024	3.084	3.818	3.084	0	0	0	0	0
MAP00220_Urea_cycle_and_metabolism_of_amino_groups	2.666	2.026	2.046	1.802	0	0	0	0	0	0
fosbPathway	2.67	2.598	3.742	3.06	0	0	0	0	0	0
Human NFkB Signaling Pathway Genes	2.919	2.859	3.917	3.658	0	0	0	0	0	0
gleevecPathway	2.486	4.241	3.942	4.049	0	0	0	0	0	0
tnfr1Pathway	2.661	3.596	3.385	3.586	0	0	0	0	0	0
MAPK_Cascade	2.505	3.645	3.468	3.625	0	0	0	0	0	0
HOXA9_DOWN	4.13	5.081	5.578	5.556	0	0	0	0	0	0
DOWNREG_BY_HOXA9	4.143	5.399	5.811	5.815	0	0	0	0	0	0
metPathway	2.401	3.402	3.475	4.146	0	0	0	0	0	0
il6Pathway	3	4.424	5.029	5.246	0	0	0	0	0	0
hifPathway	3.811	5.747	5.799	4.987	0	0	0	0	0	0
Human TGFb BMP Signaling Pathway Genes	2.022	3.755	4.147	3.216	0	0	0	0	0	0
tsp1Pathway	4.469	6.807	7.471	6.584	0	1.124	0	0	1.755	0
Human cAMP/Ca2+ Genes whose promoters contain SRE or the like enhancer sequence	4.889	5.726	6.463	6.364	3.168	0	0	0	1.486	2.275
Human Ca2+ /NF-AT Signaling Pathway Genes	2.423	2.386	2.996	3.245	2.348	0	0	0	0	1.518
deathPathway	3.063	2.471	2.912	2.689	5.033	0	0	0	0	0
KRAS_TOP100_KNOCKDOWN	3.861	6.088	6.471	6.663	2.781	0	0	0	0	0
d4gdiPathway	5.3	7.386	7.367	7.299	3.54	0	0	0	0	0
CR_TRANSCRIPTION_FACTORS	5.714	6.717	7.794	7.307	3.566	0	0	0	0	0
Human Metal Transport and Homeostasis Genes	3.539	5.653	4.562	4.265	2.627	0	0	0	0	0
CR_DEATH	3.598	2.483	3.4	4.284	3.415	0	0	0	0	0
atmPathway	3.301	5.328	6.191	6.044	4.398	0	0	0	0	0
Human Immunology Signaling Pathways Genes	2.159	2.53	3.022	3.859	3.783	0	0	0	0	0
ST_Tumor_Necrosis_Factor_Pathway	2.93	4.185	5.322	6.028	4.769	0	0	0	0	0
Human Signal Transduction in Cancer Genes	2.875	5.137	5.457	6.047	5.273	0	0	0	0	0
Human PI3K-AKT Signaling Pathway Genes	2.225	3.399	3.357	3.586	3.412	0	0	0	0	0
Human DNA Damage Signaling Pathways Genes	2.633	3.034	3.546	3.93	3.698	0	0	0	0	0
Human Interferon a b Response Genes	2.468	2.319	2.667	2.46	1.821	0	0	0	0	0
HUMAN_CD34_ENRICHED_TF_JP	3.746	4.042	4.76	3.893	3.939	0	0	0	0	0
caspasePathway	2.183	2.208	2.403	2.52	2.101	0	0	0	0	0
ca_nf_at_signalling	2.332	2.3	2.798	3.222	2.184	0	0	0	0	0
SA_CASPASE_CASCADE	3.517	3.529	3.35	3.502	4.114	0	0	0	0	0
Human Hypoxia Signaling Pathway Genes	2.309	3.493	2.332	2.831	3.331	0	0	0	0	0
cdmacPathway	3.004	4.697	4.993	5.437	4.297	0	-1.609	0	0	0
ureacyclePathway	1.227	1.791	1.101	0.8857	1.392	0	0	0	0	0
Human Wnt Signaling Pathway Genes	2.862	4.035	4.202	3.531	1.819	-1.94	-1.956	0	0	0
Human Nitric Oxide Genes	3.545	3.841	4.044	4.294	3.588	-1.946	-1.937	0	0	0
tnfr2Pathway	1.654	0	2.803	2.997	5.005	0	0	0	0	0
eponfkbPathway	0	2.743	0	0	5.6	0	0	0	0	0
erythPathway	0	1.825	0	0	1.904	0	0	0	0	0
cardiacegfPathway	0	3.225	0	0	3.417	0	0	0	0	0
slrp2Pathway	0	1.028	0	0	1.277	0	0	0	0	0
MAP00530_Aminosugars_metabolism	0	1.656	0	0	2.21	0	0	0	0	0
rasPathway	0	1.628	0	1.637	4.344	0	0	0	0	0
fmlppathway	0	0	0	2.725	4.573	0	0	0	0	0
NFKB_INDUCED	0	0	0	1.86	3.827	0	0	0	0	0
il4Pathway	0	0	0	3.162	2.193	0	0	0	0	0
il10Pathway	0	0	0	2.892	2.208	0	0	0	0	0
SIG_Regulation_of_the_actin_cytoskeleton_by_Rho_GTPases	0	0	0	2.534	2.434	0	0	0	0	0
Human Toll-Like Receptor Signaling Pathway Genes	0	0	0	2.91	2.16	0	0	0	1.716	0
ST_ERK1_ERK2_MAPK_Pathway	0	0	0	0	3.759	1.881	0	0	0	1.96
ST_T_Cell_Signal_Transduction	0	0	0	0	4.417	0	0	0	0	1.97
ST_B_Cell_Antigen_Receptor	0	0	0	0	2.97	0	0	0	0	2.147
HTERT_UP	0	0	0	0	2.807	1.832	0	0	0	0
rnaPathway	1.226	0	0	0	5.319	1.195	0	0	0	0
pepiPathway	0	0	0	0	2.384	0	0	-0.5818	0	0
hivnefPathway	0	0	0	0	2.28	0	0	0	0	0
hcmvPathway	0	0	0	0	4.107	0	0	0	0	0
gsk3Pathway	0	0	0	0	3.733	0	0	0	0	0
gcrPathway	0	0	0	0	3.687	0	0	0	0	0
freePathway	0	0	0	0	6.106	0	0	0	0	0
cytokinePathway	0	0	0	0	2.399	0	0	0	0	0
ceramidePathway	0	0	0	0	3.033	0	0	0	0	0
ST_Gaq_Pathway	0	0	0	0	3.235	0	0	0	0	0
ST_Fas_Signaling_Pathway	0	0	0	0	3.156	0	0	0	0	0
S1P_Signaling	0	0	0	0	1.631	0	0	0	0	0
MAP00790_Folate_biosynthesis	0	0	0	0	1.219	0	0	0	0	0
MAP00600_Sphingoglycolipid_metabolism	0	0	0	0	1.09	0	0	0	0	0
Human Osteogenesis Genes	0	0	0	0	2.311	0	0	0	0	0
Human JAK / STAT Signaling Pathway Genes	0	0	0	0	2.49	0	0	0	0	0
Human Glucocorticoid Signaling Genes	0	0	0	0	3.04	0	0	0	0	0
Human G-Proteins & Signaling Molecules Genes	0	0	0	0	2.326	0	0	0	0	0
Human Diabetes Genes 2	0	0	0	0	3.288	0	0	0	0	0
Human Diabetes Genes	0	0	0	0	3.288	0	0	0	0	0
Human Dendritic & Antigen Presenting Cell Genes	0	0	0	0	2.816	0	0	0	0	0
Human Common Cytokine Genes	0	0	0	0	1.902	0	0	0	0	0
Human Chemokine and Receptor Genes	0	0	0	0	2.779	0	0	0	0	0
GLUT_DOWN	0	0	0	0	1.827	0	0	0	0	0
Cancer Genes Signal Transduction	0	0	0	0	2.103	0	0	0	0	0
Cancer Genes Apoptosis	0	0	0	0	2.806	0	0	0	0	0
tidPathway	0	0	0	0	3.724	0	0	0	0	0
stemPathway	0	0	0	0	1.967	0	0	0	0	0
s1pPathway	0	0	0	0	2.479	0	0	0	0	0
ranklPathway	0	0	0	0	3.556	0	0	0	0	0
pkcPathway	0	0	0	0	6.316	0	0	0	0	0
nthiPathway	0	0	0	0	3.478	0	0	0	0	0
nfkbPathway	0	0	0	0	2.895	0	0	0	0	0
mtorPathway	0	0	0	0	1.95	0	0	0	0	0
inflamPathway	0	0	0	0	1.969	0	0	0	0	0
il22bpPathway	0	0	0	0	1.876	0	0	0	0	0
ifnaPathway	0	0	0	0	1.61	0	0	0	0	0
hsp27Pathway	0	0	0	0	2.277	0	0	0	0	0
tall1Pathway	1.799	0	1.301	0	3.769	1.662	0	0	1.286	0
raccycdPathway	0	0	0	0	3.665	0	-1.891	0	0	0
GLUCOSE_UP	0	0	0	0	1.915	-1.078	-1.081	0	0	0
Human Autoimmune and Inflammatory Response Genes	0	0	3.75	3.287	0	0	0	0	0	0
egfPathway	0	0	3.488	3.68	0	0	0	0	0	0
III RIIB D	0	0	2.27	2.857	0	0	0	0	0	0
stressPathway	1.859	0	3.921	4.179	0	0	0	0	0	0
MAP00480_Glutathione_metabolism	1.054	0	1.177	0	1.864	0	0	0	0	0
RIIB-RIA downreg	0	0	2.67	2.293	0	0	-1.936	0	0	0
MAP00020_Citrate_cycle_TCA_cycle	1.321	1.591	0	0	0	1.218	0	1.41	0	1.189
TCA	1.837	2.551	1.109	0	0	1.215	0	1.252	0	1.505
MAP00720_Reductive_carboxylate_cycle_CO2_fixation	1.583	1.878	0.8292	0	0	1.301	0	1.339	0	1.085
Human MAP Kinase Signaling Pathways Genes	0	2.877	0	3.049	1.932	0	0	0	0	0
cremPathway	1.174	0.925	0	1.257	0	0	0	0	0	0
ST_JNK_MAPK_Pathway	0	0	0	2.58	0	1.374	1.678	0	1.524	1.534
pyk2Pathway	0	2.83	0	0	0	0	0	0	0	0
plk3Pathway	0	0.9983	0	0	0	0	0	0	0	0
nkcellsPathway	0	1.958	0	0	0	0	0	0	0	0
fasPathway	0	3.084	0	0	0	0	0	0	0	0
Pentose_Phosphate_Pathway	0	0.5286	0	0	0	0	0	0	0	0
MAP00860_Porphyrin_and_chlorophyll_metabolism	0	2.14	0	0	0	0	0	0	0	0
gpcrPathway	0	0	0	3.162	0	0	0	0	0	0
Wnt_Signaling	0	0	0	3.176	0	0	0	0	0	0
Human Neurotrophin and Receptors	0	0	0	2.806	0	0	0	0	0	0
ldlPathway	0	0	0	3.048	0	0	0	0	1.701	0
th1th2Pathway	-1.84	0	0	-2.116	0	0	0	0	0	0
ST_Type_I_Interferon_Pathway	-0.9127	0	0	-1.124	0	0	0	0	0	0
ephA4Pathway	-1.335	0	0	-0.9539	0	0	0	0	0	0
mRNA_processing	-0.6714	-1.486	0	0	-1.591	0	0	0	0	0
circadianPathway	0	-1.323	0	0	-1.352	0	0	0	0	0
tcraPathway	-2.139	0	0	0	0	0	0	0	0	0
radiation_sensitivity	-1.573	0	0	0	0	0	0	0	0	0
rabPathway	-1.286	0	0	0	0	0	0	0	0	0
il7Pathway	-1.649	0	0	0	0	0	0	0	0	0
MAP00150_Androgen_and_estrogen_metabolism	-1.7	0	0	0	0	0	0	0	0	0
KRAS_TOP100_CONTROL	-1.687	0	0	0	0	0	0	0	0	0
CR_HORMONAL_FUNCTIONS	0	-2.13	-2.036	-1.123	-2.321	0	0	0	0	0
GLYCOL	0	0	-1.928	-1.581	0	0	0	0	0	0
p27Pathway	0	0	-1.241	-1.336	0	0	0	0	0	0
telPathway	0	0	-1.029	-1.292	0	0	0	0	0	0
arapPathway	0	0	-1.007	-1.22	0	0	0	0	0	0
MAP00680_Methane_metabolism	0	0	-0.9249	-1.309	0	0	0	0	0	0
MAP00361_gamma_Hexachlorocyclohexane_degradation	0	0	-0.9519	-1.323	0	0	0	0	0	0
ranPathway	0	0	-0.8015	-1.203	0	0	0	0	0	0
eea1Pathway	-1.596	-1.403	-0.8244	-1.047	0	1.033	0.8218	0	0	0
Glycogen_Metabolism	-1.891	-1.555	-1.196	-1.824	-2.047	0	0	0	-1.396	0
botulinPathway	-2.114	-1.862	-1.728	0	-1.903	0	0	0	0	0
mta3Pathway	-1.44	-1.508	-1.215	-1.054	-2.289	0	0	0	0	0
FRASOR_ER_DOWN	-1.596	-1.563	-1.283	-1.525	-1.232	0	0	0	0	0
CR_PROTEIN_MOD	-2.376	-3.057	-2.327	-2.239	-2.072	0	0	0	0	0
ANDROGEN_GENES_FROM_NETAFFX	-1.958	-2.376	-1.849	-1.383	-1.861	0	0	0	0	0
akap13Pathway	-2.039	-2.505	-1.706	0	-2.806	0	1.696	0	0	0
erbb3Pathway	-1.407	-1.669	-1.087	-1.32	0	0	0.5049	0	0	0
SIG_PIP3_signaling_in_B_lymphocytes	-2.427	-1.475	-2.055	-1.155	0	0	0	0	0	0
ST_Interferon_gamma_Pathway	-1.269	-1.237	-1.522	-1.282	0	0	0	0	0	0
MAP00010_Glycolysis_Gluconeogenesis	-1.46	-1.411	-2.643	-1.967	0	0	0	0	0	0
cell2cellPathway	-1.901	-2.084	-1.485	0	0	0	0	0	0	0
SA_MMP_CYTOKINE_CONNECTION	-2.251	-1.893	-2.029	0	0	0	0	0	0	0
tubbyPathway	-2.035	0	-1.13	0	0	0	0	0	0	0
MAP00120_Bile_acid_biosynthesis	-1.381	0	-0.8972	0	0	0	0	0	0	0
longevityPathway	-1.411	0	-1.383	0	0	0	0	0	0	0
ST_Jak_STAT_Pathway	-1.265	0	-1.275	0	0	0	0	0	0	0
par1Pathway	-0.8442	0	-1.041	0	0	0	0	0	0	0
MAP00071_Fatty_acid_metabolism	-1.319	0	-1.054	-0.8214	0	0	0	0	0	0
ifngPathway	-0.907	0	-1.03	-1.002	0	0	0	0	0	0
muscle_myosin	-1.726	0	-2.274	-1.124	0	0	0	0	0	0
ionPathway	-0.9503	0	-1.648	-1.083	0	0	0	0	0	0
rarPathway	-0.7612	-0.4392	0	0	0	0	0	0	0	0
Human Cancer Genes Invasion and metastasis	-0.8425	-1.159	0	0	0	0	0	0	0	0
tercPathway	0	0	0	-1.8	-1.1	0	0	0	0	0
GO_ROS	0	0	0	-1.403	0	0	0	1.391	0	0
malatexPathway	0	0	0	-0.9147	0	0	0	0.5083	0	0
BRCA_DOWN	0	0	0	-1.43	0	0	0	1.048	0	0
INSULIN_2F_DOWN	0	0	0	-0.9194	0	0	0	0	0	0
CR_REPAIR	0	0	0	-1.283	0	0	0	0	0	0
skp2e2fPathway	0	0	0	-1.274	0	0	0	0	0	0
setPathway	0	0	0	-1.871	0	0	0	0	0	0
mRNA_splicing	0	0	0	-0.7298	0	0	0	0	0	0
glycolysisPathway	0	0	0	-1.451	0	0	0	0	0	0
fbw7Pathway	0	0	0	-1.267	0	0	0	0	0	0
dcPathway	0	0	0	-1.435	0	0	0	0	0	0
cell_cycle_checkpoint	0	0	0	-1.085	0	0	0	0	0	0
cacamPathway	0	0	0	-1.486	0	0	0	0	0	0
MAP00650_Butanoate_metabolism	0	0	0	-0.8884	0	0	0	0	0	0
MAP00271_Methionine_metabolism	0	0	0	-0.8476	0	0	0	0	0	0
MAP00052_Galactose_metabolism	0	0	0	-1.336	0	0	0	0	0	0
GLUCO	0	0	-1.458	-1.179	-1.347	0	0	0	0	0
tob1Pathway	0	0	0	0	1.629	0	0	0	1.156	0
il17Pathway	0	0	0	0	2.458	0	0	0	2.293	1.66
KET	0.5438	0	0	0	0	0	0	0	0	0
HTERT_DOWN	2.007	0	0	0	0	0	0	0	0	0
ketonebodiesPathway	0.5438	0	0	0	0	0	0	0	0	0
cdk5Pathway	3.041	0	0	0	0	0	0	0	0	0
MAP00670_One_carbon_pool_by_folate	1.563	0	0	0	0	0	0	0	0	0
MAP00603_Globoside_metabolism	1.148	0	0	0	0	0	0	0	0	0
MAP00330_Arginine_and_proline_metabolism	1.674	0	0	0	0	0	0	0	0	0
betaoxidationPathway	0.6738	0	0	0	0.448	0	0	0	0	0
FA	1.406	0	0	-0.9523	0	0	0	0	0	0
ps1Pathway	0	0	0.8877	1.311	0	0	1.152	0	0	0
mitochondr	1.708	2.448	0	0	0	0	-1.866	0	-2.271	0
human_mitoDB_6_2002	3.003	3.761	1.467	0	2.107	0	-2.459	0	-2.356	0
anthraxPathway	1.953	1.459	0	0	1.35	1.082	0.8893	0.9593	1.18	0
reckPathway	0	-1.482	0	-1.163	0	0	0	0	0	0
MAP00430_Taurine_and_hypotaurine_metabolism	0	-0.7883	0	-0.9994	0	0	0	0	0	0
MAP03020_RNA_polymerase	0	0	0	0	0	0	0.5593	0.8309	0	1.424
ppargPathway	0	0	0	0	0	0	0	0.8973	0	1.199
MAP00230_Purine_metabolism	0	0	0	0	0	0	0	1.555	0	1.216
appPathway	0	0	0	0	0	0	0	0	0	1.043
ST_Interleukin_4_Pathway	0	0	0	0	0	0	0	0	0	1.563
hbxPathway	0	0	0	0	0	0	0	1.597	0	0
MAP00620_Pyruvate_metabolism	0	0	0	0	0	0	0	1.547	0	0
MAP00910_Nitrogen_metabolism	0	1.361	0.9483	0.8414	0	0	-0.966	0	-1.028	0
proteasomePathway	0	0	-0.9832	0	0	0	0	0	0	0
SIG_CHEMOTAXIS	0	0	-1.302	0	0	0	0	0	0	0
MAP00310_Lysine_degradation	0	0	-0.8143	0	0	0	0	0	0	0
MAP00051_Fructose_and_mannose_metabolism	0	0	-1.598	0	0	0	0	0	0	0
CR_TRANSPORT	0	0	-0.598	0	0	0	0	0	0	0
CR_SIGNALLING	0	0	-1.541	0	0	0	0	0	0	0
Cancer Genes Cell Motility	0	0	0	-2.038	0	-1.689	0	0	0	0
MAP00140_C21_Steroid_hormone_metabolism	0	-0.8661	0	0	0	0.7338	0	0	0	0
salmonellaPathway	0	0	0	0	0	0	0	0	0	-1.722
mspPathway	0	0	0	0	0	0	0	0	0	-1.657
Human Growth Factor Genes	0	0	0	0	0	0	0	0	0	-1.653
MYC_WT	0	-0.2851	-0.5945	0	0	0	0	0	0	-1.813
CR_DNA_MET_AND_MOD	0	0	0	0	0	0	0	0	-1.809	-1.626
gsPathway	0	0	0	0	0	0	0	0	-1.653	-1.665
Human Apoptosis Genes Anti-apoptosis:	0	0	0	0	0	0	0	0	-2.263	-2.312
myosinPathway	0	0	-0.9915	-0.81	0	-1.565	-1.567	0	0	-1.84
stat3Pathway	0	0	0	1.361	1.855	0	-1.866	-1.445	-1.412	0
Human Apoptosis & Cell Cycle Genes	0	2.317	0	2.015	3.862	0	-3.138	-2.356	-2.471	-2.96
agpcrPathway	0	0	0	0	0	0	0	-1.57	0	-1.735
actinYPathway	0	0	0	0	0	0	0	-1.219	0	-1.556
crebPathway	0	0	0	0	0	0	0	-2.243	-1.824	-2.002
Human Cell Cycle Genes	0	0	0	0	0	0	-2.999	0	-2.687	-2.221
alternativePathway	0	0	0	0	1.79	-3.091	-2.867	-2.426	-2.028	0
ahspPathway	0	0	0	0	0	-2.292	-1.992	-2.492	-2.268	0
plcdPathway	-0.976	-1.772	-2.3	-2.463	0	-1.945	-1.823	-1.641	-1.492	-2.192
tcytotoxicPathway	0	0	0	-1.71	1.886	-3.262	-3.362	-2.817	-2.995	-2.365
thelperPathway	0	0	0	-1.975	0	-3.876	-3.888	-3.307	-3.649	-2.994
blymphocytePathway	0	0	0	-2.682	0	-3.27	-3.049	-2.848	-2.967	-2.895
ucalpainPathway	0	0	0	0	0	-2.123	-2.162	-1.288	-1.8	-1.504
ccr3Pathway	0	0	0	0	0	-1.45	-2.437	-1.474	-1.532	-1.801
tRNA_Synthetases	0	0	0	0	0	-1.892	-1.941	-1.81	-1.792	-2.205
Human Cancer Genes Adhesion	0	0	0	0	0	-2.401	-2.693	-2.784	-1.573	-2.208
lairPathway	0	3.157	0	0	3.12	-3.951	-3.376	-3.846	-2.89	-3.049
ctlPathway	0	2.162	0	0	2.364	-4.158	-4.356	-3.748	-3.883	-3.398
plcPathway	0	0	0	0	1.501	-2.217	-1.808	-1.906	-1.927	-2.454
edg1Pathway	0	0	0	0	1.764	-1.757	-2.134	-1.585	-2.146	-1.852
CR_CAM	-2.313	0	-2.374	-2.779	0	-2.966	-2.684	-2.584	-2.568	-2.465
cell_adhesion_receptor_activity	-2.478	0	-2.614	-2.523	0	-3.09	-3.561	-2.915	-2.674	-3.191
Human Extracellular Matrix & Adhesion Molecules Genes	-1.983	0	-2.343	-2.322	0	-3.369	-3.311	-3.434	-2.877	-3.05
monocytePathway	-2.406	0	-3.337	-4.028	0	-5.752	-4.988	-5.004	-5.193	-4.724
neutrophilPathway	-2.105	0	-3.117	-4.01	0	-5.474	-4.699	-4.929	-4.967	-4.389
lymphocytePathway	-2.158	0	-3.129	-4.025	0	-5.335	-4.636	-4.84	-5.027	-4.422
MAP00602_Blood_group_glycolipid_biosynthesis_neolact_series	0	0	0	0	0	-0.9871	-0.9128	0	-1.353	-1.21
MAP00062_Fatty_acid_biosynthesis_path_2	0	0	0	0	0.5421	-1.697	-2.043	0	-1.843	-1.886
Proteasome_Degradation	0	0	0	0	0	0	-2.855	-2.682	-2.674	-2.734
Human Cardiovascular Disease Genes	0	0	0	0	2.263	-1.949	-1.822	-1.979	0	-2.093
erbb4Pathway	-0.7146	-1.236	-1.551	-0.9358	0	-2.273	0	-1.819	-1.637	-1.883
ANTI_CD44_DOWN	0	0	0	0	0	-1.64	0	-2.355	-1.655	0
mitrPathway	0	0	0	0	0	-2.182	0	-2.465	-2.166	-2.243
Human Apoptosis Genes	0	0	1.935	2.297	3.059	-2.344	-2.488	-2.124	-2.554	-2.284
tnf_and_fas_network	0	0	1.667	2.761	0	-1.894	-2.673	-1.758	-1.915	0
pparaPathway	0	0	0	3.787	0	-1.764	-2.016	-1.775	0	0
MAP00970_Aminoacyl_tRNA_biosynthesis	0	0	0	0	0	0	-1.345	0	0	-1.448
CR_CELL_CYCLE	0	0	0	0	0	0	-2.293	0	0	-2.322
neurotransmittersPathway	0	0	-1.066	0	0	0	0	-1.718	-1.746	0
MAP00533_Keratan_sulfate_biosynthesis	-1.79	0	0	0	0	-1.029	-0.7916	0	-1.216	-1.421
MAP00510_N_Glycans_biosynthesis	-1.348	0	0	0	0	-1.209	0	0	0	-1.268
sppaPathway	0	0	-1.42	0	0	0	-2.206	0	-1.362	0
mrpPathway	0	0	0	0	0	0	-2.96	0	0	0
MAP00100_Sterol_biosynthesis	0	0	0	0	0	0	-0.9204	0	0	0
ST_G_Protein_Independent_7_Transmembrane_Receptor_Signaling	0	0	0	0	0	0	-2.02	-1.589	0	0
ST_G_Protein_Independent_7_Transmembrane	0	0	0	0	0	0	-2.02	-1.589	0	0
ace2Pathway	0	0	0	0	-0.8466	-0.8285	0	0	0	0
pentosePathway	0	0	0	0	0	0	0	-1.712	0	0
mcalpainPathway	0	0	0	0	0	0	0	-1.249	0	0
GLUT_UP	0	-1.506	0	-1.488	-1.705	0	-2.211	0	0	0

## Sheet: TransFac Jurkat NRO-T
Label	NRO 5min	NRO 10min	NRO 15min	NRO 30min	NRO 60min	T 5min	T 10min	T 15min	T 30min	T 60min
V$NRF1_Q6	1.636	0	0	0	0	0	0	0	0	0
V$NFY_Q6_01	1.733	0	0	0	0	0	0	0	0	0
V$CREBP1_01	1.333	0	0	0	0	0	0	0	0	0
V$P300_01	0	0	0	0	0	0	-1.678	0	0	0
V$HNF1_Q6	0	0	0	0	0	0	-1.585	0	0	0
V$EGR3_01	0	0	0	0	0	0	-2.323	0	0	0
V$MYOD_01	0	0	0	0	0	0	0	0	1.995	0
V$FOXM1_01	0	0	0	0	0	0	0	0	0	-2.02
V$CART1_01	0	0	0	0	0	0	0	0	0	-2.069
V$FAC1_01	-1.842	0	0	0	0	-2.018	-1.939	0	0	0
V$NERF_Q2	0	0	0	0	0	-2.014	-1.946	0	-1.805	0
V$OCT1_01	0	0	0	0	0	-2.194	0	-1.713	0	0
V$HNF1_01	0	0	0	0	0	-2.274	-2.229	-2.129	0	0
V$NFY_01	0	0	0	0	0	-1.72	-1.958	-2.327	0	0
V$FOXD3_01	0	0	0	0	0	-2.102	-2.039	-2.888	0	0
V$NRF2_Q4	0	0	0	0	0	-2.211	-2.151	-2.787	0	-2.001
V$HFH4_01	-2.731	0	0	0	0	-2.355	-1.866	-2.291	-2.485	-1.891
V$HFH3_01	-2.558	0	0	0	0	-2.244	0	-2.652	-2.219	-2.274
V$STAT6_02	-1.476	0	0	0	0	-2.019	0	-2.261	0	-2.608
V$FOXO1_02	0	0	0	0	0	-2.03	0	-2.169	0	-2.061
V$AP1_Q6_01	0	0	0	0	0	-2.211	0	-2.822	-2.096	-2.414
V$STAT3_01	1.282	1.223	0	0	0	-2.031	-2.109	-2.133	-1.643	-2.1
V$MEIS1BHOXA9_01	0	0	0	0	-1.579	-2.45	-2.486	-2.908	-2.799	-2.472
V$TAL1BETAITF2_01	0	0	0	0	0	-2.979	-3.087	-3.038	-3.139	-3.07
V$NFE2_01	0	0	0	0	0	-2.716	-2.618	-2.815	-2.672	-1.938
V$HIF1_Q5	0	0	0	0	0	-2.034	0	0	0	0
V$FXR_IR1_Q6	0	-2.071	0	0	0	-2.224	0	0	0	0
V$POU3F2_02	0	0	0	0	0	0	0	0	-1.905	0
V$HIF1_Q3	0	0	0	0	0	0	0	0	-1.892	0
V$IPF1_Q4	0	0	0	0	0	0	0	-2.125	-2.264	0
V$ZF5_B	0	0	0	0	0	0	0	-1.882	0	0
V$CEBP_01	0	0	0	0	0	0	0	-1.819	0	0
V$GATA_Q6	0	3.13	3.582	0	0	0	0	0	0	0
V$CREB_02	0	0	0	1.962	2.585	0	0	0	0	0
V$CREB_Q2	0	0	0	2.885	2.417	0	0	0	0	0
V$NFKAPPAB65_01	0	0	0	2.983	2.075	0	0	0	0	0
V$CREB_01	0	0	0	2.338	1.693	0	0	0	0	0
V$STAT_01	0	3.316	0	2.583	1.62	0	0	0	0	0
V$OCT1_Q5_01	0	2.011	0	2.88	1.872	0	0	0	0	0
V$HSF2_01	0	2.581	0	2.835	0	0	0	0	0	0
V$SREBP1_02	2.782	0	3.418	2.356	1.7	0	0	0	0	0
V$AMEF2_Q6	2.542	3.06	4.615	4.013	0	1.664	1.782	2.455	2.146	2.444
V$GATA1_02	4.333	5.192	6.174	5.982	3.001	1.939	1.658	1.695	2.035	1.863
V$CEBPDELTA_Q6	2.184	3.027	3.71	4.681	0	0	0	1.471	0	1.609
V$WHN_B	3.058	4.031	4.848	4.634	0	0	0	0	1.294	1.67
V$SRF_C	3.075	3.071	4.008	3.463	3.252	0	-1.776	0	0	0
V$SRF_01	5.161	5.592	7.088	6.841	3.598	0	0	0	0	2.176
V$CREB_Q2_01	3.977	4.855	5.6	5.834	2.982	0	0	0	0	1.475
V$CEBP_C	2.221	4.089	4.289	4.981	2.551	0	0	0	0	0
V$OCT_Q6	2.088	2.401	2.8	3.475	2.182	0	0	0	0	0
V$SRF_Q6	3.686	3.402	4.436	4.286	3.287	0	0	0	0	0
V$HMX1_01	2.275	2.799	3.302	3.18	2.028	0	0	0	0	0
V$SRF_Q4	2.805	3.149	4.025	4.435	0	0	0	0	0	0
V$ALX4_01	5.317	9.341	10.19	9.647	1.71	0	0	0	0	0
V$IK1_01	0	2.727	3.207	2.858	2.119	0	0	0	0	0
V$OCT_C	0	2.59	2.5	2.706	2.941	0	0	0	0	0
V$CREB_Q4_01	0	2.534	2.567	3.685	2.624	0	0	0	0	0
V$SRF_Q5_01	2.894	2.926	4.115	4.434	0	-1.914	0	-1.884	0	0
V$HMEF2_Q6	0	3.184	3.875	3.99	0	0	0	0	0	1.45
V$ATF6_01	3.32	0	4.267	4.978	2.926	0	1.445	1.391	1.987	2.343
V$CREBP1_Q2	0	0	2.316	2.325	2.802	0	0	0	0	0
V$NFKB_C	0	0	2.957	2.577	0	0	0	0	1.879	0
V$MEF2_02	0	0	3.39	3.191	0	0	0	0	0	0
V$NFKB_Q6	0	0	2.168	2.361	0	0	0	0	0	0
V$DR1_Q3	0	0	2.141	2.481	0	0	0	0	0	0
V$ATF3_Q6	0	0	2.825	3.26	0	0	0	0	0	0
V$ATF_01	0	0	1.969	2.874	0	0	1.808	0	0	0
V$CREB_Q4	0	0	0	1.722	0	0	0	0	0	0
V$CEBP_Q3	0	0	0	3.053	0	0	0	0	0	0
V$CEBP_Q2	0	0	0	2.253	0	0	0	0	0	0
V$AML_Q6	0	0	0	2.394	0	0	0	0	0	0
V$OCT1_B	0	0	0	2.676	0	0	0	0	0	0
V$NFKB_Q6_01	0	0	0	2.822	0	0	0	0	0	0
V$NFKAPPAB_01	0	0	0	2.375	0	0	0	0	0	0
V$MEF2_Q6_01	0	0	0	2.593	0	0	0	0	0	0
V$LFA1_Q6	0	0	0	3.441	0	0	0	0	0	0
V$ISRE_01	0	0	0	2.037	0	0	0	0	0	0
V$GATA1_05	0	0	0	2.975	0	0	0	0	0	0
V$EGR_Q6	0	0	0	2.485	0	0	0	0	0	0
V$CREL_01	0	0	0	3.106	0	0	0	0	0	0
V$CREBP1CJUN_01	0	0	0	2.524	0	0	0	0	0	0
V$ELF1_Q6	0	0	0	0	2.471	0	0	0	0	0
V$CMYB_01	0	0	0	0	1.398	0	0	0	0	0
V$AML1_Q6	0	0	0	0	3.062	0	0	0	0	0
V$AML1_01	0	0	0	0	3.062	0	0	0	0	0
V$PBX1_01	0	0	0	0	3.178	0	0	0	0	0
V$NFAT_Q4_01	0	0	0	0	2.411	0	0	0	0	0
V$MIF1_01	0	0	0	0	2.634	0	0	0	0	0
V$HAND1E47_01	0	0	0	0	3.298	0	0	0	0	0
V$RP58_01	0	0	2.271	0	0	0	0	0	0	0
V$NMYC_01	0	0	2.125	0	0	0	0	0	0	0
V$E2F_01	0	1.469	0	0	0	0	0	0	0	0
V$AP3_Q6	0	2.079	0	0	0	0	0	0	0	0
V$SOX9_B1	0	1.273	0	0	0	0	0	0	0	0
V$ER_Q6_02	0	1.876	0	0	0	0	0	0	0	0
V$COMP1_01	0	0	-1.374	0	0	0	0	0	0	0
V$AR_02	0	0	0	-0.9963	0	0	0	0	0	0
V$ALPHACP1_01	0	0	0	-1.657	0	0	0	0	0	0
V$P53_DECAMER_Q2	0	0	0	-1.311	0	0	0	0	0	0
V$MYC_Q2	0	0	0	-1.18	0	0	0	0	0	0
V$CEBPA_01	-1.792	-2.447	0	0	0	1.676	1.595	0	1.687	0
V$SF1_Q6	-1.251	0	0	0	0	0	0	0	0	0
V$PR_Q2	-2.125	0	0	0	0	0	0	0	0	0
V$LXR_DR4_Q3	-2.332	0	0	0	0	0	0	0	0	0
V$HNF3B_01	-1.837	0	0	0	0	0	0	0	0	0
V$HNF3ALPHA_Q6	-1.741	0	0	0	0	0	0	0	0	0
V$CETS1P54_01	-1.828	0	0	0	0	0	0	0	0	0
V$YY1_01	-2.049	0	0	0	0	0	0	0	0	0
V$STAT4_01	-1.69	0	0	0	0	0	0	0	0	0
V$STAT1_03	-1.42	0	0	0	0	0	0	0	0	0
V$E2F1_Q4_01	0	0	0	0	0	1.581	0	0	0	0
V$E2F_02	0	0	0	0	0	1.995	0	0	0	0
V$USF_02	0	0	0	0	0	1.497	0	0	0	0
V$PAX4_02	0	0	0	0	0	1.45	0	0	0	0
V$E2F4DP2_01	0	0	0	0	0	1.995	0	0	0	0
V$E2F1DP2_01	0	0	0	0	0	1.995	0	0	0	0
V$E2F1DP1_01	0	0	0	0	0	1.995	0	0	0	0
V$IK2_01	-2.432	0	-1.774	0	0	0	0	0	0	0
V$TAL1ALPHAE47_01	-2.604	-2.039	0	0	-1.759	0	0	0	0	-2.098
V$HNF6_Q6	-1.908	-1.879	0	0	0	0	0	0	0	-2.353
V$GR_Q6_01	0	-1.72	-1.265	-1.878	0	0	0	0	0	0
V$EVI1_03	0	-1.343	-1.277	-1.18	0	0	0	0	0	0
V$HFH8_01	-2.811	-2.88	0	0	0	0	0	-2.086	0	0
V$FOXJ2_01	-3.17	-2.54	0	0	0	0	0	-2.283	-2.201	0
V$SP3_Q3	-2.597	-2.11	0	0	0	0	0	0	0	0
V$NKX22_01	-2.397	-1.899	0	0	0	0	0	0	0	0
V$AP2_Q6	-1.6	-1.432	0	0	0	0	0	0	0	0
V$HTF_01	-2.842	-3.138	0	0	0	0	0	0	0	0
V$HNF4_01	-1.718	-1.812	0	0	0	0	0	0	0	0
V$FREAC4_01	-1.557	-1.611	0	0	0	0	0	0	0	0
V$SP1_Q2_01	-2.015	-2.493	0	0	0	0	0	0	0	0
V$EVI1_05	-1.437	0	-1.087	-1.237	0	0	0	0	0	0
V$DBP_Q6	-1.888	0	-1.602	-2.253	0	0	0	0	0	0
V$FREAC2_01	-1.648	0	-2.021	-1.851	-1.232	0	0	0	0	0
V$USF2_Q6	-1.467	-1.175	0	-1.62	-1.776	0	0	0	0	0
V$AREB6_02	-1.856	-1.946	-1.221	0	-1.822	0	0	1.276	0	0
V$LYF1_01	-2.075	-3.006	-2.822	-3.053	-2.22	0	0	0	0	0
V$OCT1_02	-2.018	-2.442	-2.298	-2.187	-1.706	0	0	0	0	0
V$GATA1_01	-2.264	-2.56	-2.213	-1.988	-1.544	0	0	0	0	0
V$PAX4_03	-1.339	-1.316	-1.437	-1.694	-1.369	0	0	0	0	0
V$PITX2_Q2	-2.045	-2.979	-2.244	-2.078	-2.448	0	0	0	0	0
V$NKX61_01	-1.817	-2.425	-1.781	-1.988	-2.346	0	0	0	0	0
V$MYOD_Q6	-2.658	-2.939	-2.173	-1.908	-2.564	0	0	0	0	0
V$LUN1_01	-1.318	-1.414	-1.227	-1.039	-1.666	0	0	0	0	0
V$FOXO4_01	-2.519	-2.165	-2.256	-1.898	-3.165	0	0	0	0	0
V$FOXO1_01	-2.248	-1.569	-1.425	-1.386	-2.21	0	0	0	0	0
V$MZF1_01	-2.211	-1.906	-2.416	-1.704	-1.819	0	0	0	0	0
V$FOXO4_02	-3.029	-2.584	-2.736	-1.861	-2.351	0	0	0	0	0
V$AP4_Q6	-2.187	-2.155	-2.334	-1.283	-1.966	0	0	0	0	0
V$HOX13_01	-1.731	-2.369	-1.202	-1.566	-1.209	0	0	0	0	0
V$RSRFC4_01	-2.655	-3.124	-1.555	0	-2.99	0	0	0	0	0
V$HEB_Q6	-1.783	-2.682	-1.781	0	-2.358	0	0	0	0	0
V$EVI1_06	-1.541	-1.312	-1.335	0	-1.456	0	0	0	0	0
V$CEBPGAMMA_Q6	-2.107	-2.333	-2.423	0	-1.921	0	0	0	0	0
V$RSRFC4_Q2	-1.707	-2.239	0	0	-2.653	0	0	0	0	0
V$FOXO3_01	-2.259	-2.123	0	0	-2.243	0	0	0	0	0
V$NRSF_01	-1.738	-2.084	-1.457	-1.411	0	0	0	0	0	0
V$AP2REP_01	-1.913	-2.264	-2.006	-1.627	0	0	0	0	0	0
V$RREB1_01	-2.448	-1.543	-2.572	-1.613	0	0	0	0	0	0
V$STAT1_02	-2.011	-1.72	-1.99	-1.127	0	0	0	0	0	0
V$OCT1_06	-2.906	-2.562	-2.637	-1.591	0	0	0	0	0	0
V$LEF1_Q2	-2.136	-1.915	-2.661	-2.394	0	0	0	0	0	0
V$XBP1_01	-2.576	-3.072	-2.885	0	0	0	0	0	0	0
V$GFI1_01	-2.078	-2.34	-1.464	0	0	0	0	0	0	0
V$MYOGNF1_01	-1.306	-1.388	-1.154	0	0	0	0	0	0	0
V$GNCF_01	-2.028	-2.156	-1.692	0	0	0	0	0	0	0
V$SMAD4_Q6	-2.432	-2.056	-2.021	0	0	0	0	0	0	0
V$OCT1_04	-2.298	-2.093	-1.918	0	0	0	0	0	0	0
V$PAX5_01	0	-1.946	0	-1.164	-1.869	0	0	0	0	0
V$P53_01	0	-2.186	0	-1.17	-1.401	0	0	0	0	0
V$IRF_Q6	0	-2.246	0	0	-2.798	0	0	0	0	0
V$AP2_Q6_01	0	-1.696	0	0	-1.929	0	0	0	0	0
V$GATA2_01	0	-1.27	-0.9051	0	0	0	0	0	0	0
V$NKX62_Q2	0	0	-1.405	-1.77	0	0	0	0	0	0
V$STAT5A_03	0	0	-1.793	-1.698	0	0	0	0	0	0
V$E2F1_Q3	0	0	-1.797	-1.479	0	0	0	0	0	0
V$E2F4DP1_01	0	0	-1.361	0	0	1.983	0	0	0	0
V$E2F1_Q6	0	0	-1.855	-1.486	0	1.617	0	0	0	0
V$LMO2COM_01	-2.801	-3.082	0	-1.621	-2.844	1.624	1.501	1.805	2.002	0
V$NF1_Q6	0	0	0	0	-1.667	0	0	0	0	0
V$NCX_01	0	0	0	0	-1.981	0	0	0	0	0
V$MEF2_03	0	0	0	0	-1.612	0	0	0	0	0
V$AP4_Q6_01	0	0	0	0	-1.438	0	0	0	0	0
V$TATA_01	0	0	0	0	-2.943	0	0	0	0	0
V$ZID_01	0	0	0	-1.107	-1.258	1.691	0	1.6	0	0
V$AFP1_Q6	0	0	0	0	0	0	1.775	1.649	0	0
V$MTF1_Q4	0	0	0	3.241	0	0	0	1.398	1.639	2.435
V$GATA_C	0	0	0	3.837	0	1.935	0	1.562	2.532	1.849
V$MYOD_Q6_01	0	0	0	0	-2.841	0	1.783	0	0	2.076
V$SP1_Q6_01	0	0	0	0	0	0	0	1.481	0	1.321
V$NKX25_01	0	0	0	0	0	1.642	0	1.848	0	0
V$MAX_01	0	0	0	0	0	1.574	0	0	1.318	1.377
V$NRF2_01	0	0	0	0	0	1.852	0	2.062	0	1.991
V$PAX8_B	0	0	0	0	0	1.504	1.829	0	1.788	0
V$SREBP1_01	0	0	0	0	0	1.591	1.428	0	1.182	1.234
V$P53_02	0	0	0	0	0	1.837	1.477	1.655	0	1.619
V$OCT1_05	0	0	0	0	0	0	1.589	1.666	1.603	1.488
V$CREB_Q3	0	0	0	1.823	0	1.905	2.057	2.213	1.852	1.391
V$PAX2_02	0	0	0	0	0	1.453	1.508	1.344	1.705	0
V$HEN1_02	0	0	0	0	0	1.44	1.306	1.274	1.499	0
V$CEBPB_02	0	-1.639	0	0	0	1.876	1.656	1.951	2.138	1.998
V$AP4_Q5	0	-1.829	0	0	-1.537	1.547	1.695	1.727	2.064	1.579
V$TEF_Q6	0	0	0	0	-2.552	1.719	2.251	1.813	0	2.008
V$TBP_01	0	0	0	0	-2.154	1.579	1.637	1.865	1.337	1.616
V$STAT_Q6	0	0	0	0	-1.25	1.364	1.604	1.746	1.384	1.279
V$AR_Q2	0	0	1.298	0	0	2.464	2.25	2.31	2.404	2.236
V$EVI1_01	0	0	0	-0.8161	0	1.646	1.403	1.795	1.506	1.431
V$E47_02	-1.505	0	0	0	0	2.678	2.953	3.029	2.715	2.801
V$ER_Q6_01	0	0	0	0	0	1.553	1.68	1.48	1.473	2.103
V$SPZ1_01	0	0	0	0	0	2.454	2.124	2.112	2.106	1.941
V$LEF1_Q6	0	0	0	0	0	2.157	2.061	1.985	1.92	1.776
V$USF_01	0	0	0	0	0	2.609	2.001	2.275	2.586	2.019
V$PAX4_04	0	0	0	0	0	2.655	2.4	2.215	2.586	1.912
V$CACBINDINGPROTEIN_Q6	0	0	0	0	0	2.515	2.084	2.04	2.337	1.803
V$MYCMAX_03	0	0	0	0	0	2.084	1.571	1.825	2.307	1.922
V$PXR_Q2	0	0	0	0	0	1.59	1.8	1.768	1.725	1.786
V$CDX2_Q5	0	0	0	0	0	2.28	2.657	2.452	2.31	2.67
V$TTF1_Q6	0	0	0	0	0	1.798	1.722	1.921	1.894	1.697
V$MYCMAX_02	0	0	0	0	0	1.356	1.437	1.533	1.483	1.277
V$E12_Q6	0	0	0	0	0	3.45	3.7	3.632	3.832	3.478
V$PAX4_01	0	0	0	0	0	2.022	1.956	1.964	2.038	2.165
V$PAX2_01	0	0	0	0	0	1.487	1.652	1.464	1.687	1.669
V$STAT5A_02	0	0	0	0	0	2.621	2.39	3.396	2.784	2.891
V$PTF1BETA_Q6	0	0	0	0	0	2.02	1.402	2.569	1.61	1.674
V$EVI1_02	0	-1.483	-1.155	-1.907	0	2.251	2.092	2.722	1.783	2.313
V$IK3_01	0	0	0	0	0	1.642	0	1.601	2.001	2.051
V$E2F1DP1RB_01	0	0	0	0	0	1.994	0	1.542	1.907	0
V$TITF1_Q3	0	0	0	0	0	1.731	1.599	1.835	0	0
V$ATF1_Q6	0	0	0	2.032	0	0	1.841	1.6	1.884	0
V$GABP_B	0	0	0	0	0	2.114	0	0	0	2.079
V$PAX_Q6	0	-1.539	0	0	0	0	0	2.059	0	0
V$ICSBP_Q6	0	0	0	0	0	0	0	1.599	0	0
V$RORA2_01	0	0	0	0	0	0	1.429	0	0	0
V$IRF2_01	0	0	0	0	0	0	1.316	0	0	0
V$GATA3_01	0	0	0	0	0	0	1.506	0	0	0
V$TCF1P_Q6	0	0	0	0	0	0	0	0	0	1.358
V$ERR1_Q2	0	-1.822	0	0	0	0	0	0	0	1.86
