# Supplementary material for: GSMA: Gene Set Matrix Analysis, An Automated Method for Rapid Hypothesis Testing of Gene Expression Data
Source: Bioinform Biol Insights. 2009 Nov 24;1:49–62. (PMC2789691)
Supplement: Additional file 5. [file GSMA_MS-Figure_6.xls]

## Sheet: Fig 6A stability reg genes
Gene	NRO 5min	NRO 10min	NRO 15min	NRO 30min	NRO 60min		T 5min	T 10min	T 15min	T 30min	T 60min
RAB11B	0.132	0.058	0.126	0.141	-0.177		0.355	0.271	0.314	0.245	0.253
SOD2	-0.172	0.035	-0.19	0.065	-0.134		0.276	0.431	0.223	0.368	0.292
LTA	-0.005	-0.195	0.145	0.16	0.007		0.353	0.453	0.312	0.344	0.304
TP53BP2	0.042	0.044	-0.096	-0.154	-0.089		0.239	0.22	0.303	0.238	0.372
no data	-0.121	0.062	0.102	-0.11	-0.07		0.242	0.423	0.287	0.379	0.395
FOXJ1	-0.05	0.13	0.118	0.071	0.16		0.273	0.213	0.276	0.305	0.203
IL11RA	0.02	0.098	0.187	-0.152	-0.009		0.28	0.286	0.261	0.252	0.328
DPYS	-0.149	-0.145	-0.084	-0.102	0.185		0.326	0.336	0.323	0.32	0.344
ACVRL1	-0.167	-0.187	0	-0.043	0.139		0.224	0.277	0.272	0.277	0.229
HTR6	0.176	0.149	0.193	0.195	0.018		0.365	0.378	0.476	0.501	0.318
CYP2J2	0.165	-0.032	0.182	0.133	-0.064		0.236	0.276	0.331	0.327	0.259
LUM	-0.013	-0.034	-0.036	0.177	0.064		0.392	0.349	0.435	0.389	0.237
MAP2K1	-0.104	0.058	-0.079	0	0.066		0.231	0.235	0.23	0.256	0.244
GRP	-0.199	-0.131	0.054	-0.032	-0.17		0.427	0.519	0.367	0.51	0.358
FLT4	-0.008	0.093	-0.08	-0.122	-0.084		0.498	0.598	0.355	0.386	0.329
RAB40A	0.019	0.042	0.089	0.058	-0.129		0.232	0.347	0.37	0.286	0.435
TNFRSF10D	-0.137	-0.075	0.013	0.027	-0.034		0.298	0.329	0.312	0.502	0.332
GTPBP1	0.152	-0.026	0.033	0	-0.055		0.282	0.285	0.219	0.261	0.274
PSMA2	-0.061	0.162	0.104	0.036	0.123		0.31	0.362	0.213	0.203	0.328
PTPRN2	0.172	-0.01	0.009	-0.038	-0.132		0.356	0.592	0.445	0.562	0.599
ATP6V1C1	0.15	-0.03	0.129	0.174	0.123		0.508	0.403	0.56	0.368	0.461
POU3F2	0.068	-0.063	0.119	0.186	0.177		0.345	0.303	0.362	0.338	0.311
CSNK1G2	0.053	-0.145	0.07	0.181	0.124		0.368	0.305	0.371	0.424	0.343
RAF1	0.106	0.098	0.054	0.073	0.035		0.565	0.4	0.665	0.397	0.493
FMO5	0.101	-0.114	0.029	-0.141	0.069		0.383	0.334	0.362	0.406	0.268
NEK4	0.032	0.17	-0.081	0.005	-0.044		0.472	0.399	0.547	0.474	0.377
E2F1	0.132	0.016	-0.038	-0.112	-0.042		0.382	0.507	0.317	0.464	0.275
MBP	0.165	0.149	-0.061	-0.179	-0.011		0.622	0.675	0.548	0.633	0.521
BRAF	0.056	0.051	-0.027	-0.141	0.052		0.249	0.284	0.242	0.268	0.238
CYP2B6	0.126	0.096	0.033	-0.182	0.012		0.358	0.428	0.296	0.301	0.397
ATP5J	0.179	-0.061	-0.013	0.016	0.029		0.473	0.341	0.361	0.371	0.319
EPS8R2	-0.037	0.005	0.038	0.026	-0.007		0.227	0.433	0.313	0.246	0.322
KCNJ8	-0.131	-0.193	-0.095	0.057	-0.113		0.312	0.348	0.268	0.368	0.319
IGFBP5	0.074	0.08	0.028	-0.048	0.131		0.427	0.259	0.383	0.362	0.263
KCNQ2	-0.018	-0.117	-0.071	0.044	-0.1		0.282	0.449	0.329	0.44	0.39
DTR	0.092	-0.026	0.035	0.002	0.105		0.314	0.394	0.449	0.364	0.318
VRK1	0.002	-0.006	-0.098	0.003	0.033		0.311	0.315	0.205	0.247	0.249
ICSBP1	-0.169	-0.185	-0.128	-0.042	-0.05		0.342	0.393	0.338	0.321	0.353
ADH1B	-0.144	-0.186	-0.145	-0.062	-0.019		0.333	0.35	0.355	0.393	0.304
no data	-0.159	-0.199	-0.198	-0.057	-0.069		0.43	0.329	0.316	0.279	0.365
PPP3CC	-0.176	-0.116	-0.067	-0.123	-0.023		0.262	0.381	0.307	0.315	0.337
TYMS	-0.033	-0.152	-0.066	-0.08	-0.038		0.36	0.325	0.401	0.318	0.49
PTPRO	0.022	-0.187	-0.018	-0.094	-0.032		0.368	0.264	0.418	0.374	0.434
TRIP10	0.071	0.023	0.106	0.001	-0.033		0.39	0.373	0.31	0.258	0.29
ENTPD6	-0.077	-0.08	-0.159	0.04	-0.166		0.488	0.464	0.465	0.528	0.507
RFP	0.023	-0.055	-0.136	-0.103	-0.089		0.308	0.302	0.214	0.28	0.311
NEK4	-0.048	-0.028	-0.163	-0.17	-0.115		0.408	0.392	0.37	0.407	0.356
MAPK8	-0.1	-0.153	-0.199	-0.114	-0.181		0.48	0.535	0.423	0.52	0.497
TACR2	0.029	-0.067	-0.111	-0.159	-0.168		0.314	0.355	0.248	0.329	0.276
NMI	-0.122	-0.115	-0.094	-0.141	-0.145		0.416	0.531	0.471	0.384	0.415
TMSNB	-0.009	-0.049	0.033	0.041	-0.13		0.487	0.553	0.47	0.57	0.569
PLCG2	-0.002	-0.013	0.077	-0.076	-0.133		0.622	0.661	0.494	0.592	0.565
RGS4	0.005	0.031	-0.02	-0.005	-0.048		0.434	0.375	0.358	0.401	0.49
IL1B	-0.031	0.01	0.016	0.086	-0.056		0.42	0.321	0.293	0.312	0.435
AP1S2	0.017	0.015	-0.084	-0.102	-0.141		0.462	0.487	0.406	0.508	0.421
CHK	-0.089	-0.136	-0.014	0	0.023		0.316	0.53	0.436	0.392	0.494
E2F4	-0.128	-0.143	0.011	-0.075	-0.068		0.419	0.436	0.462	0.418	0.478
CHRNE	-0.139	-0.142	0.016	-0.14	-0.034		0.428	0.538	0.537	0.462	0.486
ITPKB	-0.085	-0.088	0.027	-0.021	-0.118		0.347	0.412	0.39	0.377	0.542
DDR1	-0.052	-0.091	0.069	-0.017	-0.178		0.327	0.472	0.423	0.362	0.49
SST	-0.176	-0.088	-0.03	-0.008	0.036		0.346	0.42	0.413	0.381	0.387
PPP2R2B	0.095	0.017	0.032	-0.057	0.079		0.687	0.69	0.567	0.455	0.574
GRM3	-0.077	0.022	0.058	0.102	0.144		0.465	0.309	0.424	0.406	0.43
RAB31	0.036	0.033	0.127	-0.031	0.079		0.27	0.286	0.28	0.277	0.318
ACVR1B	0.05	-0.024	0.071	-0.08	0.126		0.334	0.361	0.401	0.399	0.416
RAB2	-0.139	0.063	0.067	-0.062	0.114		0.437	0.392	0.344	0.336	0.349
CCR1	0.106	-0.011	0.024	0.145	0.099		0.52	0.48	0.401	0.417	0.403
MYLK	0.057	-0.028	-0.047	0.09	0.192		0.485	0.535	0.37	0.441	0.462
KIAA0540	0.119	0.118	0.053	0.039	-0.053		0.562	0.551	0.526	0.462	0.577
IGF1R	0.103	0.031	0.111	0.127	0.035		0.619	0.652	0.556	0.576	0.691
TNFRSF10C	0.117	0.088	-0.029	0.106	0.052		0.793	0.826	0.713	0.765	0.729
MPG	-0.002	0.017	0.012	0.028	0.14		0.419	0.426	0.357	0.333	0.426
GRIA2	0.046	0.072	0.076	0.116	0.174		0.738	0.794	0.66	0.678	0.715
EMR1	-0.024	0.1	0.011	0.083	-0.001		0.393	0.448	0.426	0.417	0.38
TITF1	-0.104	-0.024	0.03	0.05	0.104		0.363	0.36	0.337	0.301	0.333
HLA-DQA1	-0.083	-0.018	0.005	0.014	0.092		0.39	0.34	0.325	0.347	0.348
TNFRSF10B	-0.04	0.07	0.07	-0.035	0.107		0.393	0.441	0.451	0.403	0.469
IGFBP3	-0.071	0.063	0.074	0.005	0.097		0.485	0.485	0.456	0.427	0.413
RAB5A	-0.032	-0.027	0.015	0.09	0.109		0.311	0.338	0.251	0.257	0.29
CSF1R	-0.079	0.015	0.06	0.042	0.168		0.402	0.579	0.531	0.575	0.563
FGG	0.12	0.15	-0.018	0.105	0.027		0.388	0.503	0.43	0.421	0.431
RAB6A	-0.017	0.116	0.069	0.033	0.175		0.4	0.382	0.325	0.348	0.403
CRHR1	-0.176	-0.017	-0.03	-0.021	-0.005		0.425	0.372	0.332	0.401	0.359
CD8A	-0.19	-0.023	0.005	-0.096	0.083		0.485	0.413	0.388	0.383	0.456
ARAF1	-0.058	0.117	-0.055	0.144	-0.038		0.592	0.631	0.441	0.527	0.615
BIRC1	-0.066	-0.032	0.065	-0.008	0.006		0.335	0.304	0.247	0.284	0.258
PSTPIP1	-0.016	-0.176	0.086	-0.074	-0.004		0.412	0.417	0.441	0.472	0.393
PIK4CA	-0.093	-0.174	0.036	-0.083	0.014		0.606	0.668	0.569	0.679	0.486
NGFR	-0.013	-0.099	0.01	-0.062	0.094		0.44	0.488	0.431	0.473	0.348
CHL1	-0.018	-0.132	-0.016	-0.025	0.082		0.495	0.503	0.556	0.548	0.402
PTGS2	-0.064	-0.046	-0.091	-0.074	0.02		0.499	0.562	0.563	0.545	0.555
MADHIP	-0.066	-0.091	-0.148	-0.04	-0.01		0.413	0.42	0.366	0.379	0.41
EDN1	-0.068	-0.087	-0.194	-0.08	-0.039		0.524	0.679	0.575	0.576	0.552
PIK4CB	-0.077	-0.148	-0.051	-0.137	0.033		0.577	0.591	0.474	0.561	0.588
XRCC4	-0.125	-0.063	-0.127	0.046	-0.002		0.56	0.758	0.474	0.605	0.568
PAPPA	-0.06	-0.086	-0.147	-0.034	-0.05		0.436	0.723	0.794	0.706	0.759
ABCF1	0.008	0.01	0.008	-0.157	0.129		0.557	0.539	0.448	0.466	0.582
MUC2	0.004	0.043	-0.086	-0.001	-0.108		0.302	0.258	0.212	0.229	0.3
CXCL13	-0.06	0.001	-0.134	-0.052	-0.19		0.407	0.436	0.399	0.35	0.47
PLCG2	-0.001	0.093	0.036	-0.028	0.148		0.257	0.356	0.258	0.263	0.25
LOC113655	0.131	-0.004	-0.118	-0.089	-0.134		0.438	0.39	0.405	0.379	0.328
PENK	-0.127	-0.033	-0.07	-0.073	-0.154		0.398	0.367	0.358	0.526	0.406
CRYBB1	0.061	0.032	-0.055	-0.16	0.182		0.72	0.647	0.803	0.687	0.607
RAGB	0.174	-0.13	-0.064	-0.046	-0.101		0.536	0.453	0.518	0.575	0.505
EIF5	0.068	-0.074	-0.1	-0.009	-0.054		0.33	0.363	0.451	0.452	0.291
D12S2489E	-0.185	-0.188	-0.13	-0.162	-0.123		0.38	0.597	0.409	0.665	0.476
ANXA5	0.009	0.032	0.066	0.026	-0.105		0.215	0.358	0.237	0.31	0.257
MAP2K6	-0.082	-0.198	0.001	0.028	-0.045		0.363	0.42	0.227	0.392	0.319
VAMP2	0.021	-0.148	-0.05	-0.096	-0.097		0.305	0.322	0.301	0.434	0.336
CDC25C	0.042	-0.193	-0.075	-0.096	-0.044		0.357	0.369	0.282	0.378	0.292
PPP1R7	0.124	0.14	0.016	-0.173	-0.009		0.43	0.425	0.542	0.569	0.557
PIK3CA	-0.069	-0.19	-0.053	0	0.054		0.405	0.444	0.335	0.316	0.315
SLC25A12	0.171	0.107	0.11	0.169	-0.002		0.208	0.417	0.336	0.268	0.396
PRKAG1	0.115	0.083	0.016	0.156	0.036		0.201	0.25	0.258	0.237	0.26
EPHB1	0.102	0.099	0.049	0.069	0.157		0.353	0.392	0.238	0.394	0.305
IL6	-0.09	-0.162	-0.194	0.137	0.029		0.392	0.315	0.367	0.263	0.437
CYP11A	-0.183	-0.092	-0.102	0.13	-0.044		0.424	0.378	0.429	0.351	0.452
P23	-0.168	0.158	-0.09	-0.009	-0.121		0.567	0.45	0.496	0.483	0.426
PSEN1	-0.056	-0.176	-0.087	0.139	0.027		0.335	0.371	0.338	0.409	0.391
CD34	-0.013	-0.183	-0.15	0.117	0.086		0.458	0.44	0.408	0.489	0.369
MMP13	0.043	-0.151	-0.02	0.105	-0.036		0.215	0.209	0.213	0.292	0.295
ARHGEF11	0.103	0.124	0.127	0.089	0.058		0.244	0.349	0.206	0.265	0.227
MAPKAPK2	0.016	-0.066	0.085	0.159	-0.122		0.416	0.436	0.536	0.604	0.368
SCOP	-0.057	-0.056	0.162	0.192	0.082		0.304	0.29	0.305	0.279	0.369
TPP2	-0.159	-0.089	-0.165	-0.031	-0.179		0.274	0.379	0.31	0.259	0.222
ROK1	0.138	0.186	-0.112	0.145	0.105		0.335	0.364	0.331	0.355	0.238
UBE2C	0.031	-0.056	0.143	-0.146	-0.109		0.29	0.465	0.375	0.227	0.368
GAD2	0.15	-0.175	0.09	-0.104	0.008		0.242	0.472	0.413	0.442	0.333
FGFR4	0.115	0.155	0.042	-0.182	0.162		0.26	0.295	0.351	0.309	0.415
CKB	0.19	-0.192	-0.173	-0.125	-0.058		0.465	0.297	0.425	0.303	0.478
FBN1	0.085	0.053	0.003	0.009	-0.174		-1.701	-1.045	-0.493	-0.906	0.226
SPINT2	-0.07	-0.157	0.095	-0.106	-0.16		-0.289	-0.295	-0.225	-0.308	-0.244
MGC11266	-0.078	-0.113	-0.135	0.156	-0.183		-0.498	-0.335	-0.229	-0.366	-0.286
BGN	-0.053	0.173	-0.083	0.098	-0.012		-0.347	-0.24	-0.298	-0.359	-0.245
RPS6KB1	-0.069	-0.162	-0.138	-0.189	0.173		-0.337	-0.315	-0.277	-0.312	-0.355
FBLN2	0.107	-0.127	0.063	-0.082	-0.176		-0.504	-0.456	-0.395	-0.259	-0.387
CASP10	0.13	0.124	0.183	0.088	0.179		-0.301	-0.281	-0.301	-0.254	-0.467
PFN1	0.162	-0.05	0.098	0.116	-0.118		-0.465	-0.327	-0.599	-0.336	-0.532
PAPSS1	0.135	-0.023	0.163	0.104	-0.163		-0.731	-1.17	-0.51	-0.966	-0.357
ME2	0.027	0.18	0.094	0.069	-0.008		-0.586	-0.83	-0.333	-0.628	-0.253
CSF2	-0.07	-0.089	-0.046	-0.064	0.116		-0.208	-0.25	-0.245	-0.207	-0.361
RNF5	0.186	0.059	0.125	0.092	0.163		-0.542	-0.427	-0.657	-0.364	-0.637
RYK	0.084	-0.154	0.173	-0.007	0.111		-0.41	-0.578	-0.342	-0.574	-0.319
FDX1	0.076	-0.016	0.167	0.068	0.147		-0.463	-0.784	-0.321	-0.53	-0.403
RPA2	0.032	-0.08	-0.036	0.004	0.006		-0.258	-0.226	-0.231	-0.234	-0.471
PPP2R5C	0.081	-0.082	-0.044	-0.002	0.129		-0.286	-0.238	-0.313	-0.266	-0.45
STAT3	-0.016	-0.15	0.025	-0.131	0.161		-0.494	-0.539	-0.34	-0.274	-0.518
CYP2C8	0.064	-0.018	0.116	-0.131	0.174		-0.366	-0.479	-0.31	-0.266	-0.417
NDUFA1	0.158	0.012	-0.01	0.108	0.068		-0.329	-0.694	-0.474	-0.444	-0.598
PRSS2	-0.084	-0.097	-0.059	0.006	0.112		-0.341	-0.228	-0.441	-0.248	-0.494
CYP2C9	-0.114	-0.052	-0.084	0.029	0.047		-0.3	-0.307	-0.432	-0.239	-0.402
FLJ10466	-0.167	-0.041	-0.128	-0.038	-0.046		-0.371	-0.258	-0.486	-0.255	-0.409
TGFB1I1	0.01	-0.165	-0.062	-0.186	-0.12		-0.54	-0.606	-0.327	-0.796	-0.766
SQSTM1	0.005	-0.162	-0.166	-0.173	-0.045		-0.376	-0.398	-0.414	-0.426	-0.602
G3BP2	0.021	0.147	-0.066	0.037	-0.049		-0.681	-0.596	-0.51	-0.476	-0.464
GPI	-0.036	0.153	0.095	-0.043	0.072		-1.339	-1.164	-0.886	-1.347	-0.859
COL3A1	0.099	-0.122	0.062	0.012	0.164		-0.325	-0.371	-0.478	-0.534	-0.407
TNFSF10	0.073	-0.088	0.13	0.035	-0.067		-0.636	-0.555	-0.531	-0.696	-0.491
SLBP	0.04	0.082	0.081	0.053	-0.121		-0.423	-0.437	-0.602	-0.454	-0.714
YARS	0.025	0.148	0.091	0.112	0.019		-0.375	-0.346	-0.355	-0.317	-0.353
PPIF	0.068	0.056	-0.072	-0.023	0.092		-0.484	-0.563	-0.338	-0.444	-0.385
GTF2E2	-0.033	-0.06	0.116	-0.179	-0.054		-0.603	-0.575	-0.302	-0.566	-0.518
ECHS1	0.102	-0.129	-0.051	0.048	0.065		-0.682	-1.08	-0.55	-0.778	-0.757
BIRC5	0.002	-0.046	-0.061	-0.145	-0.105		-1.525	-2.533	-1.186	-1.567	-1.852
IL10	-0.073	-0.118	-0.011	-0.068	-0.036		-0.349	-0.692	-0.404	-0.481	-0.504
SLC26A3	-0.051	-0.012	-0.179	-0.12	-0.073		-0.48	-0.576	-0.511	-0.71	-0.715
GSR	0.081	0.166	-0.104	-0.173	0.147		-0.632	-0.782	-0.827	-0.565	-0.709
CAMK2D	0.001	0.123	-0.166	-0.03	-0.164		-0.598	-0.921	-0.631	-0.576	-0.777
PPP2R2C	-0.102	-0.103	-0.062	-0.011	-0.16		-0.765	-0.558	-0.541	-0.451	-0.543
AKAP13	-0.168	-0.106	-0.045	-0.173	-0.179		-0.757	-0.635	-0.621	-0.551	-0.689
HSF4	-0.068	-0.099	0.051	-0.031	-0.047		-0.561	-0.497	-0.445	-0.39	-0.5
no_value	0.125	-0.042	-0.008	-0.062	-0.002		-0.652	-0.482	-0.735	-0.662	-0.717
PRKAR1B	0.166	-0.033	-0.02	-0.047	0.144		-0.494	-0.634	-0.671	-0.641	-0.669
NT5M	0.121	-0.006	-0.052	-0.046	0.104		-0.325	-0.381	-0.406	-0.276	-0.375
ITSN2	-0.114	-0.059	-0.109	-0.105	0.131		-0.72	-0.682	-0.61	-0.506	-0.754
LY64	-0.04	-0.171	0.067	0.083	0.107		-0.82	-1.172	-0.792	-0.479	-1.034
COX7C	-0.069	-0.008	-0.021	0.056	0.091		-1.249	-1.371	-0.955	-0.654	-1.212
CDC7L1	0.095	-0.098	-0.039	-0.127	-0.163		-0.543	-0.751	-0.782	-0.704	-0.862
PASK	0.135	-0.118	0.074	-0.056	0.045		-0.554	-0.535	-0.457	-0.298	-0.662
NFIC	0.131	-0.137	0.153	-0.069	0.027		-0.711	-0.74	-0.538	-0.511	-0.773
IRAK1	0.1	-0.116	0.047	-0.167	-0.016		-0.72	-0.805	-0.63	-0.579	-0.784
TANK	0.033	0.145	0.115	-0.044	0.081		-0.525	-0.595	-0.619	-0.648	-0.728
PRKCBP1	0.01	0.092	0.105	0.027	0.003		-0.515	-0.659	-0.554	-0.69	-0.717
JUN	0.015	-0.005	0.053	-0.003	-0.019		-0.346	-0.452	-0.362	-0.402	-0.489
CHD1	0.08	0.093	0.198	-0.066	0.06		-1.708	-1.831	-1.803	-1.758	-1.783
HSPB1	0.098	0.108	0.016	0	0.104		-0.798	-0.96	-0.976	-0.959	-1.35
PAPSS2	0.164	-0.001	-0.034	0.168	0.147		-1.117	-1.114	-1.116	-1.103	-1.27
CDK5	0.043	0.042	0.138	-0.155	-0.041		-1.269	-1.391	-0.844	-1.319	-1.458
NET1	-0.083	-0.08	-0.181	-0.073	-0.017		-0.587	-0.663	-0.454	-0.482	-0.737
TCF15	-0.097	-0.186	-0.144	-0.128	-0.005		-0.781	-0.865	-0.764	-0.713	-0.79
RAD18	0.061	-0.074	-0.191	-0.152	-0.076		-0.634	-0.848	-0.64	-0.633	-0.744
FLJ13639	-0.047	-0.046	-0.148	-0.147	-0.057		-0.657	-0.756	-0.629	-0.632	-0.735
RAB21	0.069	-0.045	-0.078	-0.129	-0.185		-0.875	-1.115	-0.911	-0.885	-0.957
MAOA	-0.093	0.004	0.036	0.087	0.117		-0.739	-0.898	-0.756	-0.613	-0.959
DKFZP564G2022	-0.062	0.04	0.064	0.102	0.134		-0.709	-0.768	-0.717	-0.54	-0.798
EDNRA	-0.145	0.042	0.01	0.028	-0.009		-0.61	-0.646	-0.546	-0.498	-0.639
CALU	-0.122	0.02	-0.079	0.008	-0.061		-0.768	-0.825	-0.675	-0.728	-0.807
NR3C1	0.14	-0.143	-0.073	-0.124	-0.024		-1.342	-1.441	-1.036	-1.329	-1.307
LOC51312	0.112	0.153	0.046	0.07	0.077		-0.499	-0.52	-0.494	-0.488	-0.657
ILF1	0.026	-0.078	-0.019	-0.076	0.035		-0.407	-0.41	-0.375	-0.424	-0.539
SLC10A1	-0.014	-0.009	-0.152	-0.133	-0.169		-1.03	-0.81	-0.978	-0.982	-1.012
ITPR3	-0.028	-0.024	-0.095	-0.071	-0.08		-0.362	-0.258	-0.372	-0.284	-0.374
MME	-0.028	0.042	-0.173	0.09	-0.118		-0.736	-0.598	-0.752	-0.661	-0.696
PPP2CB	-0.092	-0.034	-0.148	-0.001	0.089		-0.537	-0.598	-0.535	-0.56	-0.476
MSMB	-0.082	-0.072	-0.119	-0.107	-0.142		-0.399	-0.44	-0.372	-0.396	-0.383
HMGCS2	0.006	-0.079	-0.195	-0.157	-0.146		-0.531	-0.492	-0.416	-0.45	-0.453
PRKAG2	-0.15	-0.173	-0.099	0.02	-0.138		-0.658	-0.787	-0.664	-0.702	-0.969
DYRK4	-0.076	-0.107	0.025	0.158	0.055		-0.386	-0.645	-0.543	-0.349	-0.676
RAF1	0.067	-0.034	-0.03	0.014	-0.087		-0.52	-0.657	-0.467	-0.59	-0.392
RECQL4	-0.083	-0.073	-0.149	-0.138	-0.141		-0.662	-0.865	-0.565	-0.85	-0.526
MAPKAPK2	0.051	0.102	0.175	-0.091	0.126		-0.472	-0.395	-0.28	-0.47	-0.594
FGFR1	0.063	0.072	0.106	-0.09	0.145		-0.474	-0.488	-0.349	-0.477	-0.541
EPOR	-0.118	0.152	-0.167	-0.148	0.126		-0.777	-0.609	-0.746	-0.593	-0.759
AGTR1	0.025	0.001	-0.034	-0.196	-0.031		-0.364	-0.552	-0.339	-0.483	-0.239
MX2	-0.104	-0.082	-0.034	0.113	-0.06		-0.512	-0.326	-0.616	-0.514	-0.62
CGR19	0.027	0.055	-0.115	0.054	-0.173		-0.792	-0.591	-0.5	-0.79	-0.963
PSMD7	0.002	0.189	0.033	0.141	0.174		-0.414	-0.297	-0.355	-0.382	-0.395
HSPCB	0.022	0.094	-0.015	-0.184	0.174		-0.348	-0.475	-0.692	-0.351	-0.679
SLC22A1L	0.191	0.157	-0.171	-0.135	-0.019		-0.565	-0.574	-0.451	-0.672	-0.619
TNXB	-0.089	0.072	0.02	0.103	-0.148		-0.411	-0.331	-0.576	-0.31	-0.445
INPP4B	0.033	0.148	0.157	0.124	0.189		-0.357	-0.356	-0.603	-0.381	-0.752
TRAF1	-0.17	-0.001	-0.083	-0.031	-0.034		-0.546	-0.312	-0.366	-0.273	-0.587
MYBBP1A	-0.186	-0.03	-0.162	-0.063	-0.04		-0.472	-0.243	-0.328	-0.39	-0.556
CTNNA2	-0.19	-0.147	-0.062	-0.045	-0.074		-0.206	-0.21	-0.472	-0.229	-0.446
CCR5	0.06	0.009	-0.044	0.081	0.128		-0.381	-0.254	-0.5	-0.535	-0.263
PDGFB	0.195	-0.006	-0.07	-0.104	-0.177		-0.277	-0.441	-0.351	-0.221	-0.372
IGFBP6	-0.092	-0.087	0.074	0.186	-0.179		-0.206	-0.294	-0.457	-0.31	-0.346
TNFSF4	-0.025	0.04	-0.127	-0.03	0.172		-0.225	-0.435	-0.204	-0.254	-0.48
IFIT1	0.176	0.115	0.116	-0.052	-0.106		-0.454	-0.261	-0.32	-0.34	-0.267
BCL2L2	0.054	0.052	0.072	0.173	-0.112		-0.734	-1.034	0.235	-0.775	-0.439

## Sheet: GSMA enrichment Figure 6 B&C
	NRO 5min	NRO 10min	NRO 15min	NRO 30min	NRO 60min	T 5min	T 10min	T 15min	T 30min	T 60min
Pthwy-U	184.604	308.216	316.115	345.902	329.864	84.8831	75.5776	70.4066	91.458	97.1497
Pthwy-D	-73.4308	-55.9119	-79.5182	-97.8678	-47.943	-94.9389	-120.455	-93.8956	-104.966	-96.7133
Pthwy-M	111.173	252.304	236.596	248.034	281.921	-10.0558	-44.8773	-23.489	-13.5077	0.43642
TF-U	57.702	86.9284	116.073	175.384	73.4782	100.691	82.4122	93.6661	85.9457	89.2048
TF-D	-134.307	-126.112	-82.0095	-64.7772	-82.4444	-41.7407	-31.7895	-47.0133	-27.1175	-31.3682
TF-M	-76.6049	-39.1841	34.0636	110.607	-8.96618	58.9507	50.6227	46.6527	58.8282	57.8367

## Sheet: stabreg genes vs Transfac Fig6D
Label	NRO 5min	NRO 10min	NRO 15min	NRO 30min	NRO 60min	T 5min	T 10min	T 15min	T 30min	T 60min
V-AFP1-Q6	1.215	0	1.525	-1.035	0	-1.612	-1.753	-1.813	-1.733	-1.718
V-AHRARNT-01	1.945	0	-1.607	-1.22	-1.942	-2.293	-2.669	-2.301	-2.315	-2.403
V-AP1-C	0	-1.125	0	0	0	-1.633	-1.968	-1.779	-1.753	-1.684
V-AP1-Q6-01	0	0	0	0	0	-1.607	-1.303	-1.703	-1.415	-1.503
V-AP2REP-01	0	-0.8932	0	-1.694	0	-1.822	-1.716	-1.729	-1.438	-1.835
V-CEBPDELTA-Q6	0	0	0	0	0	-0.8526	-0.7747	-1.008	-0.8956	-0.9769
V-COMP1-01	0.2571	1.964	1.58	1.177	0	-1.094	-1.132	-1.258	-1.332	-1.24
V-COUP-DR1-Q6	0	0	0	0	0	-1.401	-1.126	-1.72	-1.372	-1.581
V-CREBP1CJUN-01	0	0	0	0	0	-1.444	-1.605	-1.662	0	-1.659
V-DR1-Q3	0	-1.01	0	0	0	-1.557	-1.363	-1.674	-1.366	-1.703
V-HEN1-01	0	0	0	0	0	-1.523	-1.888	0	-1.365	-1.232
V-HNF4-DR1-Q3	0	-0.8494	0	0	0	-1.258	-1.122	-1.464	-1.092	-1.545
V-LEF1-Q2	0.412	0	0	0	0	-0.7532	-0.6074	-0.7977	-0.7119	-0.9273
V-MAZ-Q6	0.2923	0	1.206	0	0	-0.8698	-0.8813	-0.9842	-0.9405	-0.9502
V-MYCMAX-B	0	0	0	0	-2.211	-1.716	-1.637	-2.021	-1.533	-1.963
V-NF1-Q6-01	0	0	1.565	0	1.424	-1.403	-1.359	-1.483	-1.33	-1.513
V-NFE2-01	0	0	0	0	0	-1.712	-1.631	-1.874	-1.65	-1.702
V-NRF1-Q6	-1.031	-1.547	0	0	-2.242	-0.9572	-0.6777	-0.6097	-0.8792	-0.5534
V-P300-01	0	0	0	0	0	-1.468	-1.701	-1.561	-1.577	-1.926
V-P53-DECAMER-Q2	-0.6794	0	0	-0.4789	0	-0.6751	-1.28	-0.829	-0.9622	-1.131
V-SRF-01	0	0	0	0	-1.551	-1.246	-1.045	-1.282	-1.502	-1.53
V-TAL1ALPHAE47-01	0	0	0	0	0	-0.9638	-1.247	-1.252	-1.202	-1.264
V-TAL1BETAITF2-01	0	0	0	0	0	-0.9638	-1.247	-1.252	-1.202	-1.264
V-XBP1-01	0	-1.533	0	-1.184	0	-1.031	-1.406	-1.023	-0.9894	-1.179
V-ALPHACP1-01	0.8978	0	1.429	-1.212	0	1.379	1.486	1.378	0.9655	1.319
V-AREB6-02	-1.234	0	0	0	0	1.142	1.351	0	1.19	1.269
V-AREB6-04	0	0	0	2.084	0	1.71	1.865	1.765	1.72	1.796
V-ARNT-01	0	0	0	0	0	1.748	1.578	1.445	1.657	1.555
V-ATF-01	-2.585	0	0	0	0	1.443	1.34	1.445	1.487	1.368
V-CACBINDINGPROTEIN-Q6	0	0	1.222	0	0	1.756	1.452	1.753	1.681	1.567
V-CDP-02	0	0	0	0	0.3857	1.013	1.07	1.206	1.102	1.157
V-CDX2-Q5	0	0	0	-1.15	-1.739	1.665	1.934	2.043	1.821	2.01
V-CP2-02	0	0	0	0	0	1.121	1.469	1.603	1.365	1.461
V-E2F	2.117	1.354	0	0	0	1.283	1.263	1.055	1.271	1.013
V-E2F1	1.869	0.821	0	0	0	1.062	1.029	0.9353	1.002	0.7922
V-E2F1-Q3	1.456	1.112	0	0	0	1.399	1.477	1.162	1.563	1.187
V-E2F-Q3	1.922	1.356	0	0	0	1.574	1.542	1.336	1.603	1.298
V-E47-02	0	0	1.154	0	1.903	1.697	1.571	1.626	1.452	1.428
V-E4BP4-01	0	0	0	0	-1.208	1.178	1.185	0.9381	1.262	1.062
V-ER-Q6-01	0	-2.027	0	0	-1.541	1.467	1.385	1.355	1.321	1.574
V-ERR1-Q2	0	0	0	0	-0.9381	1.064	0.9307	0.9751	1.174	1.171
V-FREAC7-01	0	1.283	0.6422	0	1.472	1.621	1.435	1.553	1.367	1.521
V-FXR-IR1-Q6	1.071	0	0	0	0	1.534	1.466	1.579	1.536	1.395
V-FXR-Q3	0	0	-0.6935	-0.9748	-1.636	1.017	0.921	0.9751	1.344	1.064
V-GATA-C	0	0	0	0	0	1.348	1.236	1.401	1.279	0
V-HLF-01	0	0	0	0	0	1.214	1.25	1.081	1.309	1.186
V-HNF3B-01	0	0	2.291	1.975	0	1.328	1.435	1.332	1.44	1.439
V-HP1SITEFACTOR-Q6	0	0	0	0	0	1.214	1.25	1.081	1.309	1.186
V-IK3-01	0	0	2.052	0	0	1.751	1.564	1.667	1.371	1.639
V-IRF1-01	-1.222	-1.409	0	0	0	1.064	0.967	1.115	0.9083	1.366
V-MAX-01	0	0	0	0	0	1.853	1.756	1.782	1.718	1.697
V-MAZR-01	1.571	0	2.27	2.123	0	1.283	1.042	1.191	0.9803	1.035
V-MYB-Q6	0	0	0	0	0	0.8191	0.8919	0.8498	0.7328	0.8201
V-MYCMAX-03	0	0	1.529	0	0	1.973	1.83	1.931	1.84	1.806
V-MYOD-01	0	0	0	0	0	1.113	1.154	1.254	1.224	1.061
V-NKX61-01	0	0	0	0	0	1.188	1.512	1.507	1.262	1.458
V-OCT1-05	-1.807	-2.016	-1.795	0	0	1.568	1.623	1.386	1.486	1.571
V-P53-02	0	0	0	0	0	0.9448	1.101	1.118	1.009	1.174
V-PIT1-Q6	0	0	0	-1.351	0.8004	1.772	1.73	1.647	1.603	1.496
V-POU1F1-Q6	1.891	0	0.5225	0	0	0.7251	0.7343	0.716	0.7152	0.7998
V-PR-Q2	0	1.034	0.7024	2.008	1.202	0.9675	0.7634	1.008	0.9124	0.9982
V-PU1-Q6	0	-3.254	0	0	0	1.417	1.338	1.408	1.251	1.397
V-RFX1-01	0	0.4659	0.9131	0	1.779	1.743	1.45	1.589	1.337	1.536
V-RORA1-01	0.5598	0	-0.528	0	0	1.132	1.125	0.9922	1.228	1.136
V-RREB1-01	1.175	0	1.36	0	0	1.44	1.112	1.412	1.372	1.253
V-RSRFC4-01	0	0	0	0	0	1.32	1.223	1.391	1.213	1.308
V-RSRFC4-Q2	0	0	0	0	0	1.32	1.223	1.391	1.213	1.308
V-SF1-Q6	0	0	0	-1.037	-1.071	1.407	1.089	1.305	1.31	1.502
V-SP1-01	-1.264	0	0	0	0.9192	1.33	1.239	1.192	1.21	1.292
V-SP1-Q2-01	0	-1.417	0	0	0	1.451	1.365	1.338	1.486	1.453
V-SRY-01	0	1.682	0.7815	1.526	0	0.8814	0.8519	0.8669	0.8335	0.9639
V-STAT-01	0	-2.31	0	0	-1.271	1.319	1.116	1.095	1.01	1.103
V-STAT5A-02	0	0	0	0.7156	0	1.125	0.921	0.9324	1.043	0.9321
V-STAT5B-01	0	0	0	0	-1.808	1.196	1.107	1.115	1.084	1.108
V-TATA-C	0	0	0	2.507	0	1.503	1.411	1.321	1.479	1.615
V-TBP-01	2.27	0	0	0	0	1.272	1.171	1.435	1.181	1.334
V-TCF1P-Q6	-1.523	-2.086	0	0	0	1.739	1.923	1.734	1.727	1.669
V-TEF-Q6	0	0.9615	1.202	1.654	1.207	1.872	1.794	1.782	1.563	1.842
V-TITF1-Q3	0	0	1.106	0	0	1.682	1.642	1.714	1.529	1.829
V-USF-01	0	1.064	0	-0.8797	0	1.63	1.656	1.5	1.631	1.568
V-VDR-Q6	0	0.5053	0	0	1.193	1.81	1.462	1.583	1.448	1.563
V-ZF5-01	0	0	0	-0.4553	0	1.169	1.246	1.232	1.167	1.07
