# Supplementary material for: GSMA: Gene Set Matrix Analysis, An Automated Method for Rapid Hypothesis Testing of Gene Expression Data
Source: Bioinform Biol Insights. 2009 Nov 24;1:49–62. (PMC2789691)
Supplement: Additional file 6. [file GSMA_MS-2D_GSMA.JSL]

    
   /*

   Requirements : have 2 files

   file 1: First column has symbols.
           Subsequently one column per array
   file 2: One row per genelist wherein
           first column has gene names
           subsequent columns have gene symbols.

   */


     clear globals();
     Preference(Excel Selection(1));

     caption("Open the file containing numerical data");
     open();
   
     dtn =  current data table();
     dtn << clearrowstates();
     cnames1 = dtn << getcolumnnames();
     cnames2 = list();
     for(i=2,i<=nitems(cnames1),i++,
     insertinto(cnames2,cnames1[i]);
     );

     caption("Open the file containing gene lists");
     open();

     dtg =  currentdatatable();
     dtg << clearrowstates();
     caption(remove);

     
     clist           = dtg           << getcolumnnames;
     dtgt            = dtg           << transpose(columns(eval(clist)));
     
     dtsz = newtable("Table of significant z scores");
     
     dtsz << newcolumn("Experiments",character,setvalues(cnames2));
     

     genelists = column(dtg,1)<< getvalues;
    

   //---------receive a pair of names---------------;

       dlname = dialog(
       "Provide a pair of Identifiers",
       vlist(
       nam1 = edittext("Array identifier"),
       nam2 = edittext("Genelist identifier"),
       button("ok"),
       button("cancel")));

       name1 = dlname["nam1"];
       name2 = dlname["nam2"];


  // ----------------------------------------------;
     


 
  for(ii=1,ii<=nrow(dtg),ii++,


  zscore = list(); pvalue = list();sedbm = list(); diffs = list(); sigz = list();

  listofnames1 = column(dtgt,1+ii) << getvalues;

  listofnames=list();
  listofnames[1] = listofnames1[1];
  for(i=2,i<=nitems(listofnames1),i++,
  if(listofnames1[i] != "",insertinto(listofnames,listofnames1[i]));
      );
     
  
  
  
  currentdatatable(dtn);
  dtn << clearrowstates();
  
  rowsWithNames = [];

  for(i = 1, i <= nitems(listofnames), i++,
    Try(
    rowsWithNames = rowsWithNames |/ (dtn << get rows where(eval(cnames1[1]) == listofnames[i]));
   
  ));


if (nrow(rowsWithNames) == 0,
   (print("No rows in common");
    for(ij=2,ij<=ncol(dtn),ij++,
    zscore[ij-1]=0;diffs[ij-1]=0;pvalue[ij-1]=0;sedbm[ij-1]=0;sigz[ij-1]=0;dtncounter=0;
     );
     ),
  /* else */       
      

  dtncounter =1;
  dtn << select rows ( rowsWithNames );
  dtn1 = dtn << subset(selected rows,invisible);
  currentdatatable(dtn1);

   for(ij=2,ij<=ncol(dtn),ij++,
    

     alldifferences = column(dtn,ij) << getvalues;
     main mean      = mean(alldifferences);
     main std       = std dev(all differences);


      
  selecteddiffs = column(dtn1,ij)<<getvalues;

  zscore[ij-1]= (quantile(0.5,selecteddiffs)-mainmean)*sqrt(nrow(selecteddiffs))/main std;

  diffs[ij-1] = quantile(0.5,selecteddiffs)-mainmean;

  sedbm[ij-1] = sqrt(((std dev(selecteddiffs))*(std dev(selecteddiffs))/nrow(selecteddiffs)) +
              (main std*main std/nrow(dtn)));

  pvalue[ij-1]  = (1-normal distribution(abs(diffs[ij-1]/sedbm[ij-1])))*2;
 

  sigz[ij-1]=zscore[ij-1];
  
    ));

  if(sum(sigz) != 0, dtsz<<newcolumn(char(genelists[ii]),setvalues(sigz)));
  
 if(dtncounter==1,close(dtn1,nosave);wait(0););

);
  
  dtn << clearrowstates;
  close(dtn,nosave);wait(0);
  close(dtgt,nosave);wait(0);
  close(dtg, nosave);wait(0);
  

// THIS SECTION DRAWS THE TWO CELL PLOTS--------------------------------------------------


currentdatatable(dtsz);

dtsz << setname(char(name1) || " vs " || char(name2) || ".jmp");
cnames4 = dtsz << getcolumnnames;
cnames5 = list();
for(i=2,i<=nitems(cnames4),i++,
insertinto(cnames5,cnames4[i]);
   );


clus1=Hierarchical Cluster(Y( eval(cnames5)), Label( eval(cnames4[1])), Method(Ward), Standardize(1), Distance Graph(0), Two way clustering, Number of Clusters(1), Color Map(Green to Black to Red));

clustR1=report(clus1);
clustR1[Framebox(4)]<< delete;
clustR1[Framebox(2)]<< delete;


cnames6 = column(dtsz,1) << getvalues;
dtsz << save("Significant PAGE z scores for " || char(name1) || " vs " || char(name2) || ".jmp");

dtsz1 = dtsz << delete columns(column(dtsz,1));
dtsz2=dtsz1 << transpose(columns(eval(cnames5)));
currentdatatable(dtsz2);
for(i=1,i<=nitems(cnames6),i++,
column(dtsz2,i+1)<< setname(char(cnames6[i]));
  );


dtsz2 << save("Significant PAGE z scores for " || char(name2) || " vs " || char(name1) ||  ".jmp");

cnames7 = dtsz2 << getcolumnnames;
cnames8 = list();
for(i=2,i<=nitems(cnames7),i++,
insertinto(cnames8,cnames7[i]);
  );

dtsz2 << setname(char(name2) || " vs " || char(name1) || ".jmp" );

clus2=Hierarchical Cluster(Y( eval(cnames8)), Label(eval(cnames7[1])), Method(Ward), Standardize(1), Distance Graph(0), Two way clustering, Number of Clusters(1), Color Map(Green to Black to Red));


clustR2=report(clus2);
clustR2[Framebox(4)]<< delete;
clustR2[Framebox(2)]<< delete;

// THIS SECTION SAVES THE FILES-----------------------------------------------------

dtsz1 << newcolumn(char(cnames4[1]),character,setvalues(cnames6));
dtsz1 << move selected columns({char(cnames4[1])},to first);
dtsz1 << setname(char(name1) || " vs " || char(name2) || ".jmp");
clustR1 << save picture(char(name1) || " vs " || char(name2) || ".JPG");
clustR2 << save picture(char(name2) || " vs " || char(name1) || ".JPG");
