# Supplementary material for: GSMA: Gene Set Matrix Analysis, An Automated Method for Rapid Hypothesis Testing of Gene Expression Data
Source: Bioinform Biol Insights. 2009 Nov 24;1:49–62. (PMC2789691)
Supplement: Additional file 7. [file GSMA_MS-test_dataset.txt]

Gene	MW 6 BAL-C	MW 21 BAL-C	MW 36 BAL-C	MW 7 BAL-LPS6	MW 22 BAL-LPS6	MW 37 BAL-LPS6	MW 8 BAL-LPS20	MW 23 BAL-LPS20	MW 38 BAL-LPS20	MW 9 BAL-APM6	MW 24 BAL-APM6	MW 39 BAL-APM6	MW 10 BAL-APM20	MW 25 BAL-APM20	MW 40 BAL-APM20	MW 11 MON-C	MW 26 MON-C	MW 41 MON-C	MW 12 MON-LPS6	MW 27 MON-LPS6	MW 42 MON-LPS6	MW 13 MON-LPS20	MW 28 MON-LPS20	MW 43 MON-LPS20	MW 14 MON-APM6	MW 29 MON-APM6	MW 44 MON-APM6	MW 15 MON-APM20	MW 30 MON-APM20	MW 45 MON-APM20	MW 1 EPI-C	MW 31 EPI-C	MW 16 EPI-C	MW 2 EPI-LPS6	MW 17 EPI-LPS6	MW 32 EPI-LPS6	MW 3 EPI-LPS20	MW 18 EPI-LPS20	MW 33 EPI-LPS20	MW 4 EPI-APM6	MW 19 EPI-APM6	MW 34 EPI-APM6
SS18L2	1.4	1.55	1.5	1.49	1.51	1.32	1.62	1.65	1.35	1.37	1.54	1.27	1.63	1.78	1.22	1.59	1.87	1.77	1.59	1.61	1.71	1.2	1.43	1.64	1.25	1.52	1.65	1.22	1.69	1.67	1.35	1.18	1.27	1.47	1.32	1.21	1.52	1.13	1.28	2.28	1.3	0.11
CPA4	-0.71	-0.72	-0.85	-0.68	-0.79	-0.66	-0.54	-0.81	-0.76	-0.74	-0.91	-0.71	-0.6	-0.9	-0.75	-0.91	-0.82	-0.76	-0.61	-0.8	-0.85	-0.69	-0.64	-0.88	-0.7	-0.71	-0.77	-0.86	-0.73	-0.86	-0.63	-0.5	0.04	-0.15	-0.17	-0.49	-0.18	-0.08	-0.48	-0.39	-0.21	0.33
ZNF236	-0.61	-0.48	-0.66	-0.68	-0.49	-0.55	-0.74	-0.68	-0.64	-0.4	-0.54	-0.59	-0.39	-0.44	-0.61	-0.44	-0.5	-0.6	-0.53	-0.47	-0.47	-0.48	-0.36	-0.25	-0.4	-0.6	-0.46	-0.34	-0.23	-0.21	-0.65	-0.4	-0.52	-0.65	-0.63	-0.59	-0.64	-0.58	-0.44	-0.26	-0.46	0.53
MCOLN1	1.17	1.5	1.36	1.47	1.17	1.13	1.4	1.3	1.43	1.49	1.28	1.45	1.59	1.32	1.79	0.83	0.76	0.1	-0.01	1.04	-0.38	0.63	1.63	0.05	0.6	1.2	-0.05	1.49	1.3	-0.02	-0.43	-0.61	-0.27	-0.39	-0.26	-0.52	-0.57	-0.39	-0.5	-0.49	-0.33	0.09
EIF4G3	0.48	0.28	0.35	0.4	0.18	0.22	0.29	0.26	0.23	0.11	0.07	0.12	0.24	0.31	0.22	0.12	0.34	0.1	-0.12	0.49	0.28	0.36	0.24	0.12	-0.35	0.08	-0.05	0.25	0.19	-0.11	0.33	0.3	0.49	0.02	0.51	0.48	-0.05	0.52	0.38	0.16	0.47	0.03
CKLF	0.4	0.25	0.49	0.02	0.05	0.33	0.11	0.45	0.4	-0.07	0.02	0.21	0.06	0.22	-0.27	0.15	0.28	0.23	-0.53	-0.06	-0.27	0.32	0.74	0.29	-0.41	-0.11	-0.11	0.54	0.75	0.25	-0.19	-0.34	-0.44	-0.23	-0.52	-0.07	-0.29	-0.4	-0.26	-0.41	-0.46	0.53
NFKBIA	2.95	3.55	3.21	3.18	3.61	3.46	3.26	3.63	3.44	3.78	3.84	3.98	3.61	3.35	3.39	2.88	2.78	2.81	4.55	4.21	3.57	4.9	4.38	3.07	5.01	4.44	3.73	4.34	4.17	3.35	1.54	2.57	2.69	2.26	2.73	2.59	2.61	2.68	2.84	2.22	2.87	0.53
CRIM1	-0.62	-0.35	0.03	-0.49	-0.25	-0.13	-0.41	-0.29	-0.1	-0.21	-0.23	0.14	-0.25	-0.66	-0.03	-0.58	-0.41	-0.46	0.33	0.26	-0.53	-0.14	-0.26	-0.54	0.28	0.57	-0.38	0.14	0.07	-0.55	-0.63	-0.08	-0.55	-0.2	-0.07	-0.16	-0.45	-0.05	-0.12	-0.04	-0.18	0.2
TJP3	-0.74	-0.7	-0.7	-0.68	-0.81	-0.79	-0.7	-0.7	-0.68	-0.65	-0.73	-0.61	-0.72	-0.8	-0.62	-0.7	-0.5	-0.46	-0.64	-0.67	-0.61	-0.68	-0.41	-0.38	-0.66	-0.55	-0.55	-0.76	-0.74	-0.53	1.44	1.21	1.18	0.97	1.19	1.13	1.13	1.16	1.12	-0.25	0.93	0.22
ATP6V0A4	-0.91	-0.71	-0.79	-0.74	-0.66	-0.59	-0.57	-0.61	-0.79	-1.09	-0.73	-0.45	-0.7	-0.74	-0.69	-0.61	-0.6	-0.73	-0.7	-0.79	-1.06	-0.43	-0.71	-0.89	-0.61	-0.73	-0.9	-0.74	-0.59	-0.97	-0.85	-0.83	-0.69	-0.7	-0.77	-0.54	-0.81	-0.63	-0.61	-0.23	-0.71	-0.02
GDF3	-0.68	-0.86	-0.74	-0.76	-0.72	-0.8	-0.81	-0.68	-0.88	-0.62	-0.85	-0.58	-0.74	-0.79	-0.69	-0.72	-0.6	-0.71	-0.71	-0.88	-0.88	-0.76	-0.39	-0.73	-0.68	-0.84	-0.94	-0.76	-0.51	-0.87	-0.8	-0.84	-0.62	-0.56	-0.65	-0.69	-0.69	-0.47	-0.67	-0.59	-0.65	-0.54
ASCL3	-0.5	-0.57	-0.74	-0.65	-0.58	-0.75	-0.66	-0.56	-0.61	-0.68	-0.5	-0.65	-0.67	-0.59	-0.7	-0.68	-0.55	-0.62	-0.69	-0.8	-0.64	-0.56	-0.64	-0.58	-0.48	-0.48	-0.44	-0.64	-0.37	-0.83	-0.72	-0.83	-0.56	-0.49	-0.42	-0.43	-0.74	-0.36	-0.69	-0.15	-0.61	-0.16
ZNF304	-0.8	-0.5	-0.65	-0.6	-0.83	-0.7	-0.62	-0.87	-0.69	-0.88	-0.73	-0.72	-0.58	-0.57	-0.88	-0.8	-0.56	-0.81	-0.88	-0.87	-0.83	-0.75	-0.6	-0.82	-0.56	-0.95	-0.94	-0.74	-0.71	-0.57	-0.54	-0.65	-0.79	-0.81	-0.79	-0.64	-0.75	-1.07	-0.69	-0.68	-0.98	-0.54
AICDA	-0.53	-0.74	-0.38	-0.34	-0.55	-0.42	-0.14	-0.49	-0.39	-0.46	-0.61	-0.5	-0.48	-0.54	-0.65	-0.71	-0.64	-0.66	-0.67	-0.66	-0.71	-0.68	-0.82	-0.5	-0.55	-0.5	-0.39	-0.71	-0.97	0.44	-0.66	-0.65	-0.75	-0.6	-0.77	-0.67	-0.51	-0.77	-0.63	-0.32	-0.75	-0.1
MRS2L	-0.44	-0.12	-0.08	-0.23	-0.05	-0.13	-0.27	-0.13	-0.01	-0.17	-0.07	-0.15	-0.26	0.14	-0.32	-0.21	-0.29	-0.13	-0.43	-0.52	-0.25	-0.44	-0.45	-0.22	-0.64	-0.34	-0.29	-0.39	-0.46	0.35	-0.5	-0.2	-0.28	-0.41	-0.21	-0.25	-0.01	-0.08	-0.15	-0.01	-0.14	-0.08
CLK4	-0.32	-0.32	-0.27	-0.35	-0.38	-0.12	-0.48	-0.27	-0.12	-0.29	-0.14	-0.18	-0.47	0	-0.04	0.43	0.2	0.88	0.02	0.19	0.69	0.17	0.4	0.8	0.09	0.07	0.7	0.2	0.3	1.06	0	0.2	-0.01	0.11	-0.07	0.24	0.26	0.01	0	-0.34	0.07	-0.51
S100A14	-0.2	-0.61	-0.58	-0.5	-0.62	-0.57	-0.62	-0.59	-0.64	-0.47	-0.58	-0.7	-0.68	-0.85	-0.66	-0.68	-0.68	-0.68	-0.55	-0.95	-0.84	-0.63	-0.58	-0.73	-0.56	-0.79	-0.84	-0.69	-0.47	-0.9	0.68	1.27	1.87	2.2	1.68	1.24	1.85	1.63	1.3	1.58	1.37	0.25
PLEKHA4	-0.56	-0.58	-0.65	-0.58	-0.61	-0.32	-0.65	-0.56	-0.5	-0.61	-0.59	-0.6	-0.61	-0.62	-0.4	-0.71	-0.7	-0.75	-0.59	-0.8	-0.69	-0.84	-0.5	-0.89	-0.54	-0.48	-0.51	-0.64	-0.83	-0.8	-0.53	-0.7	-0.45	-0.71	-0.68	-0.62	-0.59	-0.86	-0.64	-0.73	-0.54	-0.79
RDH14	-0.07	0.11	0.08	0.01	-0.03	0.04	-0.02	0	-0.03	-0.25	0.21	0.04	-0.06	0.39	-0.09	-0.15	-0.2	-0.02	-0.01	-0.22	0.17	-0.19	-0.28	0.05	-0.23	-0.21	0.14	-0.24	-0.12	0.21	0.29	0.09	-0.04	0.24	0.21	0.11	0.22	0.02	0.34	0.15	0.05	0.38
SCUBE2	-0.81	-0.69	-0.55	-0.72	-0.81	-0.71	-0.62	-0.78	-0.62	-0.64	-0.75	-0.58	-0.7	-0.66	-0.66	-0.7	-0.43	-0.66	-0.7	-0.91	-0.68	-0.57	-0.65	-0.57	-0.84	-0.61	-0.8	-0.5	-0.7	-0.94	-0.66	-0.71	-0.73	-0.75	-0.87	-0.65	-0.76	-0.59	-0.73	-0.72	-0.85	0.01
TTYH1	-0.74	-0.5	-0.58	-0.71	-0.81	-0.69	-0.66	-0.73	-0.75	-0.58	-0.6	-0.51	-0.49	-0.75	-0.64	-0.76	-0.64	-0.84	-0.59	-0.78	-0.72	-0.59	-0.79	-0.67	-0.59	-0.69	-0.56	-0.7	-0.7	-0.86	-0.62	-0.75	-0.69	-0.75	-0.83	-0.74	-0.81	-0.83	-0.8	-0.42	-0.76	-0.76
ATP12A	-0.53	-0.57	-0.73	-0.5	-0.65	-0.74	-0.89	-0.55	-0.62	-0.46	-0.76	-0.81	-0.61	-0.72	-0.92	-0.72	-0.69	-0.53	-0.65	-0.68	-0.64	-0.61	-0.65	-0.74	-0.45	-0.64	-0.72	-0.72	-0.58	-0.66	0.17	-0.45	-0.42	-0.25	-0.56	-0.31	-0.48	-0.45	-0.29	-0.3	-0.54	-0.05
PTTG3	-0.77	-0.53	-0.45	-0.3	-0.57	-0.65	-0.73	-0.29	-0.44	-0.4	-0.2	-0.29	-0.52	-0.41	-0.19	-0.61	-0.73	-0.73	-0.69	-0.18	-0.36	-0.63	-0.53	-0.56	-0.47	-0.5	-0.36	-0.58	-0.57	-0.55	-1.01	-0.59	-0.67	-0.84	-0.72	-0.6	-0.59	-0.78	-0.96	-0.8	-0.29	0.03
NEUROG3	-0.6	-0.53	-0.67	-0.45	-0.55	-0.67	-0.6	-0.47	-0.86	-0.41	-0.58	-0.56	-0.5	-0.57	-0.76	-0.51	-0.64	-0.64	-0.64	-0.72	-0.96	-0.53	-0.47	-0.83	-0.52	-0.6	-0.59	-0.68	-0.6	-0.67	-0.51	-0.58	-0.58	-0.39	-0.7	-0.63	-0.66	-0.66	-0.78	-0.42	-0.61	0.17
DDX43	-0.55	-0.79	-0.81	-0.74	-0.77	-0.73	-0.81	-0.72	-0.77	-0.59	-0.68	-0.47	-0.66	-0.68	-0.43	-0.91	-0.7	-0.86	-0.8	-1.01	-0.74	-0.75	-0.62	-0.72	-0.47	-0.6	-0.52	-0.78	-0.66	-0.78	-0.57	-0.92	-0.66	-0.5	-0.78	-0.43	-0.85	-0.66	-0.89	-0.29	-0.78	0.38
MAPRE2	0.4	0.07	0.14	0.07	0.13	0.13	0.01	0.1	0.3	0.11	-0.05	0.04	0.03	0.14	-0.05	0.1	0.17	0.34	-0.1	-0.2	0.08	-0.05	-0.46	0.36	-0.14	-0.29	0.07	-0.08	-0.5	0.4	-0.42	-0.17	-0.37	-0.32	-0.26	-0.36	-0.1	-0.28	-0.3	-0.26	-0.32	-0.39
BIRC6	-0.16	-0.32	-0.23	-0.15	-0.23	-0.09	-0.2	-0.19	-0.22	-0.42	-0.08	-0.22	-0.26	0.37	-0.42	0.03	0.13	0.08	-0.04	0.09	0.01	-0.15	-0.36	0.1	-0.24	-0.02	-0.16	-0.02	-0.11	0.37	-0.28	-0.13	-0.25	-0.42	-0.05	-0.23	-0.28	-0.02	-0.22	-0.32	-0.06	0.33
DLL1	-0.62	-0.79	-0.76	-0.54	-0.69	-0.77	-0.71	-0.65	-0.73	-0.62	-0.76	-0.64	-0.63	-0.8	-0.86	-0.6	-0.14	-0.76	-0.33	0.03	-0.34	0.33	0.5	-0.32	-0.12	-0.08	-0.35	1.67	0.82	-0.66	0.3	-0.51	-0.49	-0.81	-0.4	-0.49	-0.59	-0.23	-0.54	-0.42	-0.57	1.15
RNF24	-0.26	-0.42	-0.38	-0.27	-0.37	-0.28	-0.3	-0.51	-0.28	0.15	-0.21	0.21	0.06	-0.17	0.66	0.24	0.03	-0.2	-0.07	0.07	-0.02	-0.07	0.15	-0.33	0.64	0.36	-0.08	0.41	0.02	-0.49	-0.16	-0.38	-0.16	-0.2	-0.3	-0.69	-0.33	-0.3	-0.31	-0.2	-0.33	0.27
F3	-0.69	-0.79	-0.59	-0.29	-0.88	-0.53	-0.61	-0.83	-0.65	0.77	-0.02	0.39	0.13	-0.51	0.33	-0.89	-0.95	-0.69	0.06	-0.87	-0.74	-0.73	-0.87	-0.96	2.51	1.56	1.37	2.3	1.25	0.12	2.08	3.45	3.72	3.37	3.21	3.42	3.3	3.23	3.18	2.95	3.61	3.87
F5	-0.7	-0.65	-0.74	-0.65	-0.81	-0.68	-0.64	-0.7	-0.86	-0.67	-0.74	-0.76	-0.63	-0.74	-0.77	-0.82	-0.77	-0.73	-0.69	-0.83	-0.61	-0.72	-0.49	-0.75	-0.53	-0.54	-0.29	-0.57	-0.47	-0.48	-0.7	-0.76	-0.88	-1.08	-0.7	-0.83	-0.8	-0.61	-0.73	-0.76	-1	-0.33
F8	-0.29	-0.11	-0.41	-0.29	-0.35	-0.42	-0.23	-0.29	-0.38	-0.16	-0.37	-0.22	-0.41	-0.23	-0.52	-0.51	-0.45	-0.62	-0.44	-0.6	-0.76	-0.55	-0.47	-0.55	-0.29	-0.61	-0.43	-0.59	-0.45	-0.73	-0.38	-0.69	-0.55	-0.32	-0.67	-0.44	-0.61	-0.46	-0.85	-0.49	-0.44	-0.6
F8	-0.44	-0.4	-0.32	-0.55	-0.19	-0.53	-0.55	-0.55	-0.62	-0.49	-0.49	-0.35	-0.48	-0.5	-0.45	-0.3	-0.23	-0.2	-0.38	-0.33	-0.31	-0.41	-0.55	-0.25	-0.28	-0.37	-0.32	-0.52	-0.39	-0.39	-0.31	-0.47	-0.02	-0.37	-0.19	-0.31	-0.47	-0.21	-0.3	-0.17	-0.39	0.35
F9	-0.74	-0.75	-0.81	-0.75	-0.83	-0.9	-0.82	-0.89	-0.68	-0.68	-0.8	-0.7	-0.66	-0.8	-0.84	-0.76	-0.71	-0.88	-0.95	-0.15	-0.8	-0.86	-0.93	-0.83	-0.59	-0.71	-0.89	-0.87	-0.77	-0.91	-0.76	-0.95	-0.58	-0.7	-0.81	-0.76	-0.99	-0.96	-0.98	-0.69	-0.79	-0.08
ZNF253	-0.65	-0.69	-0.66	-0.82	-0.77	-0.72	-0.68	-0.78	-0.72	-0.73	-0.64	-0.77	-0.72	-0.83	-0.94	-0.64	-0.68	-0.58	-0.81	-0.94	-0.58	-0.76	-0.78	-0.55	-0.65	-0.86	-0.64	-0.82	-0.76	-0.34	-0.75	-0.66	-0.77	-0.58	-0.78	-0.64	-0.76	-0.81	-0.68	-0.48	-0.85	-0.66
MAPRE3	-0.29	-0.41	-0.33	-0.41	-0.45	-0.42	-0.29	-0.39	-0.17	-0.42	-0.26	-0.19	-0.34	0.02	0.05	-0.47	-0.59	-0.53	-0.68	-0.83	-0.81	-0.5	-0.34	-0.72	-0.5	-0.43	-0.63	-0.05	-0.21	-0.69	0.15	0.05	-0.04	-0.32	-0.29	-0.02	-0.11	-0.33	-0.15	-0.47	-0.28	-1.04
SC5DL	0.27	0.34	0.5	0.36	0.25	0.63	0.5	0.23	0.61	0.49	0.29	0.21	0.25	0.54	0.17	-0.04	-0.05	-0.19	0.02	-0.12	-0.22	0.67	0.15	-0.21	0.31	-0.12	-0.26	-0.06	-0.14	0.12	0.25	0.52	0.53	0.64	0.67	0.39	0.83	0.54	0.55	0.16	0.53	0.11
NDN	-0.6	-0.47	-0.46	-0.5	-0.55	-0.5	-0.38	-0.43	-0.54	-0.51	-0.65	-0.42	-0.48	-0.48	-0.52	-0.62	-0.71	-0.54	-0.64	-0.47	-0.98	-0.34	-0.7	-0.57	-0.54	-0.7	-0.67	-0.49	-0.77	-0.76	0.41	0.18	0.25	0.12	0.29	0.28	0.36	0.18	0.1	0.09	0.31	-0.85
BRAP	-0.39	-0.23	-0.27	-0.36	-0.24	-0.24	-0.4	-0.23	-0.31	-0.32	-0.4	-0.18	-0.34	-0.15	-0.05	-0.39	-0.28	-0.33	-0.17	-0.27	-0.25	-0.13	-0.55	-0.45	-0.22	-0.46	-0.26	-0.25	-0.27	-0.49	-0.4	-0.27	-0.17	-0.53	-0.35	-0.41	-0.3	-0.17	-0.33	-0.35	-0.3	0.01
GLB1	2.19	1.78	1.82	2.12	1.96	1.94	2.04	1.81	1.83	2.08	1.69	1.34	1.5	1.72	1.72	1.71	1.61	0.59	1	1.25	0.2	1.72	1.42	0.81	0.83	0.79	0.03	1.08	0.86	0.41	0.45	0.47	0.34	0.37	0.67	0.41	0.44	0.26	0.1	-0.28	0.55	0.14
MAN2B1	0.2	0.19	0.13	0.05	0.31	0.24	0.06	0.24	0.47	0.24	0.21	0.14	0.17	0.39	0.53	0.31	0.29	-0.15	0.43	0.51	-0.11	0.23	0.29	-0.17	0.66	0.12	-0.32	0.01	0.17	-0.5	-0.4	-0.6	-0.44	-0.49	-0.65	-0.55	-0.66	-0.56	-0.52	-0.09	-0.41	0.61
IL9	-0.75	-0.84	-0.86	-0.81	-0.8	-0.75	-0.72	-0.96	-0.94	-0.76	-0.91	-0.61	-0.6	-0.93	-0.93	-0.78	-0.68	-0.8	-0.66	-0.95	-0.84	-0.77	-0.98	-0.95	-0.74	-0.86	-0.73	-0.8	-0.91	-0.48	-0.71	-1.03	-0.75	-0.82	-0.81	-0.96	-0.78	-1.01	-0.95	-0.81	-1.03	-0.42
IL6	-0.77	-0.6	-0.77	-0.63	-0.78	-0.78	-0.82	-0.77	-0.74	1.62	1.56	1.51	-0.23	0.09	2.02	-0.72	-0.82	-0.74	2.96	0.21	0.67	-0.26	0.54	-0.91	3.33	2.13	0.29	2.62	2.4	0.84	-0.95	-0.79	-0.84	-0.9	-0.96	-0.79	-0.86	-0.83	-0.7	-0.8	-0.85	-0.98
ARHGDIB	4.77	4.11	4.36	4.65	4.13	4.1	4.74	4.08	3.93	4.91	3.94	3.7	4.28	3.46	3.57	4.91	5.08	4.42	4.01	4.25	3.54	4.39	4.98	4.51	3.92	3.68	3.88	4.14	4.65	3.73	2.21	2.24	1.64	2.46	1.81	2.23	2.19	1.8	2.23	1.97	1.63	0.43
CTNND1	0.31	0.27	0.24	0.28	0.32	0.31	0.52	0.12	0.3	0.26	0.14	0.04	0.16	0.25	-0.07	0.07	0.27	-0.37	-0.02	0.44	-0.49	0.54	0.71	-0.2	-0.39	-0.15	-0.54	0.03	0.14	-0.26	0.71	1	0.94	0.97	0.96	0.94	1.13	0.88	1.04	0.4	0.87	-0.63
IGFBP4	-0.57	-0.57	-0.67	-0.66	-0.5	-0.38	-0.51	-0.63	-0.67	-0.71	-0.52	-0.59	-0.52	-0.74	-0.14	-0.06	-0.14	0.02	1.45	0	1.29	-0.2	-0.54	0.01	-0.13	-0.33	0.17	-0.44	-0.38	0.03	0.82	0.62	0.58	0.59	0.65	0.46	0.6	0.75	0.59	-0.01	0.9	0.73
ITPR1	1.15	0.24	0.92	1.17	0.4	1.11	1.47	0.32	1.11	1.08	0.21	0.68	0.76	0.34	0.58	0.88	1.17	0.54	0.31	0.6	0.74	0.68	0.88	0.68	0.36	0.6	0.59	1.41	1.2	1.04	0.19	0.01	-0.25	-0.03	-0.12	-0.1	-0.1	-0.11	-0.09	-0.17	-0.09	-0.3
NDUFV2	2.75	2.91	2.78	2.64	2.92	2.75	2.86	2.98	2.75	2.53	2.82	3.43	3.28	2.95	2.61	2.35	2.25	2.77	2.42	2.59	2.88	2.47	2.84	2.63	3.09	3.19	2.89	3.22	3.12	2.06	3.02	3.53	3.68	3.71	3.79	3.74	3.43	3.7	3.71	4.67	3.71	1.06
SGCE	-0.65	-0.75	-0.69	-0.64	-0.74	-0.7	-0.7	-0.73	-0.68	-0.54	-0.7	-0.75	-0.75	-0.79	-0.62	-0.59	-0.68	-0.76	-0.61	-0.47	-0.73	-0.77	-0.69	-0.69	-0.7	-0.72	-0.58	-0.51	-0.58	-0.78	-0.57	-0.07	-0.45	-0.17	-0.48	-0.17	-0.12	-0.38	-0.07	-0.05	-0.51	0.27
CD74	5.72	5.04	5.25	5.33	5.06	4.99	5.08	5.08	4.97	5.32	4.81	5.16	5.57	4.89	4.71	5.22	4.66	3.84	5.12	4.3	3.78	3.72	3.51	3.36	5.4	4.31	3.47	2.57	2.82	2.92	3.33	1.14	0.45	1.45	0.7	1.08	0.93	0.82	0.97	1.03	0.71	1.97
MT1H	2.69	3.89	2.84	2.54	3.75	2.93	2.86	4.14	3.56	4.66	5.22	4.71	5.42	4.51	4.72	0.25	-0.05	0.14	1.95	1.29	1.23	5.16	3.76	1.32	4.77	4.56	3.39	5.23	4.8	3.09	1.7	0.78	0.62	0.25	0.42	0.91	0.88	0.82	0.94	1.09	1.69	9.39
PTTG2	-0.28	-0.14	-0.15	-0.17	-0.2	-0.22	0.01	-0.13	-0.24	-0.19	-0.22	-0.24	-0.12	-0.26	-0.05	-0.58	-0.46	-0.28	-0.23	-0.43	-0.05	-0.43	-0.39	-0.31	0.02	-0.38	-0.19	-0.47	-0.4	-0.28	-0.34	-0.4	-0.4	-0.36	-0.45	-0.57	-0.41	-0.65	-0.52	-0.05	-0.54	-0.88
SAA4	-0.55	-0.76	-0.65	-0.69	-0.69	-0.61	-0.68	-0.59	-0.59	-0.6	-0.68	-0.6	-0.63	-0.75	-0.53	-0.71	-0.73	-0.68	-0.66	-0.42	-0.68	-0.71	-0.56	-0.77	-0.63	-0.71	-0.62	-0.63	-0.61	-0.76	-0.22	-0.31	0.19	-0.05	0.22	-0.06	0.06	0.06	-0.28	-0.08	-0.04	-0.54
GCN5L2	-0.96	-0.29	-0.45	-0.56	-0.51	-0.4	-0.43	-0.5	-0.34	-0.28	-0.42	-0.39	-0.74	-0.81	-0.52	-0.28	-0.13	-0.07	-0.29	-0.77	0.02	-0.68	-0.56	-0.39	-0.42	-0.51	0.04	-0.54	-0.29	-0.06	-0.2	-0.48	-0.22	-0.36	-0.32	-0.24	-0.26	-0.08	-0.3	-0.03	-0.51	0.06
MYO5A	1.23	0.85	1.33	1.22	1.01	1.37	1.27	0.92	1.3	1.06	1.01	1.02	0.84	1.15	1.04	0.76	0.4	0.2	0.15	0.4	0.08	0.96	0.9	0.22	-0.02	0.24	-0.03	0.5	0.5	0.07	-0.46	0.02	-0.05	-0.11	0.02	-0.15	0.43	0.15	0.1	-0.22	0.22	0.38
FCGR3B	0.6	0.81	0.82	0.69	0.78	0.76	0.31	0.73	0.77	0.61	0.55	-0.01	-0.17	-0.83	0.15	1.36	0.76	0.06	0.53	0.18	0.01	2.1	0.54	0.5	0.43	-0.25	-0.34	0.54	0.01	-0.44	-0.6	-0.8	-0.8	-0.43	-0.84	-0.76	-0.84	-0.88	-0.78	-0.41	-0.96	-0.54
IGFBP2	-0.59	0.31	0.75	-0.49	0.42	0.74	-0.56	0.46	0.68	-0.6	0.42	0.15	-0.56	0.62	0.96	-0.81	-0.85	-0.79	-0.6	-0.76	-0.69	-0.79	-0.67	-0.64	-0.7	-0.63	-0.85	-0.73	-0.69	-0.83	1.53	0.51	0.81	0.7	0.6	0.45	0.45	0.49	0.42	0.57	0.33	0.4
SERPINE1	-0.21	-0.31	-0.22	-0.37	-0.14	-0.28	-0.12	-0.18	-0.28	0.1	0.32	0.97	0.59	0.58	0.37	-0.83	-0.33	-0.81	-0.47	-0.34	-0.7	-0.62	-0.27	-0.79	0.33	0.65	-0.53	-0.53	-0.19	-0.74	-0.53	-0.66	-0.58	-0.79	-0.56	-0.55	-0.63	-0.68	-1	-0.46	-0.86	0.58
SLC11A2	2.13	2.52	1.73	2.67	2.71	2.28	2.21	2.33	1.63	2.25	2.6	2.57	2.31	2.53	2.46	0.59	1.21	0.65	1.78	2.13	1.17	1.35	1.5	0.73	1.08	1.6	0.71	1.29	1.41	0.45	1.58	1.35	1.32	1.18	1.52	1.41	1.21	1.29	1.63	1.14	1.25	-0.19
IFNG	-0.73	-0.69	-0.66	-0.7	-0.63	-0.48	-0.55	-0.53	-0.51	-0.33	-0.5	-0.15	-0.65	-0.65	0.4	-0.35	-0.58	-0.35	0.89	-0.53	0.78	0.13	-0.62	-0.54	-0.11	-0.46	0.85	-0.3	-0.39	0.19	-0.64	-0.7	-0.72	-0.64	-0.7	-0.53	-0.75	-0.63	-0.73	-0.32	-0.76	0.63
HTR2A	-0.71	-0.53	-0.38	-0.54	-0.48	-0.53	-0.62	-0.48	-0.63	-0.62	-0.39	-0.42	-0.57	-0.54	-0.4	-0.42	-0.41	-0.01	-0.53	-0.16	-0.17	-0.37	-0.15	-0.22	-0.32	-0.34	0.13	-0.43	-0.38	-0.03	-0.16	-0.45	-0.48	-0.65	-0.61	-0.55	-0.47	-0.64	-0.41	-0.5	-0.08	-0.57
IFNAR1	-0.48	-0.44	-0.5	-0.37	-0.58	-0.36	-0.34	-0.62	-0.56	-0.42	-0.52	-0.63	-0.48	-0.37	-0.62	-0.45	-0.57	-0.65	-0.6	-0.55	-0.63	-0.21	-0.33	-0.5	-0.47	-0.31	-0.72	-0.31	-0.43	-0.72	-0.72	-0.7	-0.77	-0.79	-0.64	-0.61	-0.76	-0.57	-0.75	-0.34	-0.69	0.14
SOD2	4.32	4.78	4.2	4.34	4.79	4.23	4.55	4.79	4.27	4.62	4.92	4.71	4.65	4.55	4.29	2.27	3.15	1.73	5.22	5.51	3.75	4.79	4.94	2.82	5.59	5.54	3.68	5.29	5.47	2.81	-0.03	0.41	0.36	0.5	0.56	0.68	0.19	0.43	0.39	0.77	0.56	-0.08
GSR	1.23	1.07	0.82	1.44	1.19	0.83	0.88	1.1	0.64	1.18	1.24	0.81	1.07	0.57	0.8	0.23	0.92	-0.03	0.28	0.92	-0.01	0.15	0.66	0.23	1.02	1.43	0.25	1.07	1.11	0.61	0.09	0.65	0.58	0.83	0.84	0.43	0.62	0.49	0.55	-0.03	0.69	-0.05
MT1G	3.41	4.07	2.58	3.35	3.82	2.49	3.69	4.13	3.26	5.01	5.24	4.74	6.35	4.86	4.8	-0.26	-0.1	-0.61	0.01	0.37	-0.6	5.04	3.71	0.96	4.23	5.29	2.95	5.26	5.24	3.17	0.03	-0.25	-0.56	-0.3	-0.45	-0.05	-0.42	-0.57	0.21	0.16	0.71	6.08
SPRR1A	-0.76	-0.6	-0.68	-0.63	-0.54	-0.63	-0.75	-0.68	-0.57	-0.66	-0.62	-0.82	-0.54	-0.71	-0.59	-0.75	-0.74	-0.64	-0.71	-0.53	-0.58	-0.61	-0.52	-0.76	-0.69	-0.69	-0.61	-0.73	-0.6	-0.83	-0.66	-0.43	-0.08	-0.39	0.14	-0.38	0.01	0.27	-0.46	-0.46	-0.06	-0.6
IFITM2	-0.68	-0.65	-0.6	-0.71	-0.71	-0.53	-0.68	-0.61	-0.66	-0.63	-0.51	-0.55	-0.44	-0.73	-0.62	0.03	-0.47	0.13	-0.04	-0.64	1.12	-0.43	-0.55	0.26	-0.25	-0.42	0.8	-0.45	-0.36	-0.06	-0.67	-0.66	-0.7	-0.68	-0.71	-0.74	-0.75	-0.62	-0.75	-0.55	-0.45	-1.11
PRKG1	-0.6	-0.75	-0.84	-0.82	-0.66	-0.69	-0.75	-0.75	-0.78	-0.6	-0.73	-0.65	-0.51	-0.92	-0.48	-0.85	-0.69	-0.86	-0.71	-0.99	-0.79	-0.72	-0.72	-0.74	-0.52	-0.76	-0.69	-0.81	-0.84	-0.91	-0.65	-0.83	-0.69	-0.7	-0.68	-0.59	-1.04	-0.93	-0.97	-0.19	-0.78	0.2
LATS1	-0.64	-0.63	-0.67	-0.72	-0.64	-0.7	-0.7	-0.81	-0.76	-0.64	-0.76	-0.46	-0.7	-0.65	-0.54	-0.87	-0.65	-0.61	-0.53	-0.77	-0.56	-0.76	-0.61	-0.49	-0.56	-0.52	-0.65	-0.61	-0.55	-0.83	-0.86	-0.7	-0.71	-0.71	-0.65	-0.72	-0.82	-0.7	-0.83	-0.32	-0.66	-0.25
LMAN1	-0.54	-0.35	-0.54	-0.43	-0.51	-0.43	-0.64	-0.63	-0.54	-0.42	-0.49	-0.49	-0.59	-0.73	-0.62	-0.61	-0.67	-0.58	-0.59	-0.6	-0.37	-0.62	-0.77	-0.47	-0.48	-0.58	-0.65	-0.54	-0.47	-0.28	-0.55	-0.7	-0.69	-0.78	-0.72	-0.74	-0.58	-0.77	-0.55	-0.66	-0.7	-0.51
ACVR1	1.33	1.09	0.94	1.61	1.33	1.07	1.64	1.21	1.05	1.78	1.32	1.32	1.92	1.44	0.94	0.91	1	0.64	0.36	0.73	0.66	1.34	1.25	0.8	1.27	1.22	0.65	2	1.66	1.01	1.09	1.4	1.18	1.59	1.3	1.3	1.53	1.28	1.39	1.08	1.36	0.33
ACVR2B	-0.59	-0.69	-0.72	-0.69	-0.62	-0.72	-0.62	-0.73	-0.78	-0.64	-0.64	-0.74	-0.65	-0.68	-0.63	-0.38	-0.46	-0.5	-0.71	-0.53	-0.74	-0.45	-0.63	-0.72	-0.61	-0.71	-0.7	-0.52	-0.76	-0.76	-0.6	-0.72	-0.61	-0.75	-0.67	-0.72	-0.74	-0.7	-0.57	-0.36	-0.55	-0.95
RYR1	-0.19	0.11	-0.15	-0.14	-0.04	-0.45	-0.37	-0.02	-0.32	-0.18	-0.05	-0.32	-0.31	-0.14	-0.32	-0.45	-0.48	-0.57	-0.53	-0.6	-0.69	-0.43	-0.59	-0.49	-0.33	-0.57	-0.57	-0.44	-0.63	-0.78	-0.33	-0.72	-0.59	-0.64	-0.65	-0.75	-0.66	-0.43	-0.71	-0.37	-0.56	1.1
RPL41	5.53	4.97	5.26	5.17	4.85	4.87	5.3	5.07	4.74	5.3	4.84	5.17	5.56	4.56	4.61	5.66	5.83	5.87	5.14	5.52	5.72	5.08	5.29	6.04	5.37	5.32	6.02	4.79	5.39	5.28	7.2	5.96	6.23	6.71	6.25	6.42	5.52	6.6	5.96	9.7	6.29	12.23
PLSCR1	0.82	2.09	1.81	1.61	2.12	2.41	1.31	2.06	2.17	1.33	2.28	2.09	1.09	2.17	1.89	1.28	0.69	1.08	3.06	1.72	2.88	2.52	2.07	1.61	2.43	1.71	2.27	2.49	2.07	1.24	0.08	1.39	0.66	0.89	0.8	1.26	1.39	0.81	1.21	0.23	0.75	0.01
SLC5A6	-0.05	-0.12	-0.18	-0.07	-0.13	-0.2	-0.16	-0.15	-0.08	-0.23	-0.19	-0.32	-0.05	0.07	0.03	-0.18	-0.3	-0.15	-0.36	0.13	-0.1	-0.29	-0.26	-0.39	-0.24	-0.17	-0.07	-0.61	-0.15	-0.17	-0.44	-0.29	-0.3	-0.49	-0.26	-0.17	-0.38	-0.22	-0.24	0	-0.38	-0.33
RUNX2	-0.39	-0.71	-0.86	-0.77	-0.74	-0.79	-0.71	-0.8	-0.76	-0.71	-0.82	-0.86	-0.83	-0.78	-0.95	-0.73	-0.94	-0.86	-0.64	-0.99	-0.87	-0.77	-0.79	-0.72	-0.6	-0.74	-0.68	-0.78	-0.58	-0.99	-0.74	-0.83	-0.75	-0.7	-0.81	-0.71	-0.89	-0.82	-0.82	-0.51	-0.76	-1.11
TRIP12	1.28	1.32	1.08	1.45	1.34	1.39	1.37	1.25	1.13	1.29	1.38	1.32	1.16	1.72	1.26	1.03	0.86	0.88	1.57	1.28	1.38	1.15	1.08	1.02	1.22	1.48	1.02	1.32	1.21	1.27	0.69	1.08	1.23	1.17	1.28	1.14	1.05	1.17	1.07	0.81	1.43	0.01
TRIP11	-0.19	-0.31	-0.28	-0.24	-0.38	-0.2	-0.2	-0.23	-0.29	-0.37	-0.34	-0.03	-0.3	-0.09	-0.11	-0.21	-0.28	-0.2	-0.07	-0.43	-0.23	-0.12	-0.17	-0.21	-0.23	-0.15	-0.08	-0.01	-0.26	-0.37	-0.47	0.29	-0.01	-0.06	-0.15	0.06	0.06	0.07	0.13	-0.25	0.04	-0.27
SPINT2	0.29	0.02	0.32	0.17	0.06	0.14	0.19	0.13	0.22	0.08	-0.13	0.13	-0.16	0.28	0.07	0.73	0.24	0.29	-0.21	0.07	0	0.69	0.69	0.43	-0.27	-0.19	0.07	0.44	0.52	0.01	2.01	2.31	2.82	2.28	2.78	2.35	2.38	2.99	2.32	2.43	2.67	0.22
SPINK2	-0.83	-1.09	-0.85	-0.77	-0.7	-0.77	-0.68	-0.61	-0.84	-0.69	-0.91	-0.68	-0.45	-0.92	-0.77	-0.98	-0.59	-0.68	-0.78	-0.5	-0.71	-0.92	-0.79	-0.8	-0.66	-0.74	-0.46	-0.65	-0.68	-0.55	-0.54	-0.61	-1.11	-0.84	-0.8	-0.64	-0.9	-1.02	-0.55	-0.47	-0.83	-1.11
DLG3	-0.85	-1.06	-0.79	-0.79	-0.95	-0.94	-0.62	-0.88	-0.85	-0.63	-1	-0.85	-0.78	-0.84	-0.93	-0.85	-0.89	-0.92	-0.86	-0.7	-0.88	-0.91	-0.77	-0.79	-0.81	-0.78	-0.9	-0.85	-0.8	-0.84	-0.65	-0.52	-0.6	-0.69	-0.64	-0.62	-0.56	-0.81	-0.88	-0.85	-0.65	-0.76
PMAIP1	-0.62	-0.52	-0.77	-0.43	-0.43	-0.52	-0.71	-0.65	-0.71	-0.13	-0.22	-0.56	-0.33	-0.44	-0.22	0.03	-0.19	-0.19	1.07	0.08	0.85	-0.34	-0.44	-0.24	1.92	0.63	0.78	-0.31	-0.26	0.18	-0.6	1.09	1.04	1.77	1.24	0.98	1.61	1.25	1.02	1.96	1.17	1.33
RTN1	1.08	0.57	0.8	0.95	0.73	0.8	1.1	0.65	0.96	0.89	0.35	0.6	0.62	0.68	0.43	0.94	1.25	-0.14	0.76	1.51	-0.26	0.88	1.34	-0.61	0.22	0.72	-0.58	-0.13	0.35	-0.72	-0.52	-0.82	-0.88	-0.53	-0.75	-0.74	-0.77	-0.66	-0.69	-0.7	-0.97	-0.39
UTX	-0.28	-0.21	-0.27	-0.25	-0.23	-0.3	-0.29	-0.34	-0.32	-0.28	-0.27	-0.29	-0.31	0.14	-0.2	-0.15	-0.09	0.06	0.83	-0.12	0.3	0.1	-0.19	0.02	0.14	-0.13	-0.08	0.07	-0.01	0.05	-0.41	0.06	0.02	-0.01	0.02	-0.04	0.17	0.08	0.15	-0.26	0.03	-0.3
DMTF1	0.2	-0.08	-0.21	0.06	-0.1	-0.07	0.1	-0.36	-0.06	-0.09	-0.08	-0.05	0.03	0.02	-0.26	0.31	0.33	0.32	0.37	0.23	0.62	0.24	0.15	0.35	0.02	0.32	0.24	0.14	0.12	1.01	0.17	-0.02	0.12	-0.2	0.01	-0.05	-0.02	0.01	0.12	-0.08	0.11	-0.19
UNG2	-0.64	-0.83	-0.74	-0.58	-0.58	-0.72	-0.74	-0.77	-0.81	-0.78	-0.68	-0.58	-0.63	-0.7	-0.89	-0.77	-0.69	-0.63	-0.82	-0.96	-0.67	-0.75	-0.78	-0.64	-0.34	-0.67	-0.62	-0.8	-0.34	-0.77	1.3	1.54	0.77	0.88	0.78	1.33	1	0.6	1.44	0.07	0.58	0.33
POLD4	-0.73	-0.64	-0.51	-0.69	-0.61	-0.57	-0.57	-0.6	-0.58	-0.67	-0.67	-0.51	-0.63	-0.86	-0.63	-0.64	-0.66	-0.52	-0.72	-0.87	-0.74	-0.66	-0.6	-0.69	-0.51	-0.52	-0.88	-0.61	-0.72	-0.63	-0.66	-0.72	-0.68	-0.54	-0.73	-0.67	-0.77	-0.88	-0.92	-0.42	-0.57	-0.1
HAMP	-0.66	-0.48	-0.47	-0.62	-0.43	-0.52	-0.65	-0.18	-0.57	-0.7	-0.67	-0.49	-0.48	-0.56	-0.63	-0.71	-0.03	-0.68	-0.38	-0.72	-0.53	-0.64	-0.63	-0.64	-0.36	-0.46	-0.51	-0.79	-0.54	-0.93	-0.87	-0.76	-0.58	-0.51	-0.59	-0.64	-0.69	-0.58	-0.76	-0.15	-0.64	0.63
CYP4F11	-0.65	-0.82	-0.81	-0.75	-0.89	-0.79	-0.67	-0.8	-0.8	-0.78	-0.87	-0.73	-0.41	-0.88	-0.65	-0.93	-0.91	-0.88	-0.66	-0.87	-0.81	-0.86	-0.85	-0.74	-0.62	-0.89	-0.84	-0.69	-0.53	-0.81	-0.16	-0.47	-0.29	-0.4	-0.19	-0.46	-0.55	-0.17	-0.51	-0.42	-0.34	-0.42
ZNF410	0.06	0.13	0.08	0.22	0.14	0.19	0.09	0.14	0.2	0.22	0.15	-0.04	0	0.38	0.48	-0.16	-0.04	0.08	0.11	0.11	0.18	-0.02	-0.04	-0.03	0.58	0.16	-0.01	0.21	0.24	0.45	-0.34	0.03	-0.21	-0.09	-0.08	-0.1	0.19	-0.31	0.16	-0.26	-0.24	-0.95
PTBP2	-0.8	-0.66	-0.62	-0.75	-0.72	-0.64	-0.71	-0.69	-0.78	-0.61	-0.64	-0.82	-0.76	-0.59	-0.74	-0.56	-0.54	-0.29	-0.46	-0.41	-0.22	-0.58	-0.65	-0.43	-0.51	-0.57	-0.48	-0.65	-0.62	-0.02	-0.77	-0.63	-0.62	-0.55	-0.59	-0.72	-0.47	-0.89	-0.65	-0.82	-0.5	-0.54
CTDSP1	0.58	0.59	0.38	0.63	0.65	0.5	0.78	0.61	0.54	0.4	0.54	0.41	0.55	0.59	0.67	1.65	1.22	0.82	0.44	0.81	0.65	1.12	0.9	0.95	0.6	0.67	0.56	0.9	0.73	1.08	0.51	0.42	0.37	0.47	0.09	0.17	0.31	-0.07	0.13	-0.13	0.31	-0.76
SQRDL	3.59	3.62	3.47	3.68	3.64	3.51	3.63	3.57	3.38	3.75	3.69	4.17	4.11	3.65	3.57	2.45	2.43	1.96	3.88	3.31	2.61	3.39	3.06	2.09	3.89	3.69	2.42	3.93	3.88	2.17	1.2	1.45	1.8	1.7	1.83	1.37	1.53	1.54	1.37	1.29	1.77	0.53
PLEKHB1	-0.66	-0.63	-0.61	-0.71	-0.67	-0.61	-0.77	-0.74	-0.72	-0.73	-0.64	-0.64	-0.69	-0.69	-0.66	-0.69	-0.53	-0.35	-0.56	-0.86	-0.51	-0.72	-0.66	-0.34	-0.58	-0.68	-0.4	-0.52	-0.67	-0.33	0.63	-0.58	-0.61	-0.64	-0.63	-0.66	-0.65	-0.48	-0.67	-0.45	-0.52	-0.79
PCTP	0.37	0.35	0.21	-0.05	0.33	0	0.22	0.48	0.3	0.19	0.54	0.16	0.16	0.74	-0.06	-0.12	0.04	-0.3	-0.34	-0.28	-0.45	0	-0.14	-0.35	-0.23	0.31	-0.49	0.74	0.37	-0.11	-0.56	-0.56	-0.5	-0.71	-0.54	-0.52	-0.63	-0.44	-0.67	-0.48	-0.59	-0.45
MLL3	-0.47	-0.47	-0.57	-0.52	-0.69	-0.49	-0.49	-0.52	-0.52	-0.42	-0.57	-0.66	-0.52	-0.64	-0.63	-0.5	-0.25	-0.29	-0.29	-0.45	-0.37	-0.57	-0.57	-0.41	-0.42	-0.34	-0.39	-0.55	-0.37	-0.39	-0.58	-0.52	-0.5	-0.72	-0.58	-0.54	-0.56	-0.53	-0.43	-0.32	-0.85	0.3
MLL3	-0.52	-0.49	-0.53	-0.48	-0.51	-0.33	-0.62	-0.4	-0.57	-0.5	-0.54	-0.36	-0.51	-0.75	-0.59	-0.35	-0.22	-0.16	-0.37	-0.13	-0.3	-0.23	-0.56	-0.28	-0.31	-0.39	-0.53	-0.22	-0.34	-0.35	-0.49	-0.4	-0.57	-0.67	-0.52	-0.34	-0.68	-0.62	-0.43	-0.47	-0.43	-0.69
EPS15L1	-0.38	-0.57	-0.47	-0.51	-0.48	-0.51	-0.41	-0.47	-0.51	-0.34	-0.44	-0.53	-0.31	-0.59	-0.5	-0.59	-0.73	-0.47	-0.45	-0.42	-0.6	-0.56	-0.5	-0.55	-0.54	-0.51	-0.62	-0.14	-0.31	-0.64	-0.25	-0.5	-0.75	-0.57	-0.59	-0.49	-0.67	-0.72	-0.47	-0.52	-0.45	-0.45
PELI2	-0.6	-0.65	-0.65	-0.6	-0.67	-0.61	-0.58	-0.64	-0.75	-0.7	-0.74	-0.77	-0.53	-0.72	-0.71	0.05	-0.04	-0.24	-0.56	-0.6	-0.33	0.08	-0.2	-0.32	-0.26	-0.47	-0.16	0.08	-0.17	-0.2	-0.35	-0.23	-0.5	-0.35	-0.19	-0.24	-0.24	-0.22	-0.11	-0.35	-0.29	-0.54
TMEM8	-0.01	-0.2	-0.04	-0.22	-0.27	-0.09	-0.28	-0.27	0.06	-0.23	-0.28	-0.13	-0.14	-0.53	0.02	0.04	-0.06	-0.29	-0.21	0.08	-0.33	0.08	0.01	-0.25	-0.36	-0.37	-0.43	0.04	-0.08	0.05	-0.4	-0.31	-0.34	-0.48	-0.22	-0.24	-0.43	-0.19	-0.23	-0.45	-0.51	-0.13
CACNA1H	-0.74	-0.49	-0.77	-0.62	-0.52	-0.76	-0.57	-0.57	-0.6	-0.68	-0.57	-0.7	-0.72	-0.55	-0.66	-0.67	-0.74	-0.61	-0.66	-0.62	-0.67	-0.72	-0.66	-0.62	-0.46	-0.64	-0.67	-0.65	-0.83	-0.78	-0.4	-0.61	-0.7	-0.73	-0.74	-0.67	-0.9	-0.91	-0.82	-0.38	-0.59	-0.05
PRKCZ	-0.69	-0.7	-0.59	-0.69	-0.71	-0.66	-0.84	-0.81	-0.66	-0.57	-0.59	-0.71	-0.74	-0.66	-0.54	-0.58	-0.43	-0.5	-0.6	-0.31	-0.5	-0.71	-0.6	-0.3	-0.45	-0.58	-0.39	-0.73	-0.47	-0.34	-0.13	-0.2	0.04	-0.29	-0.15	0.02	-0.06	-0.1	-0.02	-0.08	-0.12	-0.16
PSCD2	-0.33	-0.09	-0.18	-0.37	-0.18	-0.12	-0.16	-0.04	-0.07	-0.02	-0.16	0.1	0	0.21	0.34	0.02	-0.11	-0.27	0.04	0.06	-0.31	0.11	-0.01	-0.06	0.16	0.03	-0.23	0.22	0.13	-0.2	0.14	0.06	0.79	0.22	0.78	0.04	0.31	0.81	0.27	-0.26	0.7	-0.39
XPNPEP2	-0.7	-0.78	-0.8	-0.85	-0.81	-0.76	-0.77	-0.61	-0.77	-0.54	-0.83	-0.7	-0.59	-0.82	-0.81	-0.8	-0.81	-0.98	-0.68	-0.62	-0.79	-0.69	-0.63	-0.69	-0.73	-0.76	-0.45	-0.64	-0.78	-0.8	-0.75	-0.76	-0.75	-0.46	-0.76	-0.88	-1	-0.78	-0.9	-0.25	-0.68	0.09
ARRB1	-0.56	-0.78	-0.6	-0.75	-0.7	-0.8	-0.73	-0.56	-0.73	-0.76	-0.68	-0.67	-0.51	-0.81	-0.66	-0.54	-0.36	-0.81	-0.64	-0.53	-0.75	-0.56	-0.62	-0.85	-0.43	-0.69	-0.81	-0.91	-0.7	-0.9	-0.54	-0.89	-0.71	-1.02	-1.05	-0.8	-0.92	-0.6	-0.8	-0.29	-0.69	-0.82
LSP1	1.11	-0.3	0.18	0.68	-0.18	0.32	0.5	-0.16	0.36	0.66	-0.25	0.52	1.04	-0.09	0.45	0.95	1.59	0.62	0.29	0.5	0.36	0.76	0.47	0.68	0.54	0.54	0.16	0.59	0.6	1.03	-0.41	-0.66	-0.42	0.01	-0.57	-0.62	-0.09	-0.25	-0.53	-0.38	-0.53	0.27
SLC10A3	-0.33	-0.37	-0.38	-0.5	-0.2	-0.49	-0.57	-0.32	-0.34	-0.32	-0.49	-0.23	-0.33	-0.14	-0.34	-0.53	-0.42	-0.47	-0.52	-0.62	-0.54	-0.37	-0.34	-0.37	-0.26	-0.36	-0.55	-0.28	-0.51	-0.35	-0.59	-0.51	-0.09	-0.31	-0.39	-0.36	-0.33	-0.21	-0.35	-0.24	-0.2	-0.3
TSC2	-0.43	-0.45	-0.48	-0.41	-0.41	-0.3	-0.57	-0.48	-0.33	-0.51	-0.38	-0.52	-0.32	-0.42	-0.15	-0.49	-0.23	-0.49	-0.35	-0.66	-0.59	-0.52	-0.42	-0.56	-0.71	-0.43	-0.54	-0.35	-0.43	-0.22	-0.32	-0.41	-0.41	-0.62	-0.35	-0.34	-0.45	-0.48	-0.36	-0.48	-0.44	-0.98
ACTC	-0.44	-0.82	-0.62	-0.63	-0.59	-0.71	-0.6	-0.81	-0.73	-0.6	-0.54	-0.61	-0.66	-0.73	-0.82	-0.83	-0.71	-0.86	-0.65	-0.6	-0.83	-0.55	-0.55	-0.8	-0.55	-0.86	-0.63	-0.69	-0.65	-0.8	-0.93	-0.74	-0.87	-0.68	-0.74	-0.47	-0.78	-0.81	-0.81	-0.96	-0.7	0.33
E4F1	-0.55	-0.38	-0.55	-0.38	-0.51	-0.55	-0.52	-0.55	-0.49	-0.52	-0.52	-0.66	-0.63	-0.4	-0.37	-0.17	-0.46	-0.45	-0.51	-0.43	-0.46	-0.48	-0.25	-0.46	-0.57	-0.54	-0.32	-0.73	-0.41	-0.15	-0.51	-0.41	-0.46	-0.81	-0.68	-0.72	-0.58	-0.43	-0.59	-0.4	-0.48	-1.45
JUND	3.49	2.85	2.95	3.18	2.79	2.97	3.34	2.9	2.83	3.65	2.94	3.07	3.61	2.74	3.69	3.67	3.52	2.97	3.32	2.83	3.13	3.05	3.06	2.97	3.39	3.07	3.07	3.23	3.2	3.07	3.28	3.92	4.02	4.32	3.58	4.07	3.47	3.95	3.96	3.4	3.72	4.91
CCNB2	-0.31	-0.41	-0.38	-0.15	-0.58	-0.45	-0.35	-0.52	-0.41	-0.43	-0.39	-0.34	-0.29	-0.48	-0.61	-0.44	-0.27	-0.5	-0.68	-0.62	-0.61	-0.58	-0.35	-0.57	-0.55	-0.5	-0.25	-0.52	-0.49	-0.56	-0.67	-0.53	-0.71	-0.36	-0.5	-0.63	-0.74	-0.43	-0.72	-0.55	-0.45	0.33
FABP3	0.98	1.21	1.14	0.89	1.08	0.87	0.8	1.2	0.74	0.75	1.11	1.02	1.16	1.39	1.42	-0.71	0.36	-0.72	-0.58	0.06	-0.62	-0.73	-0.72	-0.72	-0.48	-0.14	-0.07	-0.79	-0.78	-0.79	-0.57	-0.65	-0.96	-0.6	-0.78	-0.76	-0.7	-0.64	-0.72	-0.53	-0.79	-0.45
CAP1	4.32	3.31	3.58	3.8	3.28	3.34	3.84	3.46	3.34	3.87	3.2	3.63	3.92	3.37	2.92	3.08	3.34	2.81	3.18	3.41	2.48	3.24	3.44	2.87	3.5	3.47	2.45	4.05	4.05	2.53	2.2	2.6	3.18	3.47	3.28	2.75	2.79	3.39	2.71	3.66	3.08	1.33
PAMCI	-0.78	-0.74	-0.89	-0.73	-1.01	-0.74	-0.79	-0.73	-0.83	-0.8	-0.73	-0.94	-0.74	-0.87	-0.92	-0.85	-0.9	-0.88	-0.79	-0.81	-0.88	-0.94	-0.81	-0.98	-0.65	-0.74	-0.84	-0.8	-0.6	-0.88	-0.35	-0.17	-0.73	-0.13	-0.47	-0.36	0.01	-0.35	-0.11	-0.23	-0.53	0.11
SERPINI2	-0.67	-0.88	-0.79	-0.84	-0.78	-0.86	-0.78	-0.82	-0.67	-0.82	-0.85	-0.71	-0.7	-0.8	-0.74	-0.73	-0.81	-0.82	-0.68	-0.72	-0.8	-0.71	-0.81	-0.69	-0.72	-0.72	-0.71	-0.8	-0.8	-0.83	-0.36	-0.53	-0.54	-0.52	-0.75	-0.57	-0.73	-0.71	-0.63	-0.41	-0.58	0.75
M6PR	2.98	2.43	2.33	2.57	2.36	2.43	2.53	2.48	2.33	2.55	2.35	2.38	2.76	2.34	2.17	1.99	2.19	1.65	2.2	2.3	1.45	2.24	2.13	1.71	2.48	2.63	1.55	2.19	1.98	1.33	0.89	0.84	0.86	0.92	0.97	0.76	0.71	0.97	0.91	0.79	0.91	0.58
MXD4	0.61	0.37	0.5	0.44	0.17	0.31	0.56	0.26	0.33	0.2	0.06	-0.3	-0.05	-0.29	-0.02	1.74	1.71	1.25	0.05	1.04	0.27	0.59	0.81	1.62	-0.28	0.75	0.57	0.19	0.58	1.14	2.05	0.6	0.55	0.59	0.59	0.46	0.7	0.53	0.65	-0.06	0.42	0.22
EIF4ENIF1	-0.54	-0.52	-0.52	-0.61	-0.45	-0.56	-0.44	-0.63	-0.58	-0.33	-0.52	-0.6	-0.64	-0.37	-0.42	-0.38	-0.42	-0.54	-0.54	-0.25	-0.52	-0.37	-0.35	-0.63	-0.21	-0.49	-0.51	-0.34	-0.55	-0.32	-0.63	-0.51	-0.62	-0.59	-0.83	-0.61	-0.76	-0.74	-0.71	-0.78	-0.59	-0.6
ADCY3	2.77	2.57	2.07	2.69	2.63	2.08	2.67	2.61	2.03	2.58	2.61	1.82	2.65	2.28	1.74	0.24	0.68	0.18	-0.37	0.4	-0.14	0.1	0.01	0.28	0	0.57	0.22	0.23	-0.12	0.21	0.06	0.29	0.16	0.2	0.28	0.06	0.07	-0.04	0.35	-0.33	0.36	-0.42
ARG2	-0.68	-0.75	-0.77	-0.71	-0.84	-0.77	-0.81	-0.86	-0.8	-0.4	-0.83	-0.74	-0.63	-0.62	-0.67	-0.74	-0.67	-0.7	-0.65	-0.74	-0.82	-0.67	-0.63	-0.95	-0.5	-0.71	-0.67	-0.58	-0.54	-0.78	-0.76	-0.35	-0.47	-0.35	-0.53	-0.44	-0.18	-0.39	-0.41	-0.16	-0.27	0.78
ABCD3	-0.25	-0.31	-0.23	-0.15	-0.15	-0.2	-0.29	-0.16	-0.11	-0.27	-0.15	-0.22	-0.29	-0.09	-0.32	-0.3	-0.19	-0.09	-0.35	-0.34	-0.21	-0.23	-0.25	-0.2	-0.33	-0.19	-0.24	-0.22	-0.35	0.12	0.17	0.49	0.1	0.35	0.26	0.42	0.47	0.37	0.42	0.11	0.33	0.94
ABCF1	0.85	1.21	1.05	1.04	1.14	1.04	1.07	1.22	1.06	0.95	1.15	1.39	1.18	1.3	1.57	0.86	0.86	1.13	1.25	1.18	1.29	1.05	0.92	1.06	1.32	1.31	1.41	1.13	0.88	0.95	0.44	0.89	1.23	0.71	1.13	0.86	0.93	1.09	1.13	-0.1	1.14	-0.3
DDX26	-0.28	-0.34	-0.5	-0.44	-0.41	-0.29	-0.49	-0.48	-0.38	-0.54	-0.32	-0.28	-0.29	-0.26	-0.4	-0.58	-0.31	-0.44	-0.44	-0.64	-0.21	-0.43	-0.39	-0.33	-0.37	-0.3	-0.43	-0.34	-0.29	-0.13	-0.63	-0.29	-0.41	-0.22	-0.28	-0.2	-0.23	-0.33	-0.21	-0.41	-0.46	-0.16
MGEA5	1.28	1.39	0.97	1.28	1.31	0.89	1.29	1.3	0.95	0.93	1.09	0.84	0.94	1.54	0.78	1.97	2.08	2.27	1.39	1.67	2.06	1.3	1.78	2.34	0.99	1.66	2	1.61	1.62	2.2	1.94	1.53	1.86	1.16	1.63	1.57	1.28	1.75	1.94	0.69	1.73	-0.19
NRIP3	-0.19	-0.32	-0.3	-0.24	-0.34	-0.28	-0.22	-0.26	-0.44	-0.23	-0.23	0.09	0.39	-0.08	-0.04	-0.53	-0.54	-0.62	-0.37	-0.22	-0.62	-0.19	-0.03	-0.61	0.69	0.68	-0.21	1.4	0.67	-0.44	-0.68	-0.72	-0.63	-0.54	-0.74	-0.66	-0.7	-0.62	-0.63	-0.41	-0.73	-0.19
ZNF302	-0.53	-0.34	-0.3	-0.14	-0.42	-0.42	-0.35	-0.49	-0.25	-0.47	-0.36	-0.29	-0.44	-0.1	-0.24	0.03	-0.05	0.12	-0.36	-0.19	0.16	-0.16	-0.1	0.17	-0.48	-0.19	0.04	-0.28	-0.34	0.4	-0.33	-0.28	-0.53	-0.58	-0.45	-0.45	-0.61	-0.4	-0.41	-0.19	-0.1	-0.91
PPP3CB	1.15	0.75	0.86	1.09	0.79	0.86	1.1	0.73	0.83	0.91	0.75	0.82	1.01	1.09	0.75	1.2	1.03	0.92	1.17	1.12	1.03	1.1	1.2	1.05	0.83	1.22	0.94	1.09	0.98	1.24	0.4	0.21	0.41	0.24	0.38	0.18	0.24	0.42	0.24	0.08	0.22	-0.33
H2BFS	0.04	0.41	-0.08	0.08	0.39	-0.19	0.22	0.42	-0.06	0.09	0.41	0.18	0.31	-0.02	-0.25	-0.15	0.11	-0.45	-0.14	0.28	-0.39	0.46	0.23	-0.3	0.04	-0.09	-0.46	0.61	0.73	-0.24	-0.55	-0.03	-0.16	-0.25	0.29	0.06	0.09	-0.1	-0.2	-0.57	0.3	0.38
SPAG4	-0.77	-0.79	-0.71	-0.7	-0.66	-0.61	-0.75	-0.77	-0.77	-0.66	-0.71	-0.68	-0.5	-0.81	-0.81	-0.7	-0.69	-0.76	-0.49	-0.66	-0.81	-0.74	-0.69	-0.67	-0.63	-0.66	-0.73	-0.82	-0.74	-0.73	-0.25	-0.46	-0.47	-0.59	-0.68	-0.64	-0.49	-0.66	-0.52	-0.48	-0.66	0.01
MYO10	-0.43	-0.47	-0.62	-0.37	-0.56	-0.32	-0.54	-0.51	-0.49	-0.5	-0.58	-0.63	-0.48	-0.47	-0.49	-0.62	-0.44	-0.72	0.04	-0.18	-0.76	-0.32	-0.5	-0.68	-0.14	-0.06	-0.59	-0.33	-0.4	-0.69	0.01	0.67	0.6	0.76	0.67	0.55	0.6	0.33	0.57	0.07	0.47	-0.1
PELI1	-0.37	-0.24	-0.49	-0.04	-0.25	-0.27	-0.28	-0.32	-0.25	-0.15	-0.26	-0.44	-0.27	-0.05	-0.18	-0.02	0	-0.19	2.73	1.83	1.06	0.26	0.17	-0.18	1.99	1.01	0.2	0.13	-0.12	0.52	0.01	0.43	0	0.23	0.2	0.27	0.26	0.02	0.38	-0.41	0.13	-0.05
DISC1	-0.15	-0.32	-0.2	-0.22	-0.41	-0.27	-0.21	-0.14	-0.06	-0.1	-0.3	-0.32	-0.42	-0.27	-0.65	0.1	-0.06	-0.38	-0.57	-0.71	-0.43	-0.19	-0.34	-0.71	-0.4	-0.41	-0.5	-0.41	-0.5	-0.51	-0.22	-0.61	-0.58	-0.44	-0.49	-0.62	-0.73	-0.52	-0.44	-0.26	-0.59	-0.19
ACTG1	2.88	2.71	3.06	2.9	2.76	3.21	2.7	2.67	3.1	2.73	2.71	3.09	2.52	2.16	2.78	2.84	2.54	2.89	3.27	3.15	3	2.77	2.78	2.9	3.59	3.23	2.69	3.21	3.03	3.4	3.14	4.33	4.3	4.7	4.42	4.53	3.67	4.05	4.27	3.57	4.45	7.54
PHC1	-0.26	-0.24	-0.41	-0.55	-0.3	-0.22	-0.35	-0.39	-0.46	-0.46	-0.6	-0.18	-0.38	-0.6	-0.3	-0.32	0.05	-0.12	-0.15	0.49	-0.11	-0.36	-0.03	-0.21	-0.06	0.21	-0.16	0.13	0.1	-0.29	0.22	-0.47	-0.4	-0.68	-0.21	-0.31	-0.42	-0.37	-0.46	-0.46	-0.68	-1.01
CHAT	-0.76	-0.71	-0.55	-0.66	-0.75	-0.58	-0.72	-0.8	-0.55	-0.66	-0.9	-0.63	-0.68	-0.82	-0.46	-0.8	-0.72	-0.52	-0.81	-0.59	-0.57	-0.82	-0.85	-0.38	-0.76	-0.79	-0.6	-0.72	-0.79	-0.63	-0.72	-0.56	-0.75	-0.71	-0.92	-0.47	-0.88	-0.78	-0.73	-0.39	-0.88	-0.51
GRIN1	-0.44	-0.67	-0.81	-0.63	-0.7	-0.66	-0.67	-0.53	-0.89	-0.73	-0.62	-0.75	-0.62	-0.72	-0.73	-0.67	-0.77	-1.05	-0.68	-1.04	-0.87	-0.76	-0.86	-0.85	-0.62	-0.76	-0.79	-0.78	-0.62	-0.97	-0.54	-0.64	-0.79	-0.48	-0.78	-0.74	-0.92	-0.81	-0.71	-0.49	-1.12	-1.04
BCR	-0.64	-0.71	-0.67	-0.6	-0.8	-0.7	-0.89	-0.74	-0.72	-0.83	-0.68	-0.83	-0.81	-0.78	-0.71	-0.82	-0.56	-0.81	-0.72	-0.56	-0.73	-0.69	-0.64	-0.73	-0.68	-0.67	-0.73	-0.68	-0.55	-0.69	-0.51	-0.54	-0.8	-0.6	-0.5	-0.65	-0.67	-0.63	-0.52	-0.66	-0.81	0.01
BCR	-0.77	-0.7	-0.98	-0.89	-0.74	-0.7	-0.76	-0.83	-0.91	-0.74	-0.66	-0.78	-0.57	-0.55	-0.77	-0.68	-0.47	-0.71	-0.8	-0.6	-0.78	-0.59	-0.61	-0.7	-0.75	-0.66	-0.74	-0.75	-0.53	-0.48	-0.63	-0.37	0.05	-0.38	-0.15	-0.35	-0.45	-0.11	-0.42	-0.4	0	-0.51
BCR	0.03	0.05	0.04	0.05	0.14	0.05	-0.09	-0.04	-0.05	-0.16	-0.04	-0.1	-0.06	-0.14	-0.1	-0.35	-0.37	-0.22	-0.05	-0.58	-0.21	-0.17	-0.27	-0.23	-0.13	-0.32	-0.28	-0.15	-0.35	-0.53	-0.12	-0.18	-0.19	-0.24	-0.22	-0.31	-0.12	-0.01	-0.18	-0.01	-0.13	0.38
AP2S1	3.32	3.35	3.72	3.48	3.19	3.39	3.62	3.35	3.34	3.47	3.14	3.54	3.65	2.85	3.35	3.32	3.27	2.66	2.61	2.71	1.96	2.61	3.24	2.56	2.35	2.62	1.93	2.69	3.34	1.82	1.88	1.72	1.89	2.02	1.87	1.72	1.74	1.8	1.73	0.93	1.7	0.68
AP2S1	2.53	2.18	2.65	2.31	2.24	2.35	2.15	2.27	2.42	2.2	2.06	2.28	2.27	1.1	2.11	1.83	1.8	1.44	1.22	1.58	0.83	1.41	1.8	1.51	1.22	1.46	0.63	1.74	2.22	0.88	0.65	0.67	0.51	0.69	0.77	0.66	0.51	0.57	0.47	0.12	0.4	-0.02
BANF1	0.88	0.67	0.58	0.58	0.55	0.43	0.94	0.7	0.59	0.54	0.56	0.49	0.48	0.71	0.4	0.3	0.42	0.13	0.16	0.2	0.41	0.13	0.25	0.15	0.02	0.19	0.29	0	0.09	0.29	0.48	0.23	0.31	0.28	0.18	0.26	0.51	0.25	0.4	0.3	0.27	0.35
CDC7	-0.72	-0.94	-0.84	-0.84	-0.82	-0.82	-0.7	-0.79	-0.73	-0.88	-0.77	-0.68	-0.71	-0.86	-0.83	-0.75	-0.7	-0.24	-0.79	-0.82	-0.42	-0.6	-0.65	-0.42	-0.75	-0.79	-0.36	-0.72	-0.81	0.06	-0.7	-0.69	-0.97	-0.62	-0.78	-0.71	-0.75	-0.79	-0.77	-0.7	-0.86	-0.82
IK	-0.08	0.26	0.39	0.06	0.15	0.19	0.15	0.07	0.4	0.04	0.13	0.15	-0.05	0.58	0.11	0.18	0.39	0.64	0.14	0.15	0.48	0.29	0.17	0.68	0.18	0.26	0.38	0.29	0.37	0.99	1.14	0.61	0.51	0.52	0.78	0.56	0.46	0.14	0.51	-0.13	0.39	0.11
PTTG1	-0.56	-0.66	-0.32	-0.39	-0.37	-0.49	0.26	-0.42	-0.33	-0.34	-0.24	-0.42	-0.38	-0.3	-0.21	-0.43	-0.72	-0.12	-0.33	-0.33	-0.1	-0.39	-0.37	-0.44	0.08	-0.56	-0.08	-0.61	-0.08	-0.15	-0.28	-0.75	-0.64	-0.5	-0.53	-0.43	-0.31	-0.8	-0.71	-0.52	-0.09	-0.25
AQP9	3.42	2.95	2.88	3.21	3.05	3.01	3.47	3.05	2.95	3.18	2.94	2.96	3.23	3.05	2.82	0.61	1.6	-0.41	3.72	4.08	1.68	3.78	3.58	1.14	3.39	3.57	0.87	3.52	2.96	0.75	-0.44	-0.78	-0.58	-0.39	-0.7	-0.69	-0.7	-0.66	-0.59	-0.22	-0.58	0.2
ADAMTS1	-0.83	-0.9	-0.74	-0.88	-0.93	-0.86	-0.72	-0.92	-0.86	-0.67	-0.82	-0.73	-0.7	-0.85	-0.78	-0.75	-0.78	-0.86	-0.78	-0.1	-0.75	-0.75	-0.74	-0.86	-0.72	-0.71	-0.77	-0.62	-0.63	-0.78	-0.75	-0.73	-0.16	-0.66	-0.45	-0.64	-0.51	-0.11	-0.75	-0.33	-0.01	-0.19
ADAMTS2	-0.52	-0.53	-0.55	-0.8	-0.59	-0.66	-0.5	-0.64	-0.74	-0.62	-0.66	-0.75	-0.56	-0.67	-0.76	-0.69	-0.61	-0.57	-0.65	-0.85	-0.61	-0.64	-0.5	-0.71	-0.54	-0.68	-0.66	-0.47	-0.52	-0.42	-0.82	-0.67	-0.44	-0.44	-0.67	-0.66	-0.8	-0.61	-0.59	-0.45	-0.63	-0.02
C1QB	4.91	5.43	5.1	4.69	5.36	5	4.84	5.54	4.9	4.92	5.26	5.09	4.75	4.6	4.77	2.09	0.6	1.71	2.09	1.45	2.01	1.35	1.05	0.24	1.41	0.87	0.37	0.21	0.19	-0.89	2.17	0.41	0.2	1.33	0.58	0.51	0.38	0.49	0.35	0.6	0.55	0.03
PTTG1IP	2.8	2.54	2.46	2.63	2.53	2.44	2.63	2.57	2.39	2.56	2.41	2.27	2.32	2.32	1.97	2.37	2.35	1.79	1.97	2.47	1.13	2.77	2.58	1.75	1.65	1.99	1.08	2.6	2.55	1.61	2.37	2.43	2.55	2.65	2.62	2.28	2.44	2.67	2.39	1.42	2.33	1.22
CD79A	-0.51	-0.7	-0.7	-0.71	-0.48	-0.71	-0.6	-0.66	-0.73	-0.86	-0.64	-0.65	-0.54	-0.71	-0.59	0.94	0.3	0.95	0.56	-0.11	0.66	0.46	-0.19	0.97	-0.25	0.03	0.41	0.03	-0.37	0.95	-0.47	-0.74	-0.8	-0.84	-0.59	-0.67	-0.66	-0.63	-0.68	-0.54	-0.55	-0.72
CD79B	-0.83	-0.75	-0.77	-0.8	-0.77	-0.7	-0.67	-0.72	-0.62	-0.82	-0.68	-0.8	-0.47	-0.84	-0.81	-0.24	-0.83	0.16	-0.55	-0.7	-0.4	-0.55	-0.8	0.01	-0.49	-0.58	-0.31	-0.58	-0.33	-0.19	-0.54	-0.55	-0.62	-1.15	-0.79	-0.69	-0.84	-0.68	-0.94	0.1	-0.41	-0.69
CD79B	-0.77	-0.74	-0.66	-0.65	-0.78	-0.81	-0.7	-0.8	-0.7	-0.62	-0.61	-0.68	-0.57	-0.77	-0.68	0.29	-0.69	0.26	-0.45	-0.57	-0.09	-0.23	-0.66	0.38	-0.45	-0.49	-0.18	-0.63	-0.61	0.37	-0.6	-0.86	-0.89	-0.46	-0.82	-0.71	-0.78	-0.56	-0.87	-0.87	-0.83	-0.33
SENP2	-0.75	-0.7	-0.79	-0.77	-0.61	-0.66	-0.74	-0.75	-0.69	-0.66	-0.57	-0.68	-0.79	-0.83	-0.68	-0.68	-0.67	-0.59	-0.47	-0.33	-0.69	-0.59	-0.66	-0.66	-0.58	-0.5	-0.56	-0.63	-0.69	-0.68	-0.68	-0.48	-0.77	-0.46	-0.64	-0.6	-0.76	-0.7	-0.54	-0.47	-0.51	0.06
ALOXE3	-0.83	-0.77	-0.84	-0.84	-0.78	-0.73	-0.67	-0.96	-0.91	-0.7	-0.79	-1	-0.88	-0.94	-0.89	-0.75	-0.77	-0.95	-0.69	-0.95	-0.79	-0.71	-0.62	-0.89	-0.8	-0.84	-1	-0.74	-0.82	-0.86	-0.89	-0.52	-0.75	-0.76	-0.74	-0.54	-0.62	-0.62	-0.55	-0.54	-0.7	-1.35
PBOV1	-0.47	0.16	0.18	-0.28	0.21	0.38	-0.1	0.12	0.76	-0.22	0.53	0.42	-0.07	0.59	1.56	1.1	1.09	1.57	0.46	0.89	1.23	0.63	1.19	1.14	0.88	1.08	1.43	0.48	0.79	1.84	0.32	0.85	0.76	0.04	0.59	0.68	0.75	0.44	0.86	-0.07	0.91	1.06
FCGR2A	0.7	1.03	0.59	0.55	0.88	0.46	0.55	0.99	0.6	0.46	0.94	0.95	0.84	1.61	0.78	1.19	0.69	0.02	0.78	0.93	0.13	1.61	1.54	0.63	1.52	1.64	0.17	2.34	1.88	-0.15	-0.44	-0.77	-0.9	-0.76	-0.52	-0.59	-0.74	-0.62	-0.76	-0.64	-0.74	-0.45
IGF1R	-0.87	-0.52	-0.74	-0.56	-0.78	-0.83	-0.67	-0.74	-0.88	-0.62	-0.59	-0.45	-0.93	-0.79	-0.81	-0.6	-0.79	-0.79	-0.72	-0.74	-0.67	-0.46	-0.77	-0.52	-0.54	-0.42	-0.53	-0.66	-0.43	-0.66	-0.57	-0.34	-0.51	-0.69	-0.45	-0.32	-0.41	-0.17	-0.31	-0.45	-0.41	0.22
WDR6	0.55	0.1	0.16	0.35	0.16	0.2	0.41	0.17	0.23	-0.01	-0.01	0.42	0.69	0.41	0.44	1.06	0.86	1.24	0.41	0.8	1.2	0.94	0.54	1.3	0.23	0.54	1.25	0.89	0.65	1.14	1.08	0.9	1.32	0.96	0.97	0.8	0.93	1.03	1.26	0.08	1.22	0.14
NSF	2	1.61	1.7	1.91	1.71	1.67	1.99	1.68	1.66	1.8	1.64	1.36	1.63	1.7	1.36	1.63	1.82	1.18	1.25	1.62	0.88	1.81	1.58	1.15	0.77	1.63	0.68	1.75	1.58	0.98	0.9	1.27	1.24	1.38	1.36	1.14	1.31	1.18	1.23	0.4	1.33	-0.33
PNOC	-0.6	-0.63	-0.96	-0.65	-0.86	-0.74	-0.85	-0.76	-0.76	-0.6	-0.68	-0.88	-0.69	-0.81	-0.65	-0.69	-0.6	-0.59	-0.71	-0.75	-0.63	-0.37	-0.61	-0.66	-0.65	-0.62	-0.59	-0.65	-0.81	-0.59	-0.55	-0.88	-0.65	-0.51	-0.7	-0.69	-0.94	-0.64	-0.76	-0.82	-0.58	-0.57
HLA-DQA2	-0.53	-0.65	1.31	-0.5	-0.79	1.2	-0.32	-0.54	1.36	-0.49	-0.73	1.58	-0.44	-0.69	1.06	-0.62	-0.64	0.65	-0.24	-0.84	0.77	-0.69	-0.65	0.05	-0.42	-0.86	0.34	-0.87	-0.63	0.01	-0.6	-0.72	-0.73	-0.55	-0.65	-0.63	-0.8	-0.61	-0.66	-0.04	-0.63	0.14
TACC2	-0.74	-0.72	-0.74	-0.63	-0.66	-0.84	-0.73	-0.83	-0.74	-0.62	-0.63	-0.55	-0.65	-0.81	-0.82	-0.77	-0.77	-0.78	-0.83	-0.87	-0.78	-0.88	-0.7	-0.71	-0.59	-0.67	-0.71	-0.82	-0.64	-0.79	1.52	1.46	1.36	1.34	1.45	1.45	1.02	1.43	1.59	0.52	1.23	0.53
DUX1	-0.69	-0.78	-0.74	-0.74	-0.78	-0.8	-0.58	-0.66	-0.9	-0.4	-0.77	-0.68	-0.9	-0.83	-0.73	-0.65	-0.71	-0.87	-0.76	-0.74	-0.67	-0.77	-0.76	-0.68	-0.71	-0.74	-0.68	-0.57	-0.74	-0.99	-0.44	-0.98	-0.65	-0.94	-0.75	-0.61	-0.85	-0.74	-0.77	-0.5	-0.93	-0.45
DUX5	-0.67	-0.76	-0.68	-0.59	-0.62	-0.7	-0.74	-0.59	-0.69	-0.37	-0.78	-0.68	-0.55	-0.7	-0.68	-0.64	-0.59	-0.62	-0.44	-0.84	-0.56	-0.56	-0.58	-0.64	-0.76	-0.73	-0.57	-0.6	-0.61	-0.84	-0.22	-0.51	-0.61	-0.53	-0.69	-0.54	-0.69	-0.61	-0.65	-0.13	-0.81	-0.3
MARCKS	-0.67	-0.58	-0.48	-0.52	-0.77	-0.22	-0.6	-0.8	-0.31	-0.5	-0.43	-0.11	-0.53	-0.74	0.08	0.01	-0.5	-0.34	1.44	1.03	0.04	1	0.61	-0.39	1.18	0.96	-0.27	0.53	0.3	-0.13	-0.66	-0.28	-0.38	-0.59	-0.02	-0.21	-0.19	-0.26	-0.27	-0.19	-0.54	-0.45
PMS2	-0.73	-0.61	-0.68	-0.43	-0.56	-0.71	-0.62	-0.67	-0.49	-0.56	-0.66	-0.65	-0.62	-0.46	-0.66	-0.71	-0.61	-0.59	-0.8	-0.77	-0.4	-0.63	-0.66	-0.7	-0.66	-0.71	-0.37	-0.66	-0.54	-0.66	-0.45	-0.59	-0.38	-0.57	-0.66	-0.7	-0.75	-0.78	-0.45	-0.69	-0.66	-1.18
CUL4A	1.22	1.11	1.06	1.35	1.06	1.09	1.38	1.08	1.03	1.14	1.15	0.99	1.14	1.32	1	0.88	0.84	0.82	1.62	1.14	0.88	0.73	0.57	0.85	0.98	1.04	0.69	0.88	0.69	1.18	0.53	0.78	0.85	0.63	0.89	0.76	0.91	0.72	0.85	-0.25	0.88	0.22
FTCD	-0.36	-0.62	-0.63	-0.72	-0.74	-0.69	-0.58	-0.48	-0.73	-0.7	-0.66	-0.59	-0.63	-0.66	-0.65	-0.66	-0.81	-0.78	-0.65	-0.99	-0.65	-0.61	-0.68	-0.74	-0.4	-0.79	-0.81	-0.66	-0.71	-0.9	-0.59	-0.83	-0.73	-0.77	-0.87	-0.69	-0.87	-0.66	-0.6	-0.48	-0.7	-0.39
SIGIRR	-0.46	-0.44	-0.49	-0.55	-0.48	-0.69	-0.5	-0.39	-0.57	-0.51	-0.6	-0.54	-0.39	-0.43	-0.63	-0.08	-0.18	0.39	-0.44	-0.48	-0.4	-0.49	-0.32	0.52	-0.23	-0.4	-0.08	-0.3	-0.3	0.23	0.19	0.01	0	-0.08	-0.03	0.06	0.09	-0.23	-0.16	-0.33	-0.06	-0.08
NIF3L1	0.96	0.94	0.94	0.92	0.79	0.74	0.9	0.91	0.9	0.7	0.8	0.74	0.79	0.94	0.28	0.7	1.01	0.8	0.2	0.58	0.59	0.55	0.63	0.84	-0.02	0.36	0.66	0.51	0.73	1.03	0.74	0.93	0.8	1.04	1.01	0.85	1.03	0.94	0.89	0.85	0.65	0.09
RGS10	0.59	0.05	0.47	0.16	0.05	0.36	0.26	0.14	0.3	0.07	-0.03	0.2	0.09	0.2	0.07	1.1	0.71	0.81	0.93	0.37	0.37	0.46	0.49	0.94	0.46	0.23	0.64	0.19	0.24	0.92	-0.47	-0.62	-0.42	-0.51	-0.46	-0.54	-0.45	-0.32	-0.5	-0.27	-0.51	-0.39
ACE2	-0.63	-0.59	-0.77	-0.57	-0.53	-0.53	-0.62	-0.63	-0.56	-0.52	-0.53	-0.52	-0.67	-0.67	-0.56	-0.76	-0.39	-0.68	-0.55	-0.31	-0.58	-0.55	-0.45	-0.54	-0.37	-0.47	-0.43	-0.5	-0.59	-0.7	-0.41	-0.75	-0.57	-0.46	-0.48	-0.37	-0.38	-0.54	-0.68	-0.1	-0.39	0.22
LAIR1	-0.09	0.33	0.18	0	0.39	0.06	-0.4	0.22	0.14	-0.14	0.11	-0.23	-0.28	-0.57	-0.38	-0.42	-0.28	-0.32	-0.07	0.22	-0.11	0.22	0.04	0.02	0.08	-0.02	-0.5	0.44	0.22	-0.94	-0.34	-0.62	-0.6	-0.41	-0.58	-0.58	-0.47	-0.63	-0.7	-0.39	-0.44	-0.57
HPX	-0.71	-0.65	-0.5	-0.54	-0.64	-0.69	-0.65	-0.64	-0.7	-0.66	-0.63	-0.62	-0.47	-0.6	-0.65	-0.63	-0.81	-0.77	-0.46	-0.79	-0.6	-0.7	-0.73	-0.7	-0.18	-0.75	-0.87	-0.49	-0.53	-0.53	-0.28	-0.49	-0.41	-0.74	-0.48	-0.48	-0.92	-0.44	-0.7	-0.42	-0.55	0.01
LY6D	-0.65	-0.7	-0.76	-0.62	-0.84	-0.68	-0.64	-0.65	-0.78	-0.55	-0.75	-0.58	-0.68	-0.67	-0.7	-0.75	-0.69	-0.58	-0.63	-0.8	-0.66	-0.66	-0.41	-0.96	-0.41	-0.83	-0.82	-0.56	-0.62	-0.82	-0.66	-0.22	-0.74	-0.61	-0.56	-0.2	-0.6	-0.78	-0.28	-0.59	-0.6	-0.36
MYH13	-0.74	-0.51	-0.76	-0.55	-0.62	-0.67	-0.59	-0.62	-0.83	-0.73	-0.74	-0.69	-0.78	-0.63	-0.73	-0.75	-0.64	-0.46	-0.68	-0.54	-0.63	-0.63	-0.58	-0.68	-0.56	-0.5	-0.4	-0.64	-0.74	-0.75	-0.4	-0.66	-0.7	-0.45	-0.62	-0.29	-0.72	-0.55	-0.56	-0.41	-0.73	0.92
SUCLG1	0.83	0.88	0.87	0.63	0.75	0.9	0.48	0.85	0.9	0.46	0.72	0.67	0.41	0.76	0.73	0.71	0.47	0.8	0.34	0.38	0.44	0.36	0.37	0.36	0.1	0.33	0.43	0.1	0.42	0.46	0.31	0.46	0.34	0.17	0.52	0.61	0.96	0.64	0.66	0.31	0.46	0.01
SUCLA2	0.15	0.13	0.19	0.38	0.21	0.28	0.18	0.1	0.23	0.3	0.07	-0.04	-0.02	0.47	-0.25	-0.24	0.1	-0.09	-0.1	-0.21	-0.02	-0.31	-0.22	-0.09	-0.38	-0.21	-0.14	-0.18	-0.06	0.28	-0.08	0.14	0	0.22	0.11	0.14	0.35	0.02	-0.04	-0.02	0.04	-0.66
IGFBP6	-0.85	-0.87	-0.9	-0.76	-0.82	-0.72	-0.68	-0.72	-0.85	-0.5	-0.86	-0.88	-0.74	-0.77	-0.68	-0.95	-0.54	-0.76	-0.64	-0.44	-0.89	-0.68	-0.79	-0.68	-0.7	-0.85	-0.69	-0.77	-0.84	-0.79	-0.75	-0.28	-0.21	0.14	-0.04	-0.41	0.26	-0.3	-0.56	-0.28	-0.27	-0.39
ITGA9	-0.62	-0.64	-0.64	-0.64	-0.72	-0.72	-0.7	-0.77	-0.75	-0.55	-0.81	-0.76	-0.65	-0.72	-0.64	-0.62	-0.85	-0.43	-0.55	-0.85	-0.67	-0.63	-0.72	-0.78	-0.5	-0.6	-0.6	-0.38	-0.62	-0.72	-0.49	-0.7	-0.91	-0.58	-0.71	-0.69	-0.87	-0.44	-0.75	-0.38	-0.89	-0.1
KDR	-0.35	-0.36	-0.38	-0.33	-0.38	-0.53	-0.38	-0.33	-0.53	-0.32	-0.31	-0.53	-0.28	-0.56	-0.46	-0.48	-0.45	-0.33	-0.4	-0.56	-0.42	-0.54	-0.35	-0.48	-0.25	-0.4	-0.34	-0.44	-0.24	-0.66	-0.23	-0.34	-0.41	-0.43	-0.32	-0.44	-0.59	-0.36	-0.3	-0.1	-0.46	0.09
CTRC	-0.78	-0.7	-0.68	-0.89	-0.76	-0.79	-0.7	-0.83	-0.83	-0.7	-0.71	-0.74	-0.65	-0.78	-0.3	-0.72	-0.68	-0.62	-0.73	-0.68	-0.61	-0.66	-0.74	-0.68	-0.18	-0.44	-0.65	-0.43	-0.66	-0.73	-0.57	-0.83	-0.73	-0.72	-0.9	-0.59	-0.88	-0.72	-0.8	-0.46	-0.55	-0.25
NR1H2	0.72	0.74	0.73	0.75	0.68	0.67	0.54	0.74	0.76	0.69	0.58	0.69	0.63	0.45	1.04	0.54	0.18	0.23	0.43	0.48	0.29	0.66	0.51	0.26	0.51	0.4	0.35	0.64	0.43	0.42	-0.06	0.09	0.3	0.21	0.1	0.07	0.2	0.03	0.02	-0.15	0.25	-0.25
BRD1	-0.78	-0.58	-0.61	-0.62	-0.7	-0.6	-0.64	-0.68	-0.61	-0.66	-0.53	-0.55	-0.57	-0.45	-0.55	-0.51	-0.58	-0.58	-0.59	-0.36	-0.51	-0.56	-0.49	-0.44	-0.53	-0.42	-0.6	-0.55	-0.58	-0.22	-0.4	-0.45	-0.47	-0.65	-0.44	-0.5	-0.57	-0.46	-0.4	-0.48	-0.28	-0.85
MX2	-0.05	0.22	-0.12	0.23	0.38	1.25	-0.31	0.38	0.06	-0.06	0.3	-0.35	-0.5	0.39	0.8	0.4	0.21	0.31	2.98	1.54	2.75	0.57	-0.19	0.63	0.75	0.01	2.42	-0.35	-0.43	0.11	-0.51	-0.45	-0.2	-0.37	-0.45	-0.49	-0.39	-0.31	-0.4	-0.24	-0.31	-0.54
MMP2	-0.54	-0.56	-0.59	-0.64	-0.55	-0.67	-0.7	-0.64	-0.7	-0.47	-0.72	-0.7	-0.62	-0.73	-0.65	-0.67	-0.04	-0.54	-0.6	0.03	-0.66	-0.28	-0.58	-0.61	-0.56	-0.41	-0.6	-0.4	-0.57	-0.79	-0.53	-0.87	-0.51	-0.66	-0.87	-0.87	-0.78	-0.64	-0.78	-0.49	-0.93	0.03
MYH3	-0.74	-0.71	-0.59	-0.72	-0.74	-0.79	-0.63	-0.7	-0.72	-0.82	-0.63	-0.61	-0.61	-0.66	-0.59	-0.71	-0.56	-0.35	-0.6	-0.53	-0.27	-0.68	-0.63	-0.51	-0.45	-0.68	-0.19	-0.65	-0.39	-0.56	-0.93	-0.47	-0.5	-0.52	-0.53	-0.58	-0.78	-0.55	-0.43	-0.43	-0.59	0.17
FANCE	-0.71	-0.55	-0.44	-0.52	-0.66	-0.49	-0.54	-0.54	-0.38	-0.66	-0.74	-0.49	-0.45	-0.64	-0.66	-0.2	-0.25	-0.24	-0.52	-0.35	-0.4	-0.47	-0.4	-0.26	-0.44	-0.5	-0.25	-0.64	-0.4	-0.38	-0.44	-0.32	-0.09	-0.42	-0.41	-0.35	-0.18	-0.11	-0.35	-0.26	-0.4	-0.6
SRR	-0.73	-0.61	-0.69	-0.82	-0.49	-0.55	-0.68	-0.76	-0.69	-0.77	-0.57	-0.68	-0.58	-0.81	-0.69	-0.91	-0.88	-0.81	-0.82	-0.64	-0.79	-0.83	-0.55	-0.75	-0.82	-0.54	-0.52	-0.91	-0.74	-0.49	-0.51	-0.6	-0.53	-0.72	-0.68	-0.66	-0.67	-0.65	-0.67	-0.44	-0.52	-0.33
PLCB3	-0.58	-0.62	-0.65	-0.69	-0.73	-0.65	-0.59	-0.64	-0.57	-0.73	-0.73	-0.54	-0.74	-0.76	-0.64	-0.5	-0.41	-0.82	-0.61	-0.33	-0.71	-0.61	-0.57	-0.87	-0.49	-0.57	-0.59	-0.65	-0.56	-0.77	-0.56	-0.6	-0.44	-0.58	-0.97	-0.68	-0.84	-0.61	-0.65	-0.3	-0.51	-0.6
SERPINF2	-0.71	-0.62	-0.57	-0.7	-0.64	-0.63	-0.5	-0.69	-0.69	-0.66	-0.72	-0.65	-0.65	-0.58	-0.58	-0.47	-0.53	-0.85	-0.69	-0.67	-0.89	-0.78	-0.69	-0.75	-0.77	-0.93	-0.86	-0.76	-0.71	-0.91	-0.52	-0.95	-0.72	-0.72	-0.83	-0.62	-0.74	-0.67	-0.85	-0.47	-0.76	-1.01
PSAP	4.89	4.07	4.59	4.49	3.93	4.48	4.5	4.19	4.42	4.54	3.97	4.12	4.48	3.18	4.68	4.86	4.76	3.34	4.23	4.41	3.35	4.36	4.04	3.61	4.37	3.85	2.75	3.03	2.65	1.42	2.14	1.89	2.18	2.1	1.88	1.78	1.39	1.96	1.93	0.62	1.7	1.41
OR1E2	-0.4	-0.7	-0.6	-0.43	-0.65	-0.56	-0.55	-0.58	-0.56	-0.44	-0.65	-0.57	-0.55	-0.73	-0.62	-0.64	-0.57	-0.61	-0.48	-0.44	-0.75	-0.61	-0.72	-0.73	-0.46	-0.63	-0.6	-0.57	-0.65	-0.73	-0.37	-0.44	-0.55	-0.73	-0.49	-0.56	-0.78	-0.82	-0.48	-0.2	-0.68	0.09
CDA	-0.02	-0.31	0.01	-0.13	-0.3	-0.36	-0.14	-0.29	-0.25	-0.14	-0.49	-0.15	0.2	-0.29	-0.49	0.64	0.97	-0.33	-0.12	0.47	-0.67	1.26	1.44	-0.23	0.2	0.14	-0.7	1.21	1.41	-0.57	-0.52	-0.82	-0.8	-0.6	-0.73	-0.77	-0.7	-0.73	-0.71	-0.53	-0.81	-0.25
CEACAM5	-0.69	-0.75	-0.57	-0.87	-0.78	-0.67	-0.75	-0.7	-0.83	-0.68	-0.6	-0.91	-0.78	-0.82	-0.73	-0.75	-0.58	-0.86	-0.63	-0.84	-0.69	-0.61	-0.69	-0.68	-0.54	-0.53	-0.69	-0.44	-0.48	-0.83	1.1	3.65	4.32	4.37	4.45	3.62	3.72	4.47	3.51	4	4.55	3.85
PPP1R11	2.26	2.19	2.1	2.36	2.23	2.08	2.49	2.25	2.04	2.55	2.24	2.18	2.74	1.86	1.95	1.6	1.9	1.53	1.97	1.84	1.59	1.99	1.67	1.5	2.19	1.78	1.39	2.16	2.18	1.13	1.33	1.27	0.91	1.34	0.96	1.1	1.06	0.75	1.2	0.53	0.91	-0.1
CBARA1	1.9	1.73	1.92	1.92	1.75	1.98	1.96	1.81	1.95	1.8	1.65	1.96	1.89	1.42	1.34	1.74	2.06	1.05	1.54	1.8	1.03	2.19	1.8	1.06	1.28	1.5	0.66	1.83	1.68	0.58	1.27	1.68	1.13	1.88	1.56	1.66	1.49	1.41	1.73	0.71	1.27	1.17
LGTN	0.79	0.73	0.57	0.75	0.67	0.64	0.88	0.76	0.49	0.78	0.55	0.27	0.64	0.42	0.29	0.34	0.46	1.06	-0.04	0.32	0.78	-0.15	-0.25	1.07	-0.09	0.13	0.9	-0.36	-0.18	0.7	1.48	0.83	0.5	0.72	0.48	0.68	0.93	0.62	0.76	0.45	0.53	0.14
FOXB1	-0.47	-0.4	-0.47	-0.35	-0.5	-0.37	-0.47	-0.46	-0.62	-0.62	-0.31	-0.4	-0.52	-0.54	-0.67	-0.75	-0.5	-0.66	-0.62	-0.75	-0.48	-0.54	-0.68	-0.66	-0.38	-0.59	-0.66	-0.27	-0.32	-0.68	-0.27	-0.34	-0.55	-0.81	-0.68	-0.47	-0.49	-0.58	-0.46	-0.56	-0.24	-0.36
UGCGL2	-0.59	-0.48	-0.58	-0.44	-0.51	-0.62	-0.33	-0.39	-0.51	-0.37	-0.52	-0.49	-0.43	-0.44	-0.52	-0.61	-0.67	-0.8	-0.72	-0.54	-0.75	-0.54	-0.54	-0.75	-0.62	-0.54	-0.67	-0.56	-0.52	-0.87	-0.62	-0.26	-0.21	-0.45	-0.36	-0.13	-0.26	-0.45	-0.32	-0.15	-0.01	-0.88
TCL1A	-0.54	-0.82	-0.66	-0.83	-0.64	-0.71	-0.72	-0.81	-0.64	-0.38	-0.66	-0.78	-0.69	-0.66	-0.56	1.37	0.13	1.6	0.59	0.09	1.24	0.97	-0.2	1.57	-0.08	0.08	1.34	-0.53	-0.14	1.33	-0.53	-0.86	-0.68	-0.79	-0.7	-0.85	-0.78	-0.75	-0.82	-0.31	-0.87	0.06
ZNF148	0.67	0.63	0.51	0.65	0.59	0.51	0.48	0.45	0.5	0.28	0.57	0.18	0.31	0.38	0.79	1.36	0.87	1.23	0.3	1.12	0.89	0.62	1.11	0.68	0.13	0.96	0.78	0.94	0.87	0.64	0.72	0.48	0.47	0.51	0.53	0.27	0.49	0.59	0.41	0.42	0.71	0.17
SERF1A	-0.54	-0.42	-0.38	-0.43	-0.37	-0.49	-0.5	-0.35	-0.57	-0.41	-0.39	-0.31	-0.57	-0.47	-0.52	-0.61	-0.48	-0.33	-0.62	-0.62	-0.17	-0.47	-0.58	-0.34	-0.33	-0.54	-0.32	-0.36	-0.57	-0.68	-0.17	-0.58	-0.41	-0.52	-0.45	-0.59	-0.7	-0.3	-0.43	-0.26	-0.41	0.82
RELA	0.44	0.63	0.54	0.67	0.78	0.8	0.43	0.77	0.96	0.59	1.07	0.99	0.82	1.24	1.82	0.79	0.43	0.8	1.84	0.94	1.04	1.38	1.09	0.93	1.36	1.3	1.17	1	0.77	1.67	-0.01	0.66	0.67	0.41	0.75	0.49	0.77	0.46	0.54	-0.23	0.77	-0.54
ZNF277	0.06	0.01	0.09	0.23	0.08	0.05	0.07	-0.01	0.13	0.21	0.31	0.23	-0.07	0.13	0.09	0.47	0.03	0.42	0.71	0.49	0.48	0.11	0.04	0.25	0.47	0.27	0.28	0.37	0.4	0.58	-0.27	0.07	-0.17	0.05	0.06	0.04	0.08	-0.11	-0.22	0.27	-0.32	0.33
ELK1	0.22	0.58	0.37	0.54	0.64	0.55	0.58	0.67	0.55	0.43	0.77	0.92	0.64	1.05	1.3	0.64	0.25	0.49	1.61	0.73	0.72	0.73	0.61	0.54	1.13	1.05	0.51	1.3	0.92	0.66	-0.11	-0.09	0.17	-0.01	-0.12	-0.03	0.2	0.06	-0.08	-0.38	-0.07	0.45
ADH1A	-0.59	-0.44	-0.69	-0.7	-0.72	-0.65	-0.56	-0.57	-0.75	-0.57	-0.61	-0.67	-0.53	-0.59	-0.81	-0.71	-0.63	-0.69	-0.6	-0.61	-0.63	-0.92	-0.55	-0.86	-0.6	-0.54	-0.71	-0.51	-0.58	-0.59	3.97	2.14	1.22	2.39	1.45	2.22	2.39	1.53	2.27	2.6	1.57	1.5
ADH1C	-0.5	-0.69	-0.55	-0.7	-0.61	-0.72	-0.73	-0.71	-0.75	-0.6	-0.76	-0.53	-0.53	-0.78	-0.62	-0.7	-0.69	-0.8	-0.69	-0.87	-0.77	-0.71	-0.5	-0.91	-0.8	-0.77	-0.87	-0.72	-0.7	-0.87	3.94	2.27	1.33	2.87	1.55	2.18	2.34	1.23	2.14	2.98	1.3	1.46
ADH5	0.37	0.45	0.35	0.51	0.45	0.31	0.71	0.44	0.5	0.54	0.39	-0.07	0.29	0.63	-0.22	0.02	0.18	0.32	-0.46	-0.12	-0.07	0.03	-0.36	0.25	-0.58	-0.28	-0.22	-0.17	-0.28	0.49	0.19	-0.17	-0.23	-0.18	-0.11	-0.36	-0.01	-0.34	-0.34	-0.37	-0.08	-0.25
GRIN1	-0.46	-0.52	-0.64	-0.65	-0.72	-0.51	-0.65	-0.67	-0.53	-0.56	-0.62	-0.6	-0.7	-0.55	-0.71	-0.69	-0.54	-0.59	-0.55	-0.2	-0.54	-0.51	-0.5	-0.43	-0.47	-0.46	-0.64	-0.59	-0.54	-0.59	-0.51	-0.63	-0.69	-0.84	-0.66	-0.55	-0.64	-0.79	-0.53	-0.26	-0.66	0.09
NFYC	0.61	0.52	0.5	1	0.72	0.51	0.77	0.5	0.73	0.6	0.64	0.39	0.76	0.7	0.65	0.9	0.81	0.54	0.72	0.9	0.5	0.78	0.67	0.61	0.52	1	0.3	0.82	0.61	0.25	0.26	0	-0.16	0.28	-0.29	-0.17	0.02	0.1	-0.15	-0.7	0.18	0.22
PMS1	-0.59	-0.42	-0.46	-0.49	-0.58	-0.52	-0.48	-0.36	-0.56	-0.59	-0.52	-0.56	-0.36	-0.34	-0.51	-0.16	-0.42	-0.23	-0.39	-0.37	-0.31	-0.3	-0.5	-0.15	-0.44	-0.44	-0.18	-0.42	-0.66	0.07	-0.13	-0.31	-0.3	-0.42	-0.4	-0.19	-0.5	-0.28	-0.16	-0.26	-0.41	0.25
SVIL	0	-0.11	-0.1	0.01	0.04	-0.22	-0.06	-0.13	0.01	-0.35	-0.21	-0.1	-0.13	0.52	-0.27	-0.61	-0.63	-0.67	-0.6	-0.5	-0.8	-0.6	-0.45	-0.65	-0.38	-0.09	-0.58	-0.01	-0.17	-0.57	-0.1	-0.06	-0.02	0.09	-0.19	-0.08	-0.24	-0.27	-0.18	-0.28	-0.07	-0.22
SVIL	0.39	0.45	0.03	0.14	0.16	0.03	-0.12	0.26	0.11	-0.25	0.22	-0.33	-0.29	-0.46	0.08	-0.55	-0.67	-0.3	-0.72	-0.23	-0.38	-0.77	-0.23	-0.82	-0.48	0.01	-0.58	0.02	-0.11	-0.5	-0.01	0.43	0.11	0.25	0.7	0.23	0.56	0.3	0.11	-0.02	0.63	0.99
C1QR1	-0.79	-0.47	-0.6	-0.57	-0.54	-0.57	-0.73	-0.3	-0.64	-0.54	-0.6	-0.02	-0.29	0.05	-0.44	0.83	0.22	0.36	-0.17	0.11	-0.17	-0.26	2.94	0.57	2.1	2.22	0.72	4.68	4.25	1.39	-0.63	-0.93	-0.74	-0.77	-0.72	-0.73	-0.91	-0.93	-0.8	-0.71	-0.74	-0.27
RENBP	0.63	0.53	0.58	0.63	0.43	0.69	0.65	0.57	0.77	0.65	0.47	0.23	0.42	0.14	0.82	0.13	0.2	-0.3	-0.35	-0.07	-0.51	0.24	0.1	-0.19	-0.08	0.1	-0.61	0.12	-0.16	-0.8	-0.72	-0.82	-0.95	-0.74	-0.74	-0.78	-0.74	-0.78	-0.73	-0.83	-0.9	-0.45
GAA	0.76	0.53	0.54	0.63	0.7	0.71	0.68	0.61	0.8	0.69	0.35	0.3	0.47	0.58	1.21	1.14	0.68	-0.18	0.74	0.23	-0.32	0.79	0.71	-0.05	0.51	0.19	-0.38	0.13	-0.03	-0.32	-0.39	-0.71	-0.36	-0.62	-0.64	-0.49	-0.69	-0.66	-0.62	-0.71	-0.49	0.4
ADAM28	-0.85	-0.82	-0.51	-0.63	-0.74	-0.68	-0.93	-0.67	-0.64	-0.64	-0.71	-0.58	-0.79	-0.82	-0.68	0.8	0	-0.04	0.02	-0.46	-0.43	0.07	-0.43	-0.17	-0.17	-0.44	-0.35	-0.56	-0.35	-0.14	-0.03	-0.3	-0.45	-0.67	-0.6	-0.16	-0.57	-0.58	-0.27	-0.28	-0.81	0.11
ADAM28	-0.66	-0.68	-0.74	-0.76	-0.71	-0.68	-0.68	-0.81	-0.75	-0.69	-0.68	-0.68	-0.65	-0.72	-0.9	0.76	-0.38	-0.37	-0.12	-0.35	-0.53	0	-0.34	-0.4	-0.34	-0.57	-0.56	-0.63	-0.7	-0.04	-0.23	-0.52	-0.65	-0.64	-0.89	-0.54	-0.9	-0.54	-0.66	-0.77	-0.8	-0.27
ADAM12	-0.68	-0.57	-0.56	-0.62	-0.63	-0.6	-0.53	-0.55	-0.55	-0.58	-0.64	-0.49	-0.5	-0.64	-0.56	-0.41	-0.64	-0.54	-0.6	-0.17	-0.55	-0.63	-0.7	-0.6	-0.38	-0.48	-0.49	-0.46	-0.38	-0.83	-0.62	-0.61	-0.55	-0.64	-0.67	-0.49	-0.77	-0.68	-0.48	-0.54	-0.56	-0.91
ADAM15	-0.09	-0.41	-0.3	-0.5	-0.38	-0.08	-0.44	-0.3	-0.33	-0.36	-0.36	-0.49	-0.44	-0.78	-0.2	0.06	-0.46	-0.48	-0.45	-0.07	-0.94	-0.68	-0.58	-0.66	-0.5	-0.53	-0.62	-0.67	-0.6	-0.53	-0.17	0.18	0.47	0.07	0.47	0.07	-0.14	0.61	0.04	-0.04	0.21	-0.1
ADAM17	0.82	1.32	1.03	0.64	1.36	1.13	0.68	1.32	1.15	0.72	1.42	0.95	0.27	1.27	2.03	1.02	1.19	1.78	1.38	1.31	1.66	1.18	1.51	1.46	1.88	1.52	1.94	1.16	1.49	1.91	0.49	0.86	0.88	0.22	0.94	0.66	0.85	1.01	0.7	0.33	1.19	-0.39
ADAM29	-0.49	-0.52	-0.69	-0.67	-0.72	-0.74	-0.68	-0.61	-0.73	-0.61	-0.78	-0.5	-0.56	-0.8	-0.73	-0.59	-0.59	-0.79	-0.59	-0.62	-0.63	-0.64	-0.58	-0.67	-0.48	-0.74	-0.58	-0.6	-0.45	-0.8	-0.43	-0.67	-0.83	-0.87	-0.73	-0.79	-0.66	-0.68	-0.65	-0.63	-0.87	-0.05
GABBR1	-0.71	-0.65	-0.67	-0.67	-0.76	-0.67	-0.75	-0.72	-0.61	-0.72	-0.65	-0.65	-0.64	-0.77	-0.48	0.64	0.2	0.12	0.16	-0.06	0	-0.04	0.15	-0.09	-0.03	0.01	-0.07	0.04	0	-0.07	-0.2	-0.71	-0.78	-0.92	-0.74	-0.81	-0.76	-0.63	-0.72	-0.36	-0.73	-1.01
SDF2L1	1.52	1.65	1.66	1.59	1.43	1.63	1.64	1.59	1.63	1.44	1.51	1.53	1.5	1.63	2.13	1.38	1.94	1.52	2.54	2.06	1.52	1.01	2.03	1.35	2.2	2.01	1.39	1.25	1.59	0.79	0.39	0.81	1.37	0.92	1.24	0.49	1.02	1.41	0.54	0.64	1.11	-0.16
GPR88	-0.59	-0.81	-0.89	-0.75	-0.79	-0.74	-0.63	-0.63	-0.76	-0.74	-0.79	-0.85	-0.76	-0.92	-0.88	-0.79	-0.67	-0.82	-0.4	-0.73	-0.85	-0.83	-0.7	-0.86	-0.58	-0.8	-0.69	-0.63	-0.75	-0.91	-0.77	-0.82	-0.88	-0.84	-0.86	-0.86	-0.88	-0.61	-0.88	-0.41	-0.72	-0.82
NXF3	-0.5	-0.53	-0.62	-0.55	-0.52	-0.69	-0.6	-0.61	-0.54	-0.44	-0.48	-0.54	-0.48	-0.71	-0.62	-0.7	-0.66	-0.63	-0.62	-0.52	-0.57	-0.71	-0.66	-0.71	-0.52	-0.73	-0.74	-0.8	-0.7	-0.91	-0.6	-0.9	-0.59	-0.86	-0.89	-0.65	-0.9	-0.62	-0.75	-0.71	-0.75	-0.48
KCNK12	-0.81	-0.82	-0.75	-0.7	-0.6	-0.83	-0.74	-0.81	-0.76	-0.65	-0.87	-0.78	-0.78	-0.91	-0.88	-0.77	-0.66	-0.7	-0.76	-0.82	-0.63	-0.67	-0.85	-0.49	-0.8	-0.72	-0.64	-0.88	-0.61	-0.68	-0.81	-0.84	-0.8	-0.64	-0.82	-0.91	-0.88	-0.86	-0.94	-0.8	-0.72	-0.54
CXCL16	3.96	3.77	3.73	3.95	3.75	3.59	4.08	3.87	3.5	4.03	3.61	3.59	4.08	3.29	3.21	2.73	3.18	0.52	2.81	2.68	1.03	3.48	3.36	1.7	2.84	1.92	0.47	3.48	2.86	0.83	1.14	1.96	2.14	2.35	2.13	1.96	1.93	2.24	1.94	0.73	1.83	0.78
ABHD4	1	0.82	0.59	1.24	0.79	0.46	1.25	0.81	0.55	1.19	1.19	0.61	1.17	0.73	0.91	-0.16	0.11	-0.3	-0.22	0.06	-0.39	0.32	0.12	-0.33	0.44	0.53	-0.06	0.77	0.67	-0.37	-0.09	0.06	0.05	-0.16	0.35	0.08	0.04	0.37	-0.05	-0.04	0.27	-0.13
GALNT11	0.9	0.39	0.69	0.9	0.44	0.77	0.72	0.28	0.81	0.59	0.38	0.31	0.38	0.43	0.66	0.59	0.72	0.69	0.86	0.87	0.61	0.42	0.67	0.64	0.31	0.69	0.34	0.54	0.76	0.75	0.34	0.23	0.25	0.12	0.43	0.2	0.13	0.4	0.13	-0.01	0.27	-0.63
GPSM3	0.69	0.67	0.77	0.69	0.82	0.81	0.61	0.87	1.05	0.71	0.62	1.09	1.07	0.99	1.08	1.58	0.64	1.21	1.34	1.06	0.69	1.62	1.61	1.27	1.06	0.94	1.05	1.56	1.29	1.01	-0.49	-0.7	-0.55	-0.55	-0.67	-0.48	-0.44	-0.61	-0.58	-0.23	-0.59	-0.76
RBKS	-0.7	-0.78	-0.68	-0.63	-0.64	-0.74	-0.56	-0.69	-0.56	-0.52	-0.67	-0.6	-0.68	-0.72	-0.55	-0.6	-0.35	-0.55	-0.64	-0.8	-0.66	-0.62	-0.63	-0.54	-0.4	-0.71	-0.58	-0.5	-0.61	-0.73	0.15	-0.1	-0.12	-0.05	-0.39	-0.32	0.09	-0.48	-0.21	-0.22	-0.32	-0.25
CLSTN2	-0.64	-0.53	-0.55	-0.72	-0.63	-0.83	-0.7	-0.76	-0.85	-0.34	-0.81	-0.69	-0.54	-0.71	-0.9	-0.7	-0.65	-0.76	-0.65	-0.82	-0.74	-0.73	-0.59	-0.68	-0.64	-0.71	-0.8	-0.79	-0.55	-0.74	-0.78	-0.68	-0.63	-0.6	-0.65	-0.49	-0.73	-0.77	-0.59	-0.54	-0.81	0.63
CARD15	-0.4	-0.17	-0.35	-0.21	-0.31	-0.15	-0.33	-0.18	-0.23	-0.68	-0.46	-0.43	-0.61	-0.28	-0.57	0.39	0.15	-0.42	0.48	0.06	-0.27	0.85	0.36	-0.32	-0.42	-0.19	-0.28	0.15	-0.1	-0.37	-0.3	-0.67	-0.78	-0.8	-0.57	-0.49	-0.8	-0.65	-0.89	-0.4	-0.72	0.53
XYLT2	-0.61	-0.71	-0.63	-0.73	-0.63	-0.65	-0.62	-0.7	-0.72	-0.64	-0.52	-0.56	-0.59	-0.55	-0.66	-0.45	-0.56	-0.38	-0.49	-0.78	-0.56	-0.29	-0.66	-0.37	-0.42	-0.45	-0.54	-0.49	-0.68	-0.3	-0.65	-0.45	-0.56	-0.61	-0.37	-0.49	-0.57	-0.31	-0.32	-0.32	-0.5	-0.16
LIN7B	-0.33	-0.65	-0.65	-0.57	-0.63	-0.74	-0.68	-0.6	-0.66	-0.46	-0.59	-0.73	-0.51	-0.66	-0.71	-0.59	-0.85	-0.73	-0.67	-0.2	-0.62	-0.68	-0.82	-0.71	-0.64	-0.68	-0.63	-0.66	-0.7	-0.87	-0.71	-0.72	-0.88	-0.67	-0.79	-0.64	-0.57	-0.72	-0.7	-0.59	-0.81	-0.91
WBSCR1	-0.74	-0.78	-0.47	-0.74	-0.55	-0.79	-0.72	-0.69	-0.76	-0.73	-0.75	-0.63	-0.57	-0.7	-0.64	-0.75	-0.76	-0.61	-0.55	-0.78	-0.49	-0.7	-0.55	-0.73	-0.49	-0.41	-0.69	-0.49	-0.52	-0.75	-0.74	-0.83	-0.75	-0.76	-0.65	-0.65	-0.9	-0.67	-0.6	-0.36	-0.79	-0.45
MRPS14	0.6	0.72	0.69	0.63	0.7	0.53	0.46	0.67	0.77	0.52	0.57	0.59	0.52	0.9	0.47	0.25	0.38	0.54	0.27	0.47	0.38	0.18	0.36	0.34	0.33	0.18	0.26	-0.08	0.33	0.45	0.17	0.41	0.22	0.3	0.22	0.47	0.72	0.41	0.21	0.24	0.33	-0.57
TCTA	0.02	0.21	-0.17	0.15	0.01	-0.15	-0.11	-0.19	-0.13	-0.13	-0.05	-0.14	-0.1	0.26	-0.27	-0.25	-0.52	-0.5	-0.63	-0.26	-0.57	-0.35	-0.47	-0.29	-0.58	-0.23	-0.63	-0.41	-0.63	-0.5	-0.09	-0.43	-0.15	-0.4	-0.38	-0.41	-0.57	-0.53	-0.39	-0.25	-0.34	-0.42
FXYD6	-0.43	-0.11	-0.28	-0.43	-0.44	-0.33	-0.45	-0.22	-0.44	-0.47	-0.47	-0.6	-0.65	-0.55	-0.47	-0.51	-0.57	-0.58	0.62	-0.24	0.11	-0.73	-0.92	-0.73	-0.21	-0.82	-0.64	-0.78	-0.69	-0.87	-0.53	-0.65	-0.92	-0.63	-1	-0.51	-0.84	-0.8	-0.84	-0.66	-0.73	-0.79
FXYD7	-0.58	-0.47	-0.61	-0.47	-0.46	-0.6	-0.42	-0.49	-0.59	-0.49	-0.31	-0.64	-0.56	-0.48	-0.46	-0.57	-0.5	-0.51	-0.42	-0.83	-0.53	-0.59	-0.47	-0.15	-0.29	-0.45	-0.46	-0.53	-0.46	-0.35	-0.49	-0.6	-0.44	-0.69	-0.57	-0.55	-0.62	-0.5	-0.51	-0.54	-0.31	-0.76
FXYD3	-0.76	-0.87	-0.68	-0.82	-0.85	-0.7	-0.8	-0.89	-0.78	-0.73	-0.87	-0.67	-0.65	-0.84	-0.81	-0.77	-0.68	-0.8	-0.55	-0.93	-0.97	-0.69	-0.83	-0.92	-0.61	-0.78	-0.77	-0.7	-0.54	-0.88	-0.51	-0.47	-0.29	-0.57	-0.34	-0.47	-0.43	-0.4	-0.36	-0.58	-0.31	-0.51
FXYD3	-0.72	-0.7	-0.82	-0.8	-0.7	-0.75	-0.75	-0.65	-0.71	-0.68	-0.74	-0.88	-0.62	-0.78	-0.73	-0.79	-0.79	-0.91	-0.63	-0.79	-0.7	-0.8	-0.68	-0.75	-0.6	-0.76	-0.92	-0.89	-0.9	-0.83	0.14	-0.39	-0.36	-0.28	-0.47	-0.5	-0.22	-0.41	-0.32	-0.24	-0.3	-0.05
EDAR	-0.55	-0.51	-0.72	-0.61	-0.66	-0.75	-0.62	-0.55	-0.7	-0.52	-0.69	-0.6	-0.55	-0.6	-0.64	-0.67	-0.81	-0.5	-0.61	-0.87	-0.55	-0.85	-0.51	-0.63	-0.61	-0.78	-0.68	-0.59	-0.62	-0.68	-0.7	-0.72	-0.72	-0.64	-0.7	-0.91	-0.77	-0.62	-0.73	-0.45	-0.73	-0.63
RAB38	-0.07	-0.15	0.17	-0.16	-0.19	0.16	-0.16	-0.21	0	0.94	0.32	0.23	0.62	0.43	0.68	-0.49	-0.31	-0.37	-0.42	-0.86	-0.42	-0.5	-0.44	-0.65	0.31	-0.16	-0.21	0.41	0.09	-0.16	0.34	-0.11	-0.03	0.03	0.11	-0.77	0.22	-0.06	-0.21	0.33	0.29	0.03
OSGEPL1	-0.42	-0.39	-0.36	-0.61	-0.38	-0.49	-0.39	-0.44	-0.44	-0.56	-0.66	-0.56	-0.55	-0.48	-0.69	-0.55	-0.53	-0.25	-0.5	-0.36	-0.51	-0.64	-0.67	-0.25	-0.47	-0.6	-0.48	-0.42	-0.79	-0.2	-0.57	-0.51	-0.61	-0.35	-0.66	-0.69	-0.46	-0.77	-0.45	-0.41	-0.61	-0.22
DPEP2	0.44	0.3	0.66	0.36	0.12	0.3	0.31	0.26	0.47	0.36	0	-0.17	-0.25	0.13	0.24	1.08	1.31	0.91	0.12	-0.3	-0.53	-0.59	-0.11	0.8	0.13	-0.1	0.11	-0.78	-0.34	0.41	-0.4	-0.65	-0.9	-0.52	-0.65	-0.72	-0.52	-0.53	-0.8	-0.15	-0.51	0.3
DPEP3	-0.83	-0.65	-0.88	-0.83	-0.78	-0.87	-0.85	-1	-0.93	-0.62	-0.7	-0.8	-0.77	-0.77	-0.79	-0.66	-0.54	-0.53	-0.7	-1.09	-0.8	-0.89	-0.75	-0.67	-0.62	-0.79	-0.69	-0.82	-0.58	-0.71	-0.8	-0.64	-0.79	-0.72	-0.79	-0.85	-0.85	-0.85	-0.97	-0.38	-0.89	-0.66
TFB2M	-0.01	0.09	0.1	-0.02	0	-0.1	-0.19	0.05	-0.07	-0.11	-0.07	-0.26	-0.2	0.33	-0.28	-0.2	-0.23	0.09	-0.11	-0.12	0.15	-0.35	-0.37	0.04	-0.4	-0.25	0.16	-0.64	-0.29	0.52	0.02	0.21	0.14	0.15	0.26	-0.02	0.49	0.15	0.17	-0.09	0.3	-0.3
CLCN4	-0.74	-0.61	-0.62	-0.49	-0.66	-0.6	-0.81	-0.59	-0.61	-0.37	-0.5	-0.59	-0.63	-0.48	-0.65	-0.81	-0.63	-0.58	-0.68	-0.56	-0.79	-0.68	-0.73	-0.67	-0.6	-0.8	-0.79	-0.62	-0.62	-0.73	-0.66	-0.71	-0.82	-0.76	-0.9	-0.75	-0.75	-0.71	-0.7	-0.61	-0.79	0.2
CDC25B	0	-0.35	-0.34	-0.29	-0.33	-0.27	-0.17	-0.27	-0.18	-0.45	-0.45	-0.22	-0.23	0.08	0.02	0.56	0.16	0.98	0.05	0.26	0.26	0.22	-0.19	0.71	-0.24	-0.05	0.29	-0.36	-0.31	0.65	-0.57	-0.86	-0.69	-0.58	-0.48	-0.81	-0.59	-0.55	-0.76	-0.83	-0.51	-0.19
CDC25B	-0.58	-0.75	-0.69	-0.84	-0.72	-0.82	-0.77	-0.78	-0.59	-0.61	-0.8	-0.61	-0.7	-0.8	-0.73	-0.6	-0.77	-0.79	-0.44	-0.78	-0.78	-0.7	-0.67	-0.86	-0.56	-0.6	-0.76	-0.6	-0.51	-0.82	-0.91	-0.83	-0.77	-0.72	-0.7	-0.66	-0.83	-0.61	-0.56	-0.71	-0.79	0.06
USP9X	1.11	1.2	0.8	1.21	1.23	0.9	1.21	1.14	0.8	1.08	1.04	0.77	0.8	1.29	1.27	1.41	1.35	1.33	1.02	1.28	1.47	1.04	1.34	1.45	0.9	1.17	1.46	1.05	1.11	1.48	1.41	1.16	1.24	1.39	1.24	1.18	1.26	1.08	1.21	1.2	1.47	-0.13
USP9Y	-0.87	-0.68	-0.64	-0.78	-0.64	-0.87	-0.76	-0.68	-0.94	-0.55	-0.88	-0.73	-0.63	-0.75	-0.73	-0.73	-0.73	-0.71	-0.53	-0.68	-0.66	-0.78	-0.57	-0.84	-0.76	-0.62	-0.65	-0.59	-0.48	-0.58	-0.6	-0.92	-0.66	-0.55	-0.87	-0.62	-0.73	-0.71	-0.85	-0.59	-0.73	-0.08
PC	-0.19	-0.55	-0.37	-0.48	-0.62	-0.33	-0.52	-0.48	-0.32	-0.28	-0.52	-0.56	-0.53	-0.38	-0.33	-0.28	-0.1	-0.77	-0.5	-0.33	-0.97	-0.23	-0.36	-0.58	-0.34	-0.45	-0.63	-0.51	-0.44	-0.64	-0.57	-0.63	-0.46	-0.7	-0.48	-0.73	-0.66	-0.58	-0.47	-0.63	-0.35	0.09
GMPPB	-0.14	-0.07	0.11	-0.02	-0.06	0.02	-0.09	-0.15	-0.1	0.14	0	0.23	0.12	0.02	0.3	-0.17	0	-0.01	0.91	0.83	0.14	-0.05	-0.28	-0.16	0.65	0.35	-0.05	-0.02	-0.09	-0.44	0.28	0.19	0.24	0.26	0.23	0.13	0.15	0.37	0.26	-0.1	0.36	-0.1
ST7	0.26	0.4	0.32	0.22	0.31	0.29	0.34	0.4	0.31	0.13	0.21	-0.06	0.24	0.47	0.06	-0.42	-0.35	-0.6	-0.54	0.38	-0.61	-0.35	-0.2	-0.56	-0.47	-0.47	-0.63	-0.29	-0.4	-0.48	-0.03	-0.23	-0.2	0.01	-0.05	-0.27	-0.12	-0.04	-0.03	-0.2	-0.14	0.4
ST7	0.3	0.42	0.34	0.35	0.45	0.23	0.28	0.36	0.36	0.29	0.22	0.12	0.21	0.55	0.19	-0.47	-0.4	-0.54	-0.44	-0.54	-0.42	-0.37	-0.19	-0.57	-0.5	-0.42	-0.62	-0.38	-0.4	-0.63	-0.14	-0.1	-0.1	-0.12	-0.15	-0.03	-0.03	-0.14	-0.2	0.1	-0.05	-0.36
ST7	-0.36	-0.49	-0.6	-0.36	-0.16	-0.38	-0.38	-0.24	-0.51	-0.27	-0.35	-0.44	-0.41	-0.19	-0.59	-0.7	-0.53	-0.69	-0.51	-0.78	-0.7	-0.63	-0.61	-0.85	-0.29	-0.62	-0.86	-0.73	-0.66	-0.69	-0.68	-0.77	-0.52	-0.66	-0.94	-0.88	-0.84	-0.59	-0.84	-0.61	-0.79	-0.95
FGG	-0.69	-0.81	-0.87	-0.84	-0.83	-0.71	-0.52	-0.81	-0.73	-0.7	-0.72	-0.75	-0.59	-0.89	-0.84	-0.83	-0.8	-0.76	-0.72	0.08	-0.96	-0.78	-0.83	-0.71	-0.63	-0.72	-0.81	-0.94	-0.75	-0.98	-0.66	-0.79	-0.77	-0.89	-0.63	-0.86	-0.74	-0.88	-0.91	-0.69	-0.81	0.43
PIGA	-0.17	-0.03	-0.06	0.1	0.07	0.02	-0.07	0.03	-0.06	0.41	0.12	-0.07	-0.2	0.27	0.1	0.3	0.15	0.16	0.44	0.25	0.06	0.21	0.18	-0.1	0.72	0.23	0.23	0.2	0.06	0.39	-0.08	1	0.7	0.83	0.61	0.84	0.99	0.75	1.01	0.79	0.71	-0.27
PIGA	-0.71	-0.73	-0.61	-0.7	-0.68	-0.64	-0.64	-0.8	-0.71	-0.64	-0.71	-0.69	-0.68	-0.82	-0.64	-0.72	-0.61	-0.69	-0.6	-0.84	-0.7	-0.57	-0.64	-0.83	-0.61	-0.7	-0.42	-0.43	-0.6	-0.82	-0.62	-0.8	-0.75	-0.74	-0.58	-0.59	-0.69	-0.77	-0.76	-0.68	-0.55	0.01
JARID2	0.12	0.05	-0.17	0.14	0	-0.26	0.25	-0.13	-0.11	0.65	0.21	0.09	0.83	0.33	-0.22	0.58	0.82	0.43	0.91	0.36	0.21	0.12	0.55	0.45	1.35	0.56	0.17	1.63	1.27	0.64	-0.46	-0.28	-0.07	-0.19	0.03	-0.23	0.04	-0.1	-0.1	-0.39	-0.01	0.53
RECK	-0.86	-0.67	-0.69	-0.52	-0.66	-0.49	-0.64	-0.5	-0.6	-0.85	-0.57	-0.79	-0.64	-0.51	-0.75	-0.4	-0.69	-0.18	-0.73	-0.64	-0.25	-0.5	-0.4	-0.36	-0.64	-0.77	-0.4	-0.78	-0.71	0.01	-0.68	-0.7	-0.84	-0.68	-0.69	-0.77	-0.8	-1.09	-1.03	-0.44	-0.54	-1.52
RING1	1.87	1.64	1.62	1.84	1.62	1.58	1.79	1.56	1.52	1.81	1.52	1.57	1.86	1.37	1.8	1.52	1.67	1.47	1.76	1.59	1.51	1.46	1.54	1.51	1.57	1.52	1.51	1.45	1.59	1.26	1.64	1.29	1.3	1.43	1.28	1.24	1.3	1.32	1.38	0.15	1.46	0.06
RYK	0.74	0.58	0.47	0.68	0.61	0.51	0.74	0.44	0.5	0.74	0.68	0.15	0.24	0.85	0.27	0.79	0.98	0.8	0.33	0.56	0.68	0.47	0.54	0.8	0.1	0.71	0.84	0.43	0.46	1.06	1.11	1	1.26	1.18	1.27	1.11	1.25	1.15	1.02	1.05	1.24	-0.02
TIA1	0.24	0.15	0.18	0.15	-0.04	0.22	0.23	-0.06	0.06	0.25	0.12	0.18	0.01	0.08	0.17	0.53	0.66	0.79	0.96	0.5	1.5	0.44	0.32	0.75	0.1	0.17	0.67	0.36	0.37	0.98	0.29	0.7	0.34	0.36	0.34	0.59	0.54	0.32	0.52	0.01	0.33	0.63
TPRT	-0.48	-0.3	-0.15	-0.15	-0.08	-0.07	-0.11	-0.22	-0.06	-0.19	-0.18	0.04	-0.12	-0.07	-0.2	-0.58	-0.24	-0.08	0.27	0.61	-0.09	0.07	0.15	-0.16	0.72	1.1	-0.19	-0.06	0.01	-0.09	-0.42	-0.48	-0.69	-0.49	-0.46	-0.5	-0.38	-0.54	-0.55	-0.6	-0.5	-0.02
FBS1	-0.23	-0.25	-0.4	-0.33	-0.36	-0.39	-0.29	-0.32	-0.36	-0.32	-0.09	-0.44	-0.17	-0.36	0.02	-0.27	-0.35	-0.26	-0.23	-0.04	-0.23	0.08	-0.08	-0.26	-0.11	-0.02	-0.14	-0.01	-0.21	0.47	-0.15	-0.36	-0.46	-0.62	-0.28	-0.4	-0.48	-0.3	-0.41	-0.73	-0.37	-0.39
ZFP106	0.37	0.33	0.5	0.22	0.32	0.43	0.3	0.34	0.47	0.31	0.24	0.12	0.08	0.43	0.03	0.47	0.51	0.31	0.14	0.53	0.1	0.55	0.31	0.31	-0.08	0.33	0.1	0.32	0.28	0.39	0.24	0.43	0.5	0.03	0.48	0.24	0.3	0.41	0.48	-0.1	0.56	-1.01
FTS	0.06	0.07	0.13	-0.03	0.05	-0.02	0.1	0.1	0.22	-0.01	0.01	-0.08	-0.17	0.44	0.02	-0.14	-0.15	0.82	-0.48	-0.17	0.11	-0.22	-0.08	0.77	-0.44	-0.31	-0.04	-0.01	0	0.9	0.05	0.51	0.32	0.45	0.49	0.51	0.77	0.37	0.63	0.14	0.46	0.8
DCLRE1C	-0.24	0.14	-0.03	0.05	0.06	0.19	0.07	0.05	0.15	-0.17	0.07	0.03	0	0.3	0.53	0.55	0.65	0.73	0.17	0.27	0.72	0.34	0.39	0.62	-0.22	0.19	0.81	0.04	0.01	0.69	-0.04	0.31	0.56	0.08	0.68	0.35	0.33	0.41	0.43	0.05	0.59	-0.72
NARFL	-0.61	-0.59	-0.82	-0.78	-0.57	-0.67	-0.62	-0.68	-0.56	-0.5	-0.68	-0.57	-0.7	-0.68	-0.54	-0.38	-0.53	-0.72	-0.7	-0.77	-0.63	-0.63	-0.62	-0.78	-0.58	-0.71	-0.76	-0.69	-0.58	-0.69	-0.51	-0.71	-0.64	-0.69	-0.69	-0.64	-0.83	-0.5	-0.85	0.05	-0.7	-0.57
ZDHHC6	0.6	0.79	0.65	0.83	0.66	0.54	0.74	0.62	0.68	0.83	0.46	0.61	1	0.8	0.35	0.49	0.84	0.88	0.84	0.92	0.61	0.89	0.9	0.85	0.72	0.81	0.74	1.13	0.99	0.68	0.04	0.57	0.38	0.25	0.49	0.16	0.12	0.34	0.53	-0.01	0.57	-0.27
CHI3L2	-0.56	-0.33	-0.4	-0.45	-0.42	-0.43	-0.44	-0.25	-0.44	-0.36	-0.29	-0.53	-0.4	-0.38	-0.44	-0.53	-0.46	-0.59	-0.37	-0.35	-0.2	-0.19	-0.29	-0.32	-0.28	-0.15	-0.39	-0.13	-0.3	-0.22	-0.36	-0.69	-0.57	-0.74	-0.62	-0.63	-0.62	-0.66	-0.52	-0.21	-0.47	0.11
IFITM3	1.61	3.06	2.13	2.05	2.92	2.99	1.46	3.12	1.93	1.59	2.9	2.21	1.62	2.29	2.39	2.46	1.99	2.21	4.01	2.71	3.92	2.38	1.22	2.46	2.39	1.45	3.13	1.01	1.17	1.28	2.2	1.51	2.19	1.8	2.25	1.7	1.3	2.32	1.06	0.95	2.12	0.92
UBE2V2	0.26	0.68	0.69	0.38	0.64	0.55	0.42	0.51	0.56	0.51	0.62	0.46	0.52	0.77	0.15	0.26	0.39	0.45	0.57	0.66	0.52	0.18	0.25	0.48	0.57	0.38	0.32	0.45	0.57	0.7	-0.02	0.7	0.51	0.7	0.82	0.73	0.72	0.47	0.82	0.38	0.6	1.1
CLCA4	-0.99	-0.66	-0.7	-0.59	-0.7	-0.78	-0.52	-0.82	-0.71	-0.74	-0.74	-0.76	-0.53	-0.7	-0.76	-0.64	-0.89	-0.76	-0.5	-0.9	-0.87	-0.5	-0.64	-0.85	-0.64	-0.77	-0.56	-0.69	-0.55	-0.8	-0.01	0.11	-0.34	0.74	-0.05	0.04	0.53	-0.25	0.08	1.03	-0.07	-0.05
ACTN1	3.08	2.62	2.7	2.9	2.71	2.91	2.79	2.68	2.48	2.79	2.53	2.65	2.91	1.85	2.83	1.18	1.77	1.46	0.95	1.73	0.53	2.07	3.07	1.15	1.09	2.1	0.59	3.17	3.24	0.82	1.35	1.98	2.14	2.24	2.45	2.08	1.84	2.24	2.1	0.91	2.19	0.58
CLCN6	-0.17	-0.26	-0.13	-0.42	-0.26	-0.15	-0.19	-0.12	-0.17	-0.59	-0.27	-0.28	-0.35	0	-0.26	-0.04	-0.21	-0.25	-0.32	-0.39	-0.43	0.15	-0.2	-0.32	0.01	-0.24	-0.33	0.2	-0.15	-0.3	-0.48	-0.45	-0.2	-0.6	-0.44	-0.52	-0.48	-0.47	-0.36	-0.46	-0.44	-0.42
FBL	-0.04	0.53	0.75	0.13	0.43	0.56	0.19	0.38	0.8	-0.03	0.24	0.23	-0.02	0.55	0.39	1.22	0.56	1.97	0.7	0.65	1.97	0.05	0.03	1.93	0.35	0.39	2.09	-0.34	0.07	2.44	0.8	1.24	0.96	0.53	0.96	0.86	1.15	0.9	0.98	0.24	0.98	0.17
JUP	-0.81	-0.67	-0.6	-0.85	-0.71	-0.75	-0.84	-0.72	-0.69	-0.82	-0.87	-0.83	-0.69	-0.8	-0.69	0.1	-0.14	-0.76	-0.37	-0.51	-0.67	-0.51	-0.5	-0.55	-0.51	-0.65	-0.62	-0.7	-0.64	-0.76	0.41	1.21	1.88	0.95	1.64	1.15	1.19	1.48	1.2	-0.34	1.39	0.4
RAI2	-0.61	-0.67	-0.61	-0.68	-0.72	-0.62	-0.67	-0.75	-0.65	-0.78	-0.67	-0.62	-0.54	-0.74	-0.67	-0.63	-0.64	-0.7	-0.56	-0.79	-0.58	-0.61	-0.6	-0.58	-0.62	-0.62	-0.7	-0.8	-0.39	-0.61	-0.69	-0.44	-0.57	-0.74	-0.47	-0.42	-0.71	-0.41	-0.3	-0.55	-0.69	0.25
NANS	1.2	1.22	1.36	1.14	1.13	1.06	1.05	1.27	1.16	0.93	1.03	0.95	1.03	1.49	1.18	0.53	0.52	0.3	1.27	0.68	0.27	0.72	0.54	0.27	1.3	0.99	0.33	0.52	0.51	-0.11	1.02	1.35	1.13	1.31	1.2	1.29	1.29	1.19	1.25	0.65	1.11	0.35
UCN	-0.68	-0.7	-0.58	-0.8	-0.63	-0.64	-0.57	-0.58	-0.81	-0.69	-0.69	-0.6	-0.75	-0.84	-0.61	-0.64	-0.42	-0.75	-0.6	-0.84	-0.77	-0.59	-0.54	-0.78	-0.65	-0.68	-0.51	-0.72	-0.73	-0.66	-0.63	-0.55	-0.64	-0.49	-0.74	-0.64	-0.72	-0.76	-0.53	-0.54	-0.57	0.01
UTS2	-0.74	-0.61	-0.61	-0.66	-0.71	-0.57	-0.73	-0.53	-0.54	-0.7	-0.62	-0.6	-0.65	-0.74	-0.65	-0.65	-0.69	-0.63	-0.69	-0.6	-0.56	-0.57	-0.62	-0.54	-0.51	-0.56	-0.41	-0.6	-0.71	-0.6	-0.5	-0.67	-0.74	-0.49	-0.54	-0.49	-0.59	-0.55	-0.92	-0.59	-0.66	0.01
ZNF235	-0.4	-0.53	-0.61	-0.5	-0.72	-0.47	-0.5	-0.59	-0.56	-0.53	-0.5	-0.5	-0.6	-0.55	-0.42	-0.42	-0.43	-0.48	-0.42	-0.6	-0.43	-0.61	-0.29	-0.43	-0.38	-0.35	-0.5	-0.56	-0.37	-0.11	-0.48	-0.84	-0.59	-0.7	-0.51	-0.53	-0.8	-0.7	-0.63	-0.35	-0.62	-0.57
ZNF197	-0.65	-0.65	-0.66	-0.63	-0.77	-0.61	-0.55	-0.78	-0.69	-0.63	-0.67	-0.64	-0.58	-0.6	-0.61	-0.65	-0.52	-0.64	-0.39	-0.79	-0.63	-0.66	-0.59	-0.63	-0.53	-0.66	-0.62	-0.69	-0.61	-0.63	-0.67	-0.8	-0.81	-0.69	-0.69	-0.73	-0.84	-0.88	-0.57	-0.58	-0.53	-0.42
ANAPC1	0.31	0.3	0.27	0.47	0.34	0.22	0.27	0.27	0.12	0.27	0.32	0.01	-0.07	0.46	0.09	0.1	0.38	0.63	-0.16	0.29	0.77	-0.27	-0.21	0.61	-0.38	0.09	0.61	-0.37	0.01	0.64	0.23	0.42	0.46	0.54	0.71	0.3	0.43	0.3	0.52	-0.16	0.5	0.01
EBF2	-0.52	-0.76	-0.65	-0.71	-0.78	-0.76	-0.64	-0.79	-0.81	-0.7	-0.49	-0.76	-0.87	-0.88	-0.78	-0.55	-0.45	-1.01	-0.62	-0.9	-0.79	-0.69	-0.78	-0.77	-0.54	-0.59	-0.55	-0.59	-0.6	-0.81	-0.42	-0.82	-0.52	-0.69	-0.59	-0.36	-0.94	-0.6	-0.56	-0.01	-0.64	0.7
STAB1	-0.58	-0.82	-0.79	-0.7	-0.78	-0.79	-0.59	-0.84	-0.78	-0.4	-0.7	-0.74	-0.63	-0.97	-0.66	1.95	1.8	0.72	0.98	1.07	0.01	-0.34	0.39	0.19	0.94	0.87	-0.07	-0.03	-0.41	-0.46	-0.8	-0.94	-0.84	-0.95	-0.86	-0.77	-0.78	-0.84	-1	-0.62	-0.96	-0.54
RABGAP1	1.08	0.94	0.76	1.14	0.97	0.88	0.99	0.94	0.75	0.67	0.65	0.48	0.62	0.61	0.9	1.03	1.05	1.15	0.81	1.14	0.94	0.97	1.14	0.94	0.52	0.97	0.84	0.78	0.8	0.84	1.46	1.09	1.12	1.07	1.37	1.31	0.92	1.4	1.25	0.76	1.21	0.56
COPS7B	-0.07	0	-0.02	0.17	-0.18	-0.07	0.07	-0.15	-0.15	-0.36	-0.25	-0.11	-0.06	-0.03	-0.3	-0.23	0.2	0.04	-0.16	-0.32	0.01	-0.19	-0.4	0.06	-0.68	-0.32	-0.14	-0.2	-0.27	-0.3	0.09	-0.32	-0.28	-0.43	-0.41	-0.35	-0.54	-0.34	-0.46	-0.19	-0.43	0.2
SMYD3	-0.54	-0.42	-0.29	-0.29	-0.38	-0.42	-0.43	-0.35	-0.4	-0.47	-0.55	-0.43	-0.55	-0.41	-0.49	-0.22	-0.41	-0.22	-0.31	-0.7	-0.17	-0.49	-0.5	-0.14	-0.43	-0.74	-0.21	-0.72	-0.76	-0.04	0.14	0.14	-0.05	0.02	0.13	0.06	0.29	-0.16	0.2	-0.18	0.04	-0.16
RABL5	-0.61	-0.66	-0.76	-0.8	-0.76	-0.72	-0.77	-0.81	-0.81	-0.67	-0.65	-0.79	-0.82	-0.82	-0.53	-0.53	-0.66	-0.55	-0.72	-0.48	-0.59	-0.74	-0.57	-0.82	-0.63	-0.81	-0.63	-0.51	-0.73	-0.22	-0.72	-0.74	-0.62	-0.65	-0.68	-0.74	-0.89	-0.62	-0.73	-0.44	-0.77	-0.08
DEPDC6	-0.48	-0.6	-0.75	-0.65	-0.61	-0.61	-0.64	-0.65	-0.48	-0.51	-0.62	-0.64	-0.57	-0.64	-0.77	-0.36	-0.62	-0.67	-0.81	-0.71	-0.5	-0.85	-0.72	-0.71	-0.49	-0.52	-0.69	-0.49	-0.76	-0.8	-0.27	-0.52	-0.5	-0.44	-0.5	-0.59	-0.62	-0.39	-0.63	-0.04	-0.66	-0.1
ARV1	0.45	0.4	0.48	0.41	0.36	0.33	0.51	0.38	0.37	0.2	0.27	0.18	0.45	0.44	-0.2	0.09	0.1	0.23	-0.18	0.17	0.08	0.06	0.08	0.22	-0.3	-0.22	0.1	-0.2	0.14	0.21	0.51	0.05	0.19	0.41	0.23	0.2	0.49	0.3	0.11	0.23	0.07	0.27
TMEFF2	-0.68	-0.97	-0.59	-0.85	-0.73	-0.88	-0.69	-0.59	-0.74	-0.76	-0.62	-0.8	-0.72	-0.85	-0.56	-0.72	-0.72	-0.89	-0.5	-1.09	-0.92	-0.93	-0.84	-0.74	-0.59	-0.71	-0.96	-0.62	-0.72	-0.74	-0.34	-0.69	-0.59	-0.75	-0.73	-0.74	-0.85	-0.72	-0.93	-0.22	-0.76	0.17
TULP4	0.73	0.27	0.42	0.33	0.22	0.2	0.37	0.23	0.3	0.29	0.08	-0.09	0.19	0.37	-0.05	-0.03	0.23	0.02	-0.25	-0.03	-0.14	0.08	0.12	0.14	-0.57	-0.04	0	0.03	-0.05	0.17	0.17	0.17	0.34	0.17	0.11	0.1	-0.05	0.17	0.04	-0.31	0.09	-0.69
KLC2	-0.23	-0.17	-0.19	-0.2	-0.14	-0.22	-0.1	-0.1	-0.14	-0.23	-0.04	-0.04	-0.18	-0.48	0.48	-0.38	-0.23	-0.19	-0.48	-0.4	0.03	-0.29	-0.2	-0.09	-0.47	-0.05	0.12	-0.05	-0.16	0.2	0.41	0.74	0.96	0.61	0.73	0.52	0.48	0.88	0.73	0.07	0.76	-0.82
BRD2	0.82	0.9	0.72	0.92	1.03	0.85	0.61	0.96	0.77	0.72	1.06	0.9	0.72	0.46	1.29	1.3	1.36	1.21	1.43	1.54	1.53	1.33	1.28	1.27	1.2	1.6	1.43	1.34	1.2	1.72	0.7	1.3	1.51	1.2	1.41	1.06	1.06	1.34	1.17	-0.2	1.29	0.8
BRD3	-0.08	-0.17	-0.5	-0.4	-0.16	-0.44	-0.31	-0.13	-0.27	-0.37	-0.22	-0.6	-0.64	-0.75	-0.3	0.2	0.05	-0.08	-0.95	0.02	-0.36	0.1	0	0.01	-0.6	-0.3	-0.05	-0.2	-0.29	0.27	0.09	-0.17	-0.22	-0.13	0.04	-0.37	-0.14	-0.1	-0.14	-0.4	-0.08	-0.33
XRCC4	-0.34	-0.14	-0.17	-0.07	-0.27	-0.2	-0.1	-0.3	-0.2	-0.32	-0.01	-0.17	-0.11	-0.01	-0.47	-0.33	-0.24	-0.46	-0.24	-0.23	-0.48	-0.11	-0.17	-0.53	-0.29	-0.22	-0.59	-0.06	0	-0.4	-0.64	-0.53	-0.68	-0.4	-0.38	-0.39	-0.29	-0.7	-0.79	-0.16	-0.6	-0.16
XRCC3	-0.62	-0.87	-0.76	-0.46	-0.81	-0.7	-0.64	-0.86	-0.7	-0.66	-0.98	-0.63	-0.59	-0.85	-0.91	-0.8	-0.82	-0.78	-0.67	-0.88	-0.87	-0.64	-0.64	-0.85	-0.73	-0.73	-0.69	-0.74	-0.6	-0.87	-0.75	-0.72	-0.6	-0.76	-0.75	-0.56	-0.96	-0.6	-0.79	-0.31	-0.72	-0.66
CAPN2	3.28	2.98	1.75	3.35	3.01	1.84	3.32	2.89	1.57	3.36	2.87	1.78	3.06	2.83	1.62	2.18	2.36	1.63	2.81	2.84	1.71	1.7	2.3	1.47	2.55	2.62	1.71	2	2.08	1.45	4.18	4.23	5.02	5.26	4.9	4.13	4.36	4.97	4.35	5.61	4.93	4.07
XRCC5	2.14	1.88	1.77	2.19	1.83	1.74	2.2	1.86	1.67	1.8	1.75	1.58	1.94	1.89	1.43	2.11	2.21	2.24	1.78	2.2	2.36	1.92	2	2.27	1.46	2.03	2.19	2.04	2.03	1.98	2.56	2.04	2.24	2.47	2.46	2.12	2.23	2.47	2.24	2.44	2.25	0.73
B3GAT3	-0.15	-0.02	-0.14	-0.17	0.05	-0.24	-0.26	-0.01	0.05	-0.33	-0.07	-0.23	-0.06	0.44	0.07	0	-0.27	-0.15	-0.52	-0.28	-0.18	-0.21	-0.06	0.05	-0.46	-0.34	-0.1	-0.04	-0.09	0.55	-0.32	-0.46	-0.27	-0.3	-0.41	-0.59	-0.56	-0.31	-0.31	-0.45	-0.29	-0.08
CAPN1	1.64	1.9	1.69	1.82	1.87	1.71	1.62	1.75	1.65	1.81	1.69	1.82	1.7	1.18	1.54	1.55	1.71	1.27	1.04	1.14	0.96	1.8	1.64	1.51	0.66	1.05	0.78	1.52	1.38	0.81	2.41	2.81	2.87	3.07	2.88	2.83	2.58	2.65	2.79	0.73	2.99	0.14
CDC25C	-0.56	-0.69	-0.88	-0.47	-0.75	-0.58	-0.82	-0.74	-0.63	-0.9	-0.72	-0.77	-0.82	-0.83	-0.67	-0.64	-0.59	-0.79	-0.66	-0.95	-0.76	-0.76	-0.79	-0.72	-0.58	-0.66	-0.68	-0.73	-0.66	-0.72	-0.59	-0.69	-0.68	-0.74	-0.59	-0.72	-0.71	-0.61	-0.85	-0.22	-0.6	-0.02
MAL	-0.76	-0.68	-0.68	-0.53	-0.64	-0.62	-0.7	-0.72	-0.74	-0.44	-0.79	-0.61	-0.58	-0.6	-0.44	-0.59	-0.42	1.1	-0.68	-0.39	0.7	-0.67	-0.61	1.4	-0.61	-0.39	1.5	-0.42	-0.63	1.51	-0.69	-0.78	-0.77	-0.6	-0.74	-0.74	-0.8	-0.75	-0.79	-0.38	-0.61	0.78
PFDN2	1.77	1.73	1.61	1.82	1.64	1.45	1.72	1.77	1.64	1.63	1.85	1.66	1.88	2.14	1.43	0.82	1.1	0.97	0.91	1.08	1.09	0.91	0.74	0.93	1.36	1.25	1.12	1.04	1.33	0.84	0.88	1.66	1.69	1.79	1.87	1.73	1.65	1.86	1.78	1.56	1.9	1.13
PFDN4	-0.79	-0.66	-0.66	-0.61	-0.55	-0.51	-0.65	-0.49	-0.69	-0.68	-0.5	-0.4	-0.7	-0.47	-0.59	-0.61	-0.67	-0.47	-0.53	-0.72	-0.53	-0.84	-0.67	-0.59	-0.68	-0.5	-0.68	-0.61	-0.51	-0.46	-0.56	-0.63	-0.65	-0.4	-0.64	-0.79	-0.48	-0.54	-0.58	-0.27	-0.53	0.25
CSHL1	-0.65	-0.71	-0.64	-0.75	-0.72	-0.7	-0.68	-0.72	-0.71	-0.72	-0.66	-0.6	-0.67	-0.72	-0.81	-0.77	-0.78	-0.76	-0.45	-0.74	-0.79	-0.76	-0.66	-0.72	-0.57	-0.63	-0.63	-0.76	-0.52	-0.67	-0.71	-0.8	-0.87	-0.74	-0.74	-0.62	-0.81	-0.44	-0.56	-0.21	-0.71	-0.19
HS2ST1	0.29	0.18	0.03	0.08	0.22	-0.02	0.2	-0.03	0.06	0.17	0.1	-0.14	0.08	0.32	-0.08	0.4	-0.03	0.12	-0.24	-0.14	-0.28	0.11	0.07	-0.01	-0.27	-0.23	-0.2	0.35	-0.15	0.07	-0.25	-0.45	-0.3	-0.29	-0.44	-0.51	-0.34	-0.58	-0.41	-0.41	-0.5	-0.3
ICA1	0.65	1.24	0.97	0.48	1.01	1.29	0.48	1.02	1.37	0.45	1.18	1.13	0.49	1.15	1.8	1.59	1.76	2.6	1.4	1.59	2.41	1.58	1.95	2.23	1.72	1.76	2.68	1.33	1.68	2.13	2.3	1.47	1.39	0.5	1.39	1.64	1.22	1.71	1.82	0.94	1.63	0.03
ICAM2	-0.17	0.49	0.14	0.04	0.42	0.17	-0.01	0.54	0.35	-0.43	0.39	0.24	-0.14	0.37	0.34	0.77	0.18	1.57	0.88	0.55	1.76	0.04	-0.17	1.32	-0.13	-0.02	1.85	-0.53	-0.42	1.18	-0.57	-0.78	-0.77	-0.94	-0.79	-0.72	-0.79	-0.63	-0.84	-0.68	-0.58	-0.91
ICAM3	-0.61	-0.56	-0.79	-0.45	-0.68	-0.51	-0.61	-0.68	-0.66	-0.7	-0.73	-0.57	-0.25	-0.49	-0.23	0.62	0.26	0.82	-0.02	0.25	1.04	-0.3	-0.24	1.01	-0.04	-0.06	1.05	-0.7	-0.34	0.94	-0.85	-0.62	-0.36	-0.23	-0.36	-0.45	-0.26	-0.44	-0.64	-0.17	-0.27	-0.76
ICAM4	-0.43	-0.68	-0.55	-0.66	-0.68	-0.67	-0.59	-0.54	-0.64	-0.61	-0.65	-0.43	-0.49	-0.68	-0.27	-0.54	-0.46	-0.45	-0.49	-0.5	-0.62	-0.46	-0.56	-0.69	-0.36	-0.51	-0.51	-0.42	-0.48	-0.76	-0.29	-0.72	-0.53	-0.54	-0.67	-0.32	-0.74	-0.47	-0.74	-0.57	-0.61	-0.13
ICAM5	-0.53	-0.48	-0.51	-0.44	-0.72	-0.74	-0.55	-0.69	-0.66	-0.33	-0.74	-0.44	-0.29	-0.69	-0.55	-0.1	-0.29	-0.81	-0.41	-0.51	-0.66	-0.63	-0.29	-0.68	-0.14	-0.36	-0.6	-0.02	-0.22	-0.75	-0.54	-0.79	-0.59	-0.44	-0.62	-0.74	-0.53	-0.71	-0.64	-0.35	-0.57	-0.39
RASA1	1.43	1.45	1.07	1.68	1.51	1.1	1.63	1.45	1.1	1.41	1.39	0.79	1.25	1.51	0.87	1.41	1.22	0.87	0.7	1.07	0.94	1.08	0.83	0.84	0.46	0.88	0.87	1.06	0.81	1.03	0.59	0.94	0.93	0.98	0.63	0.9	0.98	0.91	1.05	0.63	0.9	-0.1
RASA2	-0.65	-0.52	-0.55	-0.47	-0.51	-0.57	-0.56	-0.64	-0.69	-0.48	-0.47	-0.55	-0.44	-0.54	-0.48	-0.43	-0.46	-0.07	-0.35	-0.4	-0.15	-0.52	-0.28	-0.25	-0.38	-0.58	-0.58	-0.06	-0.16	-0.2	-0.55	-0.36	-0.51	-0.69	-0.72	-0.59	-0.26	-0.57	-0.37	-0.59	-0.41	-0.1
GABRB1	-0.57	-0.69	-0.57	-0.68	-0.88	-0.78	-0.76	-0.52	-0.75	-0.7	-0.65	-0.63	-0.49	-0.73	-0.8	-0.6	-0.6	-0.79	-0.68	-0.83	-0.59	-0.69	-0.57	-0.63	-0.5	-0.6	-0.64	-0.77	-0.69	-0.76	-0.64	-0.66	-0.72	-0.51	-0.54	-0.88	-0.64	-0.8	-0.72	-0.5	-0.52	-0.54
GABRB2	-0.61	-0.66	-0.62	-0.77	-0.8	-0.55	-0.68	-0.55	-0.58	-0.29	-0.64	-0.78	-0.88	-0.7	-0.69	-0.9	-0.7	-0.73	-0.6	-0.65	-0.77	-1.01	-0.59	-0.73	-0.53	-0.71	-0.81	-0.27	-0.69	-0.72	-0.64	-0.51	-0.72	-0.83	-0.41	-0.81	-0.81	-0.77	-0.63	-0.32	-0.62	-0.19
CLPX	-0.11	-0.15	-0.23	-0.08	-0.21	-0.1	-0.17	-0.31	-0.05	-0.15	-0.15	-0.16	-0.12	0.13	-0.35	-0.07	-0.23	-0.11	-0.4	-0.24	-0.26	0.01	-0.25	-0.25	-0.41	-0.39	-0.19	-0.33	-0.39	0.2	-0.2	-0.17	-0.25	-0.02	-0.1	-0.4	-0.02	-0.43	-0.21	-0.35	-0.18	-0.08
ATF5	1.47	1.27	1.13	1.55	1.27	1.34	1.41	1.26	1.06	1.13	0.99	1.19	1.11	0.9	1.18	0.95	1.61	0.98	3.18	2.38	1.72	2.31	1.95	0.86	1.57	1.21	0.44	1.03	1.16	-0.07	-0.07	0.33	0.33	0.69	0.5	0.37	0.28	0.32	0.31	-0.35	0.24	0.4
DEFA1	-1.07	-0.95	-0.86	-1.01	-0.83	-0.81	-0.78	-0.8	-0.79	-0.86	-0.94	-0.87	-0.78	-0.94	-0.62	-0.69	1.53	1	-0.61	0.9	1.03	-0.9	0.36	1.06	-0.77	1.15	1.1	-0.94	-0.04	-0.48	-0.88	-1	-0.91	-0.9	-0.9	-0.83	-0.8	-0.99	-0.87	-0.69	-0.78	-0.02
DEFA3	-0.67	-0.83	-0.65	-0.58	-0.77	-0.71	-0.73	-0.7	-0.85	-0.62	-0.74	-0.93	-0.56	-0.77	-0.71	-0.77	0.35	0.14	-0.71	0.12	-0.07	-0.73	-0.37	0.23	-0.55	0.02	-0.05	-0.86	-0.55	-0.74	-0.84	-0.87	-0.62	-0.74	-0.97	-0.99	-0.82	-0.77	-0.69	-0.54	-0.77	-0.16
TAGLN	-0.65	-0.47	-0.51	-0.66	-0.73	-0.45	-0.59	-0.49	-0.49	-0.62	-0.48	-0.57	-0.65	-0.78	-0.64	-0.45	-0.46	-0.71	-0.36	-0.52	-0.76	-0.74	-0.67	-0.7	-0.48	-0.69	-0.75	-0.6	-0.6	-0.76	-0.69	1.92	1.64	1.84	1.64	2.01	1.79	1.86	1.92	1.09	1.63	2.95
E2F3	0.35	0.82	0.82	0.64	0.76	0.85	0.5	0.68	0.92	0.69	0.84	0.83	0.26	1.07	1.3	1.49	1.59	1.48	1.65	1.8	1.76	1.2	1.63	1.29	1.46	2.05	1.65	1.59	1.6	1.72	-0.21	-0.09	0.17	0.04	0.04	-0.24	0.28	0.08	-0.1	-0.41	0.13	0.17
E2F5	-0.44	-0.75	-0.5	-0.66	-0.74	-0.55	-0.46	-0.8	-0.72	-0.66	-0.7	-0.62	-0.41	-0.83	-0.49	-0.04	-0.41	0.06	-0.15	-0.64	0.3	-0.35	-0.55	0.01	-0.47	-0.52	0.22	-0.67	-0.7	0.36	0.17	0.43	0.19	0.44	0.22	0.28	0.61	0.16	0.49	-0.05	0.19	-0.08
GABRE	-0.48	-0.64	-0.62	-0.56	-0.66	-0.63	-0.46	-0.54	-0.67	-0.56	-0.56	-0.72	-0.52	-0.65	-0.59	-0.68	-0.54	-0.64	-0.56	-0.68	-0.45	-0.61	-0.58	-0.56	-0.48	-0.46	-0.54	-0.57	-0.71	-0.86	-0.29	-0.6	-0.52	-0.57	-0.61	-0.68	-0.72	-0.55	-0.49	-0.25	-0.54	-0.19
PER2	-0.22	-0.47	-0.27	-0.11	-0.53	-0.4	-0.12	-0.51	-0.44	-0.25	-0.51	-0.15	0	-0.34	-0.45	-0.48	-0.51	-0.25	-0.41	-0.64	-0.36	-0.22	-0.55	-0.42	-0.36	-0.43	-0.35	-0.38	-0.31	-0.24	0.84	0.47	-0.05	0.27	0.17	0.07	0.23	-0.11	0.37	-0.21	0.01	-0.51
DUSP2	-0.69	-0.6	-0.64	-0.69	-0.69	-0.54	-0.74	-0.63	-0.52	0.19	-0.3	-0.28	-0.56	-0.4	0.25	-0.33	-0.55	-0.14	0.91	0.12	-0.03	0.05	-0.3	-0.35	2.14	0.86	0.67	0.51	0.29	0.43	-0.68	-0.38	-0.5	-0.49	-0.62	-0.59	-0.46	-0.62	-0.33	-0.35	-0.75	-0.91
DUSP5	-0.22	-0.37	-0.56	0.04	-0.31	-0.35	-0.11	-0.11	-0.38	0.26	0.31	1.01	0.81	0.54	1.28	0.65	0.01	0.03	2.05	0.68	0.91	1.29	1.11	0.18	1.89	1.46	1.19	1.88	1.63	0.78	-0.75	1.83	2.01	2.14	1.93	1.79	1.62	1.89	1.97	1.19	1.63	0.35
ECHS1	2.24	2.06	2.39	2.06	1.93	2.12	2.02	2.07	2.02	2.05	1.9	2.04	2.02	1.68	1.92	1.71	1.99	1.61	1.25	1.57	1.12	1.05	1.25	1.53	0.72	1.07	1.18	0.78	1.42	0.78	2.71	2.32	2.54	2.57	2.75	2.48	2.24	2.91	2.46	2.26	2.47	0.89
ECM1	0.07	-0.16	-0.28	-0.04	-0.14	-0.45	-0.17	-0.19	-0.31	-0.12	-0.16	0.17	0.21	-0.29	-0.17	-0.14	-0.31	-0.46	-0.25	-0.24	-0.36	-0.29	-0.11	-0.3	-0.22	-0.52	-0.33	0.43	-0.04	-0.51	-0.56	0.1	1.18	0.24	0.91	-0.02	0.39	1.13	-0.08	-0.27	0.93	0.65
OCM	-0.75	-0.9	-0.75	-0.88	-0.68	-0.89	-0.72	-0.8	-0.72	-0.81	-0.75	-0.69	-0.66	-0.84	-0.74	-0.62	-0.78	-0.35	-0.65	-0.46	-0.75	-0.86	-0.72	-0.4	-0.75	-0.7	-0.63	-0.82	-0.79	-0.62	-0.81	-0.8	-0.8	-0.75	-0.71	-0.95	-0.83	-0.65	-0.82	-0.41	-0.64	-0.05
OXT	-0.64	-0.64	-0.5	-0.91	-0.79	-0.59	-0.73	-0.72	-0.76	-0.6	-0.76	-0.69	-0.68	-0.85	-0.59	-0.67	-0.87	-0.66	-0.65	-0.1	-0.72	-0.69	-0.56	-0.71	-0.82	-0.65	-0.58	-0.68	-0.58	-0.69	-0.52	-0.68	-0.9	-0.62	-0.71	-0.53	-0.67	-0.69	-0.85	-0.14	-0.41	-0.25
PRRX1	-0.7	-0.8	-0.77	-0.61	-0.74	-0.9	-0.79	-0.71	-0.66	-0.76	-0.82	-0.67	-0.67	-0.73	-0.46	-0.86	-0.83	-0.82	-0.57	-0.55	-0.62	-0.79	-0.8	-0.77	-0.79	-0.76	-0.99	-0.69	-0.66	-1.09	-0.73	-0.84	-0.92	-0.79	-0.98	-0.76	-0.91	-0.82	-0.89	-0.82	-0.67	-0.82
DNAI2	-0.71	-0.77	-0.68	-0.71	-0.72	-0.77	-0.59	-0.71	-0.82	-0.6	-0.7	-0.7	-0.6	-0.81	-0.86	-0.66	-0.54	-0.75	-0.69	-0.45	-0.69	-0.72	-0.78	-0.71	-0.65	-0.58	-0.91	-0.56	-0.55	-0.81	0.75	-0.12	-0.25	-0.42	-0.73	-0.32	-0.64	-0.45	-0.28	-0.25	-0.53	-0.22
FOLR1	0.07	0.37	0.25	0.18	0.39	0.06	0.07	0.45	0.08	0.33	0.34	-0.14	0.19	0.26	0.36	-0.71	-0.74	-0.73	-0.71	-0.93	-0.86	-0.76	-0.6	-0.73	-0.59	-0.72	-0.7	-0.61	-0.64	-0.75	0.75	0.37	-0.06	0.3	0.12	0.31	0.24	0.02	0.48	0.09	-0.11	-0.25
SLC39A6	-0.12	-0.16	-0.28	-0.32	-0.15	-0.18	-0.25	-0.27	-0.2	-0.29	-0.05	-0.18	-0.43	-0.43	-0.31	-0.55	-0.28	-0.35	-0.39	0.01	-0.45	-0.17	-0.48	-0.36	-0.31	-0.09	-0.48	-0.08	-0.3	-0.26	-0.11	-0.13	-0.34	-0.17	-0.05	-0.09	-0.19	-0.05	-0.14	-0.2	-0.24	0.11
TAS2R14	-0.73	-0.76	-0.62	-0.52	-0.54	-0.79	-0.65	-0.56	-0.55	-0.59	-0.75	-0.54	-0.77	-0.78	-0.69	-0.45	-0.62	-0.61	-0.52	-0.3	-0.42	-0.5	-0.64	-0.58	-0.34	-0.54	-0.55	-0.47	-0.43	-0.59	-0.71	-0.72	-0.89	-0.74	-0.63	-0.57	-0.78	-0.51	-0.63	-0.32	-0.58	0.3
BRD9	-0.19	-0.11	-0.12	0.01	-0.06	-0.22	-0.14	-0.07	-0.09	-0.09	-0.22	-0.26	-0.24	0.14	0.09	-0.07	-0.05	-0.16	-0.04	0.12	0.04	-0.18	-0.11	0.01	-0.09	0.08	0	-0.04	0.01	0.17	-0.11	-0.44	-0.2	-0.08	-0.32	-0.25	-0.02	-0.03	-0.08	-0.28	-0.18	-0.1
MRPS34	0.68	0.38	0.55	0.47	0.5	0.27	0.52	0.55	0.39	0.18	0.3	0.2	0.41	0.54	0.5	0.74	0.14	0.35	-0.22	-0.08	0.14	0.05	0.24	0.27	-0.26	-0.26	0.32	-0.24	-0.23	0.43	0.18	0.37	0.87	0.7	0.62	0.34	0.66	0.51	0.45	0.15	0.35	-1.08
DGCR14	-0.58	-0.5	-0.57	-0.53	-0.58	-0.63	-0.61	-0.42	-0.47	-0.67	-0.46	-0.45	-0.86	-0.51	-0.45	-0.28	-0.44	-0.57	-0.27	-0.57	-0.44	-0.56	-0.37	-0.58	-0.79	-0.73	-0.69	-0.21	-0.45	-0.3	-0.48	-0.74	-0.63	-0.74	-0.61	-0.5	-0.6	-0.65	-0.62	-0.41	-0.74	-0.48
SERF1B	0.35	0.12	-0.01	-0.28	0.07	-0.08	0.02	0.07	-0.18	-0.22	0.02	-0.06	-0.2	-0.24	-0.1	-0.27	-0.11	0.35	-0.23	0.21	0.42	-0.13	-0.29	0.31	0.09	-0.27	0.21	0.14	-0.08	-0.73	0.25	-0.35	-0.22	-0.5	-0.01	-0.26	-0.64	0.04	-0.31	-0.37	-0.17	0.33
EDG1	-0.69	-0.18	-0.61	-0.59	-0.25	-0.72	-0.63	-0.23	-0.63	-0.56	0.33	-0.61	-0.48	0.17	-0.61	1.43	1.99	2.67	0.04	1.53	1.54	0.59	1.02	2.88	-0.3	1.33	2.12	0.05	0.91	2.77	-0.55	-0.51	-0.65	-0.97	-0.66	-0.75	-0.54	-0.89	-0.81	-0.59	-0.64	-0.66
UGP2	2.28	2.47	2.28	2.35	2.43	2.25	2.34	2.45	2.13	2.16	2.47	2.46	2.36	2.73	1.7	1.25	1.76	1.8	2.25	2.42	1.96	2.21	2.25	1.96	1.57	2.33	1.46	2.1	2.27	1.99	1.39	1.89	1.55	2.22	1.96	1.84	1.94	1.82	1.67	2.43	1.69	0.33
SNURF	-0.11	-0.08	-0.02	-0.24	-0.09	-0.21	-0.43	-0.03	-0.21	-0.53	-0.19	-0.42	-0.54	-0.85	-0.51	-0.3	-0.06	0.96	-0.42	-0.35	0.69	-0.53	-0.48	0.94	-0.51	-0.34	0.44	-0.54	-0.4	0.77	0.19	0.24	-0.35	-0.07	0.1	0.18	-0.18	-0.21	0.08	-0.82	-0.29	0.14
MMP19	1.37	1.76	0.85	1.46	1.8	0.78	1.6	1.8	1.09	1.57	1.92	1.2	1.89	2.36	1.54	-0.34	0.32	-0.76	0.93	1.28	0.19	1.26	1.44	0	2.26	1.53	0.35	2.39	1.59	0	-0.7	-0.85	-0.77	-0.82	-0.77	-0.69	-0.78	-0.82	-0.82	-0.43	-0.87	-0.63
MMP11	-0.74	-0.65	-0.59	-0.78	-0.7	-0.55	-0.55	-0.66	-0.75	-0.54	-0.67	-0.51	-0.53	-0.66	-0.54	-0.6	-0.85	-0.61	-0.48	-0.58	-0.64	-0.44	-0.4	-0.56	-0.48	-0.6	-0.52	-0.48	-0.41	-0.45	-0.65	-0.63	-0.65	-0.64	-0.44	-0.62	-0.7	-0.52	-0.66	-0.41	-0.57	0.03
MMP14	0.53	0.49	0.65	0.55	0.35	0.85	0.52	0.46	0.81	0.38	0.53	1.14	0.35	-0.02	1.32	-0.51	0.04	-0.46	0.99	1.43	0.13	1.6	2.08	0.58	0.66	1.93	-0.06	2.96	2.39	0.62	-0.66	-0.8	-0.45	-0.54	-0.53	-0.77	-0.56	-0.5	-0.58	-0.78	-0.62	0.4
MMP1	-0.04	0.23	0.09	-0.03	0.46	-0.02	0.48	0.09	0.42	-0.16	1.06	5.16	2.98	1.99	2.89	-0.82	-0.44	-0.64	-0.72	-0.56	-0.69	-0.6	1.56	-0.11	1.61	3.37	3.17	5.78	5.47	3.94	-0.6	-0.36	-0.79	-0.54	-0.51	-0.27	-0.57	-0.65	-0.3	-0.34	-0.48	0.75
MMP3	-0.81	-0.8	-0.79	-0.85	-0.93	-0.76	-0.76	-0.91	-0.83	-0.86	-0.91	0.62	-0.69	-0.72	-0.59	-0.85	-0.85	-0.91	-0.83	-1.04	-0.97	-0.79	-0.74	-0.75	-0.63	-0.48	-0.74	-0.32	-0.51	0.01	-0.9	-0.92	-0.84	-0.68	-0.99	-0.93	-0.86	-0.89	-1.05	-0.51	-0.93	-0.6
MMP7	-0.27	-0.3	-0.35	-0.09	-0.38	-0.36	0.01	-0.55	-0.11	0.07	-0.47	-0.31	0.16	-0.1	-0.24	-0.6	0.22	-0.53	-0.33	0.45	-0.4	1.64	2.12	-0.49	0.77	0.66	-0.19	2.28	1.97	1.51	-0.89	-0.67	-0.77	-0.58	-0.6	-0.48	-0.48	-0.72	-0.63	-0.22	-0.82	0.09
MMP24	-0.75	-0.83	-0.7	-0.72	-0.7	-0.75	-0.74	-0.74	-0.66	-0.63	-0.5	-0.61	-0.67	-0.78	-0.63	-0.64	-0.7	-0.81	-0.58	-0.42	-0.46	-0.61	-0.68	-0.84	-0.41	-0.64	-0.65	-0.64	-0.67	-0.91	-0.71	-0.81	-0.83	-0.68	-0.79	-0.71	-0.64	-0.77	-0.7	-0.41	-0.6	-0.05
MMP25	-0.77	-0.79	-0.63	-0.81	-0.68	-0.69	-0.67	-0.81	-0.79	-0.74	-0.64	-0.8	-0.49	-0.77	-0.53	-0.1	0.07	0.57	-0.42	0.04	0.09	0.22	0.43	0.42	-0.47	0.22	0.23	0.33	0.33	0.14	-0.66	-0.89	-0.72	-0.39	-0.95	-0.74	-0.89	-0.88	-0.69	-0.31	-0.67	-0.39
FGFR3	-0.68	-0.81	-0.77	-0.68	-0.72	-0.71	-0.65	-0.84	-0.81	-0.75	-0.82	-0.84	-0.61	-0.8	-0.75	-0.76	-0.68	-0.87	-0.66	-0.83	-0.9	-0.8	-0.76	-0.69	-0.61	-0.68	-0.75	-0.66	-0.6	-0.95	3.71	0.03	0.17	-0.03	-0.12	0.07	0.28	-0.12	0.21	0.07	0.21	0.43
FGFRL1	-0.45	-0.44	-0.53	-0.4	-0.32	-0.43	-0.47	-0.27	-0.37	-0.24	-0.29	-0.38	-0.32	-0.02	0.13	-0.51	-0.53	-0.51	-0.62	-0.7	-0.66	-0.75	-0.29	-0.49	-0.12	-0.33	-0.58	-0.2	-0.14	-0.38	-0.39	-0.05	0.08	-0.05	-0.18	-0.34	0.13	-0.18	-0.1	-0.62	0	-0.27
CNOT10	0.26	-0.12	0.23	0.16	0.03	0.14	0.05	-0.02	0.22	-0.03	0.05	0.14	0.22	0.46	0.31	0.35	0.05	0.2	-0.08	0.16	0.29	0.09	0.26	0.19	-0.08	0.18	0.25	0.08	0	0.26	0.63	0.16	0.41	0.27	0.43	0.38	0.09	0.24	0.32	0.1	0.4	-0.85
POT1	-0.33	-0.31	-0.24	-0.37	-0.41	-0.34	-0.33	-0.31	-0.28	-0.4	-0.39	-0.45	-0.47	-0.14	-0.43	-0.39	-0.34	-0.32	-0.5	-0.59	-0.5	-0.52	-0.55	-0.32	-0.52	-0.47	-0.49	-0.35	-0.43	-0.08	-0.63	-0.49	-0.62	-0.72	-0.67	-0.28	-0.57	-0.61	-0.44	-0.22	-0.45	-0.22
MYH11	-0.27	-0.48	-0.6	-0.39	-0.49	-0.54	-0.4	-0.49	-0.46	-0.49	-0.41	-0.66	-0.39	-0.53	-0.57	-0.69	-0.68	-0.4	-0.45	0.07	-0.48	0.45	-0.12	-0.46	-0.48	0.39	-0.56	0.1	-0.07	-0.75	-0.47	-0.82	-0.59	-0.63	-0.7	-0.53	-0.69	-0.57	-0.68	-0.13	-0.69	-0.91
CBFB	1.82	1.96	1.68	1.93	2.12	1.74	2.14	1.94	1.63	1.93	2.04	1.49	1.83	2.1	1.59	2.32	2.14	2.1	2	2	1.94	2.08	2.19	2.18	1.29	1.89	1.92	2.07	2.02	2.18	1.57	1.75	1.76	2.07	1.8	1.71	1.89	1.57	1.73	1.3	2	1.54
DEFB1	0.91	0.22	-0.25	0.77	0.02	0.14	0.65	0.2	-0.09	0.76	0.27	-0.42	0.46	0.51	-0.03	-0.57	-0.61	-0.65	-0.39	-0.61	-0.61	-0.78	-0.72	-0.79	-0.69	-0.67	-0.78	-0.8	-0.67	-0.83	-0.24	-0.63	-0.45	-0.55	-0.6	-0.72	-0.13	-0.53	-0.65	0.12	-0.56	-0.45
EGFL6	-0.78	-0.71	-0.68	-0.77	-0.87	-0.7	-0.75	-0.8	-0.91	-0.74	-0.55	-0.7	-0.7	-0.79	-0.89	-0.86	-0.78	-0.85	-0.81	-0.9	-0.63	-0.79	-0.76	-0.86	-0.58	-0.82	-0.68	-0.79	-0.7	-0.86	-0.13	-0.61	-0.29	-0.15	-0.29	-0.43	-0.15	-0.44	-0.59	-0.15	-0.57	0.25
GALNT1	-0.14	0.02	0.11	-0.06	0.01	0.24	0.11	-0.03	0.19	-0.07	0.06	-0.21	-0.27	0.22	-0.17	0.23	-0.01	0.04	-0.06	0.05	-0.26	0.2	0.29	-0.21	-0.13	0	-0.3	0.27	0.06	0.11	-0.34	-0.17	-0.31	0.02	-0.2	-0.19	0.17	-0.01	-0.1	-0.29	0.06	0.14
GALNT6	0.36	0.28	0.22	0.62	0.26	0.25	0.65	0.28	0.47	0.55	0.16	0.14	0.66	0.38	0.15	-0.19	-0.36	-0.55	-0.25	-0.15	-0.69	0.25	0.67	-0.48	-0.05	0.04	-0.44	1.06	0.88	-0.16	0.22	0.64	0.32	0.68	0.58	0.62	0.58	0.28	0.69	-0.23	0.26	0.53
HDAC1	1.47	1.47	1.32	1.53	1.44	1.24	1.66	1.48	1.15	1.63	1.29	1.49	1.64	1.3	1.17	1.62	1.75	1.98	0.97	1.49	1.4	1.69	1.81	2.11	0.92	1.43	1.48	1.86	1.89	1.45	2.07	1.62	1.88	1.92	1.79	1.7	1.74	1.72	1.7	1.52	1.62	-0.22
HDAC3	0.54	0.36	0.42	0.35	0.4	0.48	0.61	0.39	0.54	0.26	0.29	0.23	0.38	0.75	0.52	0.77	0.48	0.48	0.05	0.37	0.32	0.4	0.53	0.51	-0.09	0.28	0.37	0.29	0.19	0.76	0.11	-0.15	0.14	-0.1	0.18	-0.02	0.19	0.06	-0.05	-0.28	0.02	-0.48
HDAC6	-0.4	-0.43	-0.26	-0.44	-0.43	-0.48	-0.3	-0.31	-0.26	-0.42	-0.51	-0.44	-0.27	-0.18	-0.06	-0.15	-0.41	-0.34	-0.28	-0.45	-0.17	-0.29	-0.3	-0.28	-0.36	-0.4	-0.27	-0.7	-0.42	-0.06	-0.37	-0.44	-0.29	-0.19	-0.15	-0.37	-0.68	-0.51	-0.61	-0.44	-0.67	-0.51
HEXB	4.26	4.07	4.2	4.39	4.02	3.93	4.4	4.05	3.82	4.52	3.93	3.38	4.01	3.51	3.41	3.89	4.39	2.35	3.22	3.13	1.59	3.57	3.98	2.89	2.96	2.86	1.44	3.66	3.7	1.77	1.99	2.69	2.82	2.79	2.81	2.5	2.33	2.58	2.46	2.63	2.6	2.04
GJB3	-0.56	-0.83	-0.99	-0.69	-0.7	-0.73	-0.7	-0.67	-0.7	-0.62	-0.49	-0.7	-0.67	-0.66	-0.63	-0.85	-0.68	-0.73	-0.64	-0.67	-0.6	-0.48	-0.62	-0.55	-0.59	-0.7	-0.8	-0.76	-0.57	-0.77	-0.66	-0.77	-0.5	-0.65	-0.66	-1.1	-0.69	-0.71	-0.62	-0.52	-0.79	-0.39
MIS12	0.29	0.57	0.48	0.56	0.68	0.46	0.55	0.68	0.39	0.68	0.77	0.41	0.41	0.89	0.65	0.69	0.81	1.12	1.4	0.77	1.16	0.58	0.69	1.07	1.12	0.9	1.31	0.59	0.58	1.32	0.23	0.61	0.59	0.63	0.83	0.51	0.93	0.58	0.65	0.31	0.61	-0.36
CUEDC2	-0.18	0.09	0.2	-0.11	0.06	0.34	-0.1	0.14	0.54	0.16	-0.04	0.05	-0.09	0.08	0.48	0.24	0.23	0.01	0.16	-0.27	0.17	0.52	0.61	0.23	-0.22	0	0.2	0.18	0.38	0.17	-0.41	0.13	-0.15	-0.11	0.09	-0.19	0.01	-0.33	0.04	-0.26	-0.22	-0.54
SCNM1	-0.23	-0.23	-0.21	-0.36	-0.17	-0.08	-0.34	-0.2	-0.14	-0.5	-0.33	-0.16	-0.3	0.19	-0.15	-0.05	-0.32	0.03	-0.24	-0.28	-0.29	-0.27	-0.39	-0.14	-0.31	-0.19	-0.15	-0.21	-0.14	-0.1	-0.44	-0.39	-0.28	-0.41	-0.34	-0.33	-0.24	-0.3	-0.3	-0.48	-0.27	-0.95
DDX50	-0.07	0.04	0.14	-0.08	0	0.01	-0.05	0.18	0.19	-0.22	-0.05	0.07	-0.22	0.46	-0.04	0.2	0.17	0.85	0.56	0.47	0.75	0.02	0.07	0.75	0.08	0.36	0.85	0.18	-0.09	0.59	0.14	0.39	0.51	0.18	0.51	0.66	0.49	0.49	0.49	0.33	0.42	-0.48
SPATA5L1	-0.39	-0.15	-0.26	-0.37	-0.13	-0.08	-0.18	-0.19	-0.22	-0.23	-0.12	-0.09	-0.17	0.12	-0.2	-0.13	-0.04	-0.22	-0.13	0.1	-0.2	-0.32	-0.05	-0.32	-0.34	-0.22	-0.21	-0.12	-0.13	0.1	-0.37	0.05	0.12	0.21	0.08	0.02	0.24	0.12	-0.01	-0.1	-0.11	0.09
ELOVL6	-0.78	-0.8	-0.85	-0.73	-0.79	-0.85	-0.88	-0.77	-0.7	-0.76	-0.74	-0.61	-0.88	-0.82	-0.58	-0.64	-0.63	-0.64	-0.64	-0.81	-0.43	-0.63	-0.61	-0.73	-0.62	-0.69	-0.48	-0.98	-0.74	-0.81	-0.49	0.54	0.72	0.97	0.58	0.33	1.01	0.6	0.67	0.53	0.6	-0.66
ZNF426	-0.82	-0.58	-0.4	-0.51	-0.41	-0.37	-0.45	-0.54	-0.42	-0.41	-0.43	-0.28	-0.49	-0.28	-0.28	-0.34	-0.36	-0.35	-0.41	-0.37	-0.41	-0.54	-0.34	-0.4	-0.41	-0.33	-0.41	-0.45	-0.37	-0.14	-0.4	-0.52	-0.32	-0.48	-0.52	-0.53	-0.28	-0.27	-0.42	-0.39	-0.36	0.17
STS	0.02	-0.29	-0.17	-0.05	-0.47	-0.35	-0.2	-0.36	-0.2	-0.14	-0.41	-0.73	-0.45	-0.5	-0.37	-0.36	-0.53	-0.43	-0.51	-0.87	-0.57	-0.39	-0.59	-0.6	-0.62	-0.73	-0.4	-0.8	-0.69	-0.71	-0.22	0.96	0.97	0.93	0.7	1.11	0.9	0.76	1.21	-0.19	0.63	-0.76
CYP4F12	-0.57	-0.68	-0.59	-0.68	-0.5	-0.6	-0.58	-0.68	-0.57	-0.66	-0.73	-0.61	-0.47	-0.54	-0.45	-0.55	-0.7	-0.68	-0.68	-0.38	-0.66	-0.72	-0.74	-0.68	-0.61	-0.61	-0.61	-0.65	-0.49	-0.8	-0.45	-0.69	-0.54	-0.59	-0.28	-0.38	-0.48	-0.48	-0.72	-0.54	-0.43	-0.42
U2AF1L1	-0.73	-0.45	-0.89	-0.67	-0.83	-0.68	-0.62	-0.68	-0.76	-0.75	-0.58	-0.47	-0.59	-0.76	-0.56	-0.68	-0.66	-0.98	-0.52	-1.06	-0.61	-0.61	-0.55	-0.37	-0.56	-0.52	-0.56	-0.61	-0.55	-0.77	-0.59	-0.65	-0.8	-0.79	-0.55	-0.38	-0.79	-0.89	-0.67	-0.4	-0.47	0.25
CAPN10	-0.61	-0.71	-0.59	-0.86	-0.74	-0.52	-0.68	-0.71	-0.66	-0.66	-0.83	-0.53	-0.57	-0.89	-0.64	-0.77	-0.57	-0.84	-0.82	-1.02	-0.88	-0.69	-0.76	-1.17	-0.61	-0.95	-0.75	-0.65	-0.54	-0.94	-0.81	-0.67	-0.82	-0.42	-0.74	-0.85	-0.72	-0.7	-0.48	-0.51	-0.57	0.01
CAPN6	-0.61	-0.56	-0.68	-0.47	-0.53	-0.56	-0.55	-0.64	-0.54	-0.6	-0.53	-0.53	-0.43	-0.68	-0.44	-0.72	-0.42	-0.73	-0.44	-0.32	-0.5	-0.58	-0.74	-0.55	-0.47	-0.53	-0.58	-0.46	-0.54	-0.76	-0.57	-0.59	-0.79	-0.65	-0.68	-0.56	-0.72	-0.78	-0.56	-0.45	-0.61	0.2
METTL1	1.27	1.3	1.29	1.5	1.42	1.44	1.43	1.27	1.29	1.06	1.17	1.62	1.66	1.3	1.56	-0.04	0.61	0.41	1.48	1.46	0.94	0.43	0.91	0.5	1.01	1.32	0.75	-0.05	0.42	0.12	0.13	0.15	0.16	0.67	0.3	0.15	0.55	0.25	0.3	0.04	0.24	0.09
KIF13B	0.22	0.19	-0.03	0.19	0.2	0.12	0.1	0.16	0.13	0.01	0.02	-0.17	-0.13	0.4	-0.03	0.2	0.09	-0.2	-0.13	-0.11	-0.3	0.2	-0.07	-0.28	-0.09	-0.3	-0.23	0.02	-0.17	-0.15	0.26	0.48	0.6	0.41	0.55	0.72	0.32	0.53	0.74	-0.08	0.63	-0.3
TM6SF1	0.65	0.26	0.69	0.38	0.25	0.53	0.39	0.16	0.36	0.17	-0.07	-0.07	0.05	0.22	-0.32	0.01	0.31	-0.54	-0.54	-0.67	-0.65	-0.28	-0.26	-0.56	-0.66	-0.61	-0.87	-0.06	-0.14	-0.73	-0.57	-0.74	-0.62	-0.84	-0.68	-0.71	-0.7	-0.62	-0.9	-0.34	-0.69	-0.85
ZNF576	-0.34	-0.45	-0.54	-0.26	-0.52	-0.42	-0.34	-0.3	-0.6	-0.42	-0.44	-0.49	-0.34	-0.48	-0.68	-0.52	-0.45	-0.37	-0.46	-0.65	-0.4	-0.54	-0.61	-0.55	-0.45	-0.51	-0.44	-0.35	-0.38	-0.59	-0.32	-0.42	-0.45	-0.21	-0.62	-0.68	-0.39	-0.48	-0.61	-0.33	-0.52	-0.13
SLC27A3	1.51	1.61	1.66	1.28	1.44	1.79	1.66	1.46	1.69	1.07	1.27	2.3	1.94	1.16	1.93	2.04	1.82	0.81	1.2	1.38	0.69	0.86	1.98	0.54	0.82	1.07	-0.02	0.98	1.69	0.09	0.58	-0.13	0.01	-0.09	0.13	0.06	-0.16	0.32	0.01	-0.38	-0.05	-1.45
FSD1	-0.76	-0.69	-0.57	-0.73	-0.47	-0.82	-0.55	-0.66	-0.79	-0.58	-0.66	-0.75	-0.66	-0.76	-0.71	-0.78	-0.67	-0.74	-0.74	-0.74	-0.71	-0.71	-0.54	-0.61	-0.55	-0.61	-0.6	-0.81	-0.64	-0.79	-0.62	-0.68	-0.95	-0.69	-0.59	-0.64	-0.77	-0.7	-0.72	-0.44	-0.72	-0.6
ZNF557	-0.59	-0.69	-0.55	-0.43	-0.49	-0.52	-0.49	-0.61	-0.49	-0.58	-0.65	-0.49	-0.7	-0.55	-0.6	-0.43	-0.49	-0.75	-0.41	-0.48	-0.7	-0.49	-0.44	-0.73	-0.46	-0.42	-0.7	-0.56	-0.52	-0.65	-0.58	-0.66	-0.76	-0.57	-0.66	-0.71	-0.74	-0.59	-0.82	-0.75	-0.91	-0.82
ARID4A	-0.32	-0.43	-0.46	-0.39	-0.39	-0.51	-0.45	-0.47	-0.51	-0.48	-0.56	-0.58	-0.5	-0.67	-0.62	-0.28	-0.29	-0.27	-0.45	-0.43	-0.62	-0.38	-0.4	-0.48	-0.6	-0.44	-0.62	-0.13	-0.12	-0.27	-0.83	-0.7	-0.76	-0.67	-0.71	-0.85	-0.62	-0.79	-0.46	-0.71	-0.54	-0.16
ARID4A	-0.21	0.04	-0.26	-0.16	-0.12	-0.08	-0.14	-0.17	-0.12	-0.36	-0.05	-0.18	-0.23	0.08	-0.43	0.27	0.14	0.08	-0.31	0.44	-0.35	0.17	0.2	0.04	-0.12	-0.03	-0.31	0.16	0.06	0.06	-0.51	-0.55	-0.69	-0.54	-0.49	-0.28	-0.5	-0.68	-0.39	-0.32	-0.29	-0.82
RBBP7	0.4	0.58	0.75	0.52	0.59	0.64	0.63	0.57	0.82	0.74	0.59	0.55	0.38	0.98	0.42	0.77	0.64	1.03	0.61	0.51	0.95	0.63	0.73	0.87	0.53	0.64	0.84	0.57	0.66	1.8	0.59	0.93	0.76	0.78	0.9	0.65	1.24	0.64	0.7	0.59	0.92	0.63
ESM1	-0.65	-0.92	-0.77	-0.81	-0.82	-0.88	-0.79	-0.77	-0.85	-0.75	-0.75	-0.81	-0.81	-0.88	-0.79	-0.76	-0.81	-0.93	-0.7	-0.83	-0.93	-0.84	-0.84	-0.69	-0.72	-0.58	-0.75	-0.75	-0.83	-0.95	-0.63	-0.52	-0.64	-0.74	-0.41	-0.44	-0.67	-0.46	-0.47	-0.58	-0.53	-0.19
DCTN1	-0.12	-0.26	-0.11	-0.24	-0.18	-0.05	-0.22	-0.17	0.06	-0.35	-0.2	-0.21	-0.03	-0.6	0.3	-0.11	0.01	-0.37	-0.33	-0.02	-0.38	-0.16	0.13	-0.29	-0.42	-0.15	-0.41	0.08	-0.03	-0.18	-0.21	-0.49	-0.48	-0.31	-0.34	-0.38	-0.24	-0.4	-0.27	-0.64	-0.4	-0.76
DCTN1	-0.86	-0.85	-0.76	-0.68	-0.71	-0.68	-0.76	-0.66	-0.84	-0.64	-0.78	-0.8	-0.8	-0.68	-0.66	-0.67	-0.85	-0.73	-0.78	-0.42	-0.69	-0.69	-0.67	-0.67	-0.74	-0.69	-0.69	-0.28	-0.55	-0.87	-0.9	-0.74	-0.68	-0.74	-0.68	-0.71	-0.77	-0.71	-0.76	-0.58	-0.89	-0.85
SMN1	0.91	0.88	0.97	1.1	1.14	0.97	1.09	0.87	1.03	1.19	0.99	0.87	0.99	1.08	0.76	1.27	0.65	1.03	1.33	0.3	1.05	0.78	0.6	1.01	1.23	0.69	1.26	0.56	0.64	1.54	1.14	1.3	1	1.58	0.86	1.15	1.84	1.12	1.4	1.06	1.34	0.27
HDAC4	-0.17	-0.33	-0.18	-0.05	-0.38	-0.23	-0.19	-0.28	-0.14	-0.18	-0.24	-0.25	-0.23	-0.19	0.05	0.65	0.57	0.72	-0.26	0.25	1.24	0.5	0.37	0.66	-0.21	0.29	1.13	0.55	0.11	0.54	-0.15	-0.15	-0.2	-0.27	-0.18	-0.34	-0.28	-0.19	-0.03	-0.59	-0.31	-0.48
HDAC7A	-0.83	-0.7	-0.68	-0.7	-0.81	-0.77	-0.83	-0.66	-0.7	-0.6	-0.71	-0.75	-0.66	-0.77	-0.64	-0.63	-0.67	-0.78	-0.65	-0.55	-0.66	-0.6	-0.67	-0.78	-0.57	-0.61	-0.64	-0.7	-0.39	-0.81	-0.36	-0.88	-0.51	-0.67	-0.83	-0.83	-0.79	-0.61	-0.85	-0.56	-0.33	0.11
MSRA	0.32	0.19	0.18	0.41	0.18	0.32	0.41	0.25	0.23	0.34	0.15	-0.04	0.12	0.48	0.22	-0.25	-0.17	-0.59	-0.3	-0.57	-0.6	-0.27	-0.2	-0.66	-0.21	-0.32	-0.46	-0.22	-0.13	-0.71	-0.35	-0.6	-0.7	-0.44	-0.65	-0.76	-0.46	-0.59	-0.67	-0.49	-0.7	-1.01
UCP2	0.31	0.91	1.37	0.86	0.99	1.27	0.82	0.98	1.39	0.72	0.72	0.69	0.65	0.87	0.94	1.43	1.27	1.79	0.5	1.39	0.98	2.14	2.27	1.59	0.29	1.03	0.26	1.88	1.7	1.61	1.52	1.49	0.74	1.26	0.82	1.04	1.05	0.22	1.08	-0.04	0.35	0.53
SLC25A14	-0.14	-0.18	0.04	-0.01	-0.19	0.02	0.01	-0.26	0.03	0	-0.08	0.03	-0.13	-0.09	0.03	0.13	0.03	0.08	-0.32	-0.14	-0.04	0.04	0.13	0.11	-0.44	0.06	0.13	0.19	-0.02	0.23	0.81	0.52	0.53	0.37	0.49	0.55	0.39	0.19	0.5	0.26	0.44	0.75
G1P3	4.69	4.92	4.55	4.58	4.83	4.49	4.48	4.97	3.92	4.6	4.74	4.29	4.71	3.41	4.22	3.64	2.63	2.4	4.76	3.73	5.09	4.09	2.42	3.09	3.49	2.41	4.69	1.64	1.62	1.26	3	2.1	1.95	2.45	1.77	2.29	1.81	1.88	2.24	2.31	1.7	1.3
FAM3A	0.08	0.02	-0.17	0.08	0.03	-0.16	-0.08	0.1	-0.1	-0.14	-0.07	-0.23	0	0.37	0.11	-0.25	-0.37	-0.15	-0.47	-0.2	-0.5	-0.31	-0.35	-0.22	-0.51	-0.25	-0.34	-0.35	-0.22	0.38	-0.27	-0.29	-0.14	-0.4	-0.52	-0.38	-0.33	-0.4	-0.52	-0.52	-0.39	-0.57
CYP1A1	-0.78	-0.97	-0.75	-0.73	-0.82	-0.67	-0.75	-0.74	-0.79	-0.62	-0.79	-0.6	-0.6	-0.68	-0.8	-0.75	-0.69	-0.8	-0.52	-0.75	-0.72	-0.7	-0.65	-0.78	-0.64	-0.44	-0.52	-0.46	-0.15	-0.6	-0.76	-0.38	0.19	0.41	0.17	-0.39	0.67	-0.04	-0.17	2.02	2.05	1.6
SLC27A5	-0.58	-0.7	-0.47	-0.62	-0.91	-0.54	-0.72	-0.45	-0.53	-0.72	-0.56	-0.55	-0.71	-0.54	-0.65	-0.5	-0.46	-0.45	-0.54	-0.61	-0.61	-0.56	-0.56	-0.64	-0.62	-0.47	-0.49	-0.66	-0.53	-0.44	-0.58	-0.6	-0.5	-0.59	-0.41	-0.49	-0.58	-0.35	-0.85	-0.54	-0.78	-0.54
ACTR1A	1.3	0.9	1.11	1.43	0.85	1	1.37	0.9	1.04	1.29	0.88	1.18	1.41	0.71	0.84	0.37	0.61	0.25	0.98	0.7	0.29	0.93	0.67	0.41	0.71	0.5	0.31	1.14	0.84	0.03	0.46	0.44	0.26	0.8	0.63	0.56	0.51	0.45	0.52	0.22	0.56	0.14
CYP1B1	2.88	2.23	2.07	3.1	2.41	2.27	3.34	2.12	1.82	3.94	3.61	3.91	4.63	3.16	3.59	3.4	4.07	2.43	3.21	4.17	1.79	3.52	4.44	2.12	4.01	4.88	2.03	5.15	5.5	2.75	-0.17	0.91	2.15	2.93	2	0.68	2.44	1.59	1.11	5.39	3.5	3.64
ACTR1B	0.15	-0.01	-0.12	-0.04	-0.08	0.11	0.1	-0.06	0.15	-0.05	-0.14	-0.12	0.03	-0.05	-0.07	0.24	0	0.21	-0.13	0.03	0.01	0.09	-0.08	0.36	0.06	-0.02	0.12	0.06	-0.13	0.58	0.34	0.38	0.19	0.48	0.37	0.25	0.54	0.05	0.21	-0.27	0.16	0.09
CYP1A2	-0.13	-0.19	-0.15	-0.17	-0.31	-0.25	-0.13	-0.21	-0.24	-0.06	-0.22	-0.29	-0.23	-0.36	-0.42	-0.38	-0.42	-0.06	-0.31	-0.47	-0.08	-0.33	-0.35	-0.09	-0.29	-0.43	-0.05	-0.41	-0.31	0.05	-0.02	-0.38	-0.24	-0.18	-0.15	-0.38	-0.46	-0.28	-0.42	-0.23	-0.31	0.2
JAK2	-0.49	-0.43	-0.22	-0.18	-0.13	-0.11	-0.23	-0.38	-0.26	-0.38	-0.3	-0.15	-0.21	-0.19	-0.43	0.12	-0.1	-0.29	0.72	0.45	0.46	0.09	-0.31	-0.25	-0.37	-0.14	-0.16	-0.38	-0.53	-0.11	-0.51	-0.63	-0.39	-0.57	-0.67	-0.48	-0.77	-0.6	-0.77	-0.15	-0.81	-0.6
CELSR2	-0.7	-0.78	-0.86	-0.76	-0.71	-0.82	-0.64	-0.78	-0.86	-0.7	-0.8	-0.66	-0.8	-0.85	-0.83	-0.78	-0.76	-0.75	-0.68	-0.75	-0.77	-0.69	-0.8	-0.86	-0.63	-0.71	-0.85	-0.81	-0.64	-0.75	-0.11	-0.56	-0.37	-0.61	-0.63	-0.79	-0.7	-0.37	-0.68	-0.19	-0.46	-0.22
CELSR3	-0.63	-0.47	-0.57	-0.72	-0.63	-0.54	-0.7	-0.63	-0.57	-0.55	-0.63	-0.63	-0.52	-0.74	-0.67	-0.55	-0.54	-0.54	-0.64	-0.59	-0.46	-0.55	-0.69	-0.64	-0.51	-0.6	-0.46	-0.71	-0.45	-0.56	-0.66	-0.62	-0.42	-0.54	-0.33	-0.55	-0.54	-0.61	-0.44	-0.44	-0.57	0.06
MYBPC3	-0.67	-0.71	-0.64	-0.57	-0.54	-0.61	-0.66	-0.76	-0.63	-0.69	-0.74	-0.49	-0.53	-0.61	-0.7	-0.44	-0.38	-0.69	-0.46	-0.27	-0.78	-0.31	-0.39	-0.59	-0.5	-0.48	-0.57	-0.25	-0.45	-0.68	-0.61	-0.66	-0.64	-0.9	-0.67	-0.73	-0.77	-0.64	-0.8	-0.42	-0.7	-0.54
QSCN6	2.49	2.34	2.3	2.4	2.31	2.31	2.64	2.4	2.33	2.7	2.46	2.77	2.85	2.29	2.76	1.86	1.6	1.01	1.55	1.81	0.53	2.88	2.95	1.31	1.51	1.7	0.42	3.06	2.74	1.06	1.46	2.61	2.69	2.32	2.58	2.46	2.1	2.45	2.42	0.97	2.48	0.25
DHCR24	0.45	0.68	0.75	0.6	0.65	0.71	0.4	0.68	0.7	0.71	0.53	0.3	0.13	0.57	0.74	0.07	-0.28	-0.38	-0.06	-0.25	-0.44	0.1	-0.02	-0.42	-0.24	-0.28	-0.39	-0.36	-0.43	-0.29	2.28	1.43	1.32	1.42	1.02	1.31	1.07	1.12	1.22	0.43	0.9	0.85
HOXD1	-0.68	-0.9	-0.72	-0.81	-0.86	-0.87	-0.86	-0.72	-1	-0.6	-0.71	-0.62	-0.74	-0.98	-0.85	-0.57	-0.83	-0.88	-0.75	0.08	-0.89	-0.66	-0.75	-0.97	-0.96	-0.85	-0.98	-0.9	-1	-0.77	-0.76	-0.7	-0.79	-0.84	-0.68	-1.04	-1.04	-0.65	-0.67	-0.63	-0.95	-0.76
HIVEP3	-0.58	-0.37	-0.68	-0.73	-0.7	-0.61	-0.64	-0.86	-0.69	-0.55	-0.62	-0.64	-0.62	-1.03	-0.62	-0.78	-0.72	-0.9	-0.57	-0.91	-0.85	-0.77	-0.73	-0.87	-0.67	-0.68	-0.56	-0.76	-0.67	-0.94	-0.86	-0.9	-0.88	-0.82	-0.57	-0.65	-0.93	-0.75	-0.95	-0.5	-0.88	-0.22
ZBED2	-0.85	-0.85	-0.95	-0.82	-0.98	-0.75	-0.77	-0.84	-0.93	-0.82	-0.88	-0.42	-0.66	-0.91	-0.73	-0.91	-0.83	-0.69	-0.71	-0.83	-0.65	-0.84	-0.84	-0.65	-0.67	-0.7	-0.32	-0.85	-0.94	0.39	-0.84	-0.76	-0.62	-0.65	-0.58	-1.01	-0.87	-0.81	-0.75	-0.67	-0.64	-0.82
LRFN3	-0.81	-0.81	-0.81	-0.66	-0.74	-0.67	-0.86	-0.83	-0.73	-0.75	-0.9	-0.72	-0.63	-0.97	-0.69	-0.85	-0.61	-0.23	-0.84	-0.88	-0.19	-0.78	-0.78	-0.06	-0.71	-0.68	-0.23	-0.77	-0.71	-0.29	-0.15	-0.05	-0.18	-0.38	-0.19	-0.14	-0.17	-0.33	-0.04	-0.52	0.06	-1.04
LASS4	-0.74	-0.72	-0.72	-0.77	-0.7	-0.82	-0.67	-0.88	-0.77	-0.64	-0.95	-0.82	-0.74	-0.88	-0.85	-0.67	-0.47	-0.71	-0.63	-0.84	-0.84	-0.62	-0.63	-0.81	-0.61	-0.67	-0.63	-0.69	-0.61	-0.87	-0.59	-0.8	-0.64	-0.62	-0.72	-0.62	-0.79	-0.67	-0.68	-0.37	-0.9	-0.08
PPP1R3B	-0.71	-0.64	-0.54	-0.52	-0.61	-0.63	-0.69	-0.58	-0.64	-0.54	-0.53	-0.42	-0.61	-0.7	-0.62	-0.49	-0.67	-0.66	-0.35	-0.33	-0.45	-0.47	-0.53	-0.68	-0.39	-0.47	-0.47	-0.25	-0.36	-0.67	-0.68	-0.45	-0.65	-0.62	-0.59	-0.47	-0.84	-0.4	-0.51	-0.31	-0.52	0.92
NEIL1	-0.73	-0.62	-0.48	-0.43	-0.56	-0.4	-0.7	-0.62	-0.49	-0.71	-0.62	-0.56	-0.66	-0.69	-0.51	-0.57	-0.56	-0.31	-0.63	-0.25	-0.56	-0.54	-0.72	-0.25	-0.49	-0.57	-0.32	-0.6	-0.76	-0.6	0.63	0.1	-0.01	-0.29	-0.23	-0.03	-0.25	0.08	0.05	-0.69	-0.08	-0.85
PRKRIP1	-0.07	0.06	-0.08	-0.11	-0.01	-0.01	-0.25	-0.2	-0.1	-0.26	-0.16	-0.18	-0.16	-0.08	0.05	0.24	0.24	0.49	-0.04	0.05	0.49	-0.05	-0.01	0.51	-0.03	-0.11	0.45	-0.21	-0.2	0.46	-0.22	0.03	-0.08	-0.12	-0.12	-0.02	-0.25	-0.11	-0.01	-0.35	-0.31	-0.19
ACBD4	-0.49	-0.51	-0.72	-0.47	-0.51	-0.64	-0.65	-0.5	-0.62	-0.5	-0.72	-0.47	-0.4	-0.68	-0.58	-0.51	-0.55	-0.47	-0.42	-0.6	-0.38	-0.61	-0.37	-0.45	-0.48	-0.47	-0.4	-0.34	-0.43	-0.46	-0.6	-0.61	-0.95	-0.6	-0.64	-0.52	-0.69	-0.32	-0.64	-0.31	-0.67	-0.42
ZNF408	-0.67	-0.64	-0.65	-0.66	-0.64	-0.66	-0.55	-0.6	-0.54	-0.58	-0.6	-0.61	-0.48	-0.57	-0.64	-0.72	-0.64	-0.62	-0.45	-0.74	-0.73	-0.56	-0.47	-0.69	-0.74	-0.6	-0.52	-0.42	-0.56	-0.62	-0.62	-0.68	-0.61	-0.39	-0.64	-0.68	-0.65	-0.44	-0.59	-0.64	-0.61	-0.19
MMRN2	-0.5	-0.69	-0.69	-0.53	-0.64	-0.74	-0.52	-0.49	-0.75	-0.5	-0.71	-0.64	-0.58	-0.74	-0.62	-0.68	-0.62	-0.51	-0.7	-0.55	-0.57	-0.46	-0.53	-0.75	-0.3	-0.65	-0.63	-0.49	-0.54	-0.67	-0.54	-0.76	-0.64	-0.45	-0.58	-0.68	-0.95	-0.37	-0.46	-0.26	-0.52	-1.38
ABHD9	-0.7	-0.55	-0.68	-0.52	-0.74	-0.68	-0.61	-0.62	-0.79	-0.52	-0.72	-0.6	-0.72	-0.63	-0.72	-0.74	-0.69	-0.77	-0.49	-0.55	-0.74	-0.75	-0.62	-0.67	-0.51	-0.66	-0.62	-0.66	-0.62	-0.79	-0.57	-0.45	-0.32	-0.49	-0.35	-0.41	-0.6	-0.21	-0.4	-0.41	-0.26	-0.16
BAALC	-0.61	-0.83	-0.75	-0.56	-0.79	-0.62	-0.89	-0.67	-0.64	-0.45	-0.7	-0.56	-0.49	-0.7	-0.69	-0.77	-0.6	-0.78	-0.32	-0.57	-0.72	-0.52	-0.58	-0.71	-0.14	-0.31	-0.47	-0.31	-0.58	-0.71	-0.23	-0.9	-0.45	-0.52	-0.79	-0.76	-0.75	-0.56	-0.68	-0.29	-0.57	-0.27
CBLL1	-0.29	-0.53	-0.37	-0.33	-0.43	-0.45	-0.57	-0.5	-0.47	-0.52	-0.39	-0.46	-0.26	-0.26	-0.48	-0.42	-0.4	-0.5	-0.2	-0.53	-0.41	-0.43	-0.41	-0.4	-0.32	-0.3	-0.37	-0.45	-0.36	-0.31	-0.48	-0.64	-0.45	-0.27	-0.44	-0.48	-0.53	-0.32	-0.43	-0.27	-0.26	0.51
HDAC11	-0.9	-0.68	-0.66	-0.67	-0.61	-0.7	-0.62	-0.7	-0.62	-0.57	-0.67	-0.52	-0.59	-0.65	-0.49	-0.68	-0.74	-0.65	-0.74	-0.74	-0.74	-0.56	-0.71	-0.55	-0.64	-0.62	-0.56	-0.49	-0.41	-0.83	-0.46	-0.39	-0.48	-0.65	-0.41	-0.53	-0.48	-0.6	-0.61	-0.26	-0.61	-0.63
ZNF403	0.88	0.83	0.66	0.91	0.73	0.73	0.94	0.82	0.62	0.98	0.74	0.57	0.72	1.2	0.52	0.54	0.75	0.77	0.46	0.59	0.71	0.59	0.51	0.74	0.54	0.65	0.63	0.53	0.59	0.74	0.55	0.68	0.67	0.81	0.76	0.46	0.87	0.74	0.7	0.32	0.72	-0.76
RPP21	1.46	1.41	1.52	1.5	1.29	1.43	1.61	1.4	1.51	1.38	1.19	1.56	1.89	1.33	1.33	1.15	1.43	1.54	0.78	1.12	1.33	1.19	0.97	1.56	0.7	1.09	1.59	0.84	1.09	0.92	1.72	1.62	1.61	2.08	1.74	1.65	1.76	1.9	1.72	2.48	1.77	0.61
TUBA4	-0.62	-0.8	-0.84	-0.6	-0.86	-0.72	-0.77	-0.84	-0.79	-0.57	-0.84	-0.87	-0.81	-0.84	-0.75	-0.93	-0.83	-0.78	-0.63	-1.25	-1.01	-0.88	-0.7	-0.84	-0.71	-0.85	-0.93	-0.78	-0.75	-0.88	2	0.42	0.94	0.7	1.08	0.26	0.86	1.08	0.4	0.55	0.93	-0.19
MYCT1	-0.44	-0.68	-0.86	-0.61	-0.61	-0.56	-0.6	-0.86	-0.82	-0.65	-0.58	-0.65	-0.66	-0.85	-0.75	-0.84	-0.65	-0.57	-0.66	-0.17	-0.69	-0.68	-0.55	-0.81	-0.63	-0.6	-0.94	-0.75	-0.7	-1.05	-0.44	-0.83	-0.65	-0.44	-0.68	-0.87	-0.79	-0.6	-0.77	-0.49	-0.63	-0.79
OPA3	-0.55	-0.66	-0.58	-0.59	-0.65	-0.48	-0.66	-0.49	-0.61	-0.41	-0.59	-0.67	-0.53	-0.71	-0.52	-0.64	-0.68	-0.51	-0.58	-0.71	-0.56	-0.61	-0.44	-0.63	-0.45	-0.58	-0.56	-0.54	-0.59	-0.78	-0.67	-0.73	-0.52	-0.45	-0.66	-0.61	-0.66	-0.49	-0.57	-0.27	-0.65	0.06
ELL3	-0.73	-0.72	-0.7	-0.68	-0.76	-0.65	-0.77	-0.66	-0.71	-0.47	-0.56	-0.78	-0.48	-0.75	-0.77	-0.31	-0.47	-0.52	-0.56	-0.39	-0.43	-0.53	-0.51	-0.08	-0.65	-0.56	-0.3	-0.51	-0.63	0.18	-0.19	-0.41	-0.11	-0.49	-0.28	-0.14	-0.19	-0.2	-0.31	-0.49	-0.43	-0.19
TRIM45	-0.69	-0.69	-0.8	-0.75	-0.85	-0.8	-0.54	-0.63	-0.82	-0.56	-0.7	-0.66	-0.55	-0.74	-0.65	-0.68	-0.67	-0.73	-0.77	-0.34	-0.74	-0.64	-0.8	-0.84	-0.5	-0.47	-0.84	-0.7	-0.5	-0.75	-0.29	-0.44	-0.39	-0.39	-0.44	-0.4	-0.63	-0.43	-0.57	-0.33	-0.41	0.01
CXXC4	-0.64	-0.72	-0.76	-0.72	-0.74	-0.62	-0.84	-0.59	-0.69	-0.75	-0.6	-0.72	-0.8	-0.77	-0.65	-0.6	-0.78	-0.66	-0.46	-0.76	-0.73	-0.63	-0.55	-0.61	-0.58	-0.71	-0.69	-0.65	-0.62	-0.8	0.44	-0.11	0.03	-0.15	-0.11	-0.28	-0.19	-0.43	0.09	-0.03	-0.18	-0.39
ULBP1	-0.73	-0.79	-0.66	-0.82	-0.58	-0.68	-0.58	-0.62	-0.59	-0.44	-0.48	-0.82	-0.65	-0.89	-0.7	-0.87	-0.7	-0.73	-0.7	-0.78	-0.67	-0.42	-0.73	-0.7	-0.58	-0.56	-0.58	-0.76	-0.72	-0.73	-0.75	-0.83	-0.48	-0.58	-0.85	-0.83	-0.85	-0.58	-0.7	-0.12	-0.72	-0.66
ZNF435	-0.49	-0.63	-0.42	-0.25	-0.56	-0.51	-0.4	-0.57	-0.58	-0.32	-0.55	-0.37	-0.19	-0.44	-0.55	0.1	-0.15	-0.12	-0.64	-0.32	0.02	-0.3	-0.18	0.07	-0.57	-0.43	-0.32	-0.58	-0.12	0.43	-0.51	-0.07	-0.37	-0.02	-0.23	-0.12	-0.22	-0.25	-0.04	-0.34	-0.19	-0.91
SOST	-0.53	-0.74	-0.77	-0.69	-0.94	-0.57	-0.57	-0.66	-0.9	-0.6	-0.7	-0.48	-0.63	-0.81	-0.54	-0.4	-0.92	-1.01	-0.65	-1.01	-0.81	-0.88	-1.04	-0.66	-0.61	-0.71	-0.76	-0.67	-0.36	-0.99	-0.61	-0.98	-0.29	-0.97	-0.57	-1.11	-0.95	-0.69	-0.73	-0.53	-0.48	-0.45
BTBD1	1.73	1.28	1.12	1.52	1.37	1.18	1.48	1.2	0.95	1.41	1.25	1.16	1.26	1.4	0.83	0.66	0.83	0.64	0.46	0.85	0.84	0.68	0.24	0.66	0.23	0.81	0.53	0.67	0.38	0.99	1.05	1.04	0.8	1.44	1.06	0.9	1	0.85	0.98	0.81	1.07	-0.27
UBXD1	0.62	0.46	0.63	0.63	0.68	0.37	0.64	0.61	0.56	0.47	0.68	0.6	0.76	-0.12	0.79	0.66	0.19	0.09	0.24	0.33	0.01	0.38	0.12	0.32	0.25	0.15	0.09	0.35	0.12	-0.02	0.21	0.5	0.18	0.09	0.26	0.23	0.54	0.18	0.36	-0.09	0.3	-0.82
TSGA10	-0.49	-0.7	-0.85	-0.64	-0.69	-0.69	-0.62	-0.62	-0.78	-0.66	-0.72	-0.65	-0.6	-0.9	-0.83	-0.71	-0.62	-0.68	-0.62	-0.31	-0.71	-0.58	-0.7	-0.74	-0.65	-0.75	-0.44	-0.77	-0.71	-0.74	0.35	0.13	-0.54	0.1	-0.39	-0.08	-0.26	-0.3	-0.09	-0.1	-0.01	0.58
LY6G5C	-0.67	-0.66	-0.54	-0.55	-0.8	-0.74	-0.72	-0.64	-0.56	-0.54	-0.64	-0.58	-0.52	-0.78	-0.69	-0.58	-0.58	-0.58	-0.6	-0.51	-0.78	-0.61	-0.61	-0.67	-0.63	-0.54	-0.39	-0.55	-0.55	-0.74	0	-0.39	-0.59	-0.45	-0.63	-0.52	-0.47	-0.58	-0.53	-0.49	-0.53	0.33
PRR3	-0.65	-0.59	-0.36	-0.77	-0.46	-0.42	-0.55	-0.69	-0.6	-0.6	-0.49	-0.54	-0.46	-0.53	-0.41	-0.42	-0.26	-0.09	-0.44	-0.2	-0.03	-0.49	-0.44	-0.12	-0.46	-0.43	0.14	-0.53	-0.49	-0.32	-0.46	-0.41	-0.54	-0.72	-0.55	-0.34	-0.51	-0.5	-0.52	-0.54	-0.54	-0.76
ME2	0.91	0.75	0.9	1	0.86	0.99	1.03	0.88	0.84	0.89	0.88	0.69	0.84	1.24	0.63	0.12	0.39	0.4	0.14	0.56	0.63	0.26	0.21	0.45	0.07	0.33	0.43	0.27	0.24	0.57	-0.15	0.21	0.01	0.27	0.09	0.24	0.1	0.16	0.11	-0.2	0.09	0.25
WFS1	-0.5	-0.51	-0.54	-0.62	-0.54	-0.43	-0.59	-0.61	-0.57	-0.46	-0.6	-0.54	-0.38	-0.46	-0.24	-0.71	-0.69	-0.68	-0.67	-0.77	-0.79	-0.66	-0.7	-0.76	-0.52	-0.56	-0.7	-0.5	-0.79	-0.8	-0.42	-0.52	-0.24	-0.55	-0.69	-0.36	-0.51	-0.6	-0.58	-0.68	-0.66	-1.31
FES	-0.48	-0.41	-0.34	-0.54	-0.47	-0.47	-0.48	-0.34	-0.4	-0.62	-0.59	-0.53	-0.65	-0.49	-0.54	0.39	-0.22	-0.35	-0.56	-0.71	-0.53	-0.34	-0.47	-0.57	-0.34	-0.64	-0.23	-0.41	-0.61	-0.46	-0.63	-0.96	-0.83	-0.93	-0.99	-0.67	-0.91	-0.84	-0.75	-0.72	-0.83	-0.88
CRYGA	-0.72	-0.77	-0.56	-0.58	-0.75	-0.65	-0.47	-0.64	-0.59	-0.47	-0.62	-0.76	-0.69	-0.67	-0.53	-0.72	-0.62	-0.68	-0.6	-0.79	-0.56	-0.61	-0.65	-0.67	-0.35	-0.64	-0.48	-0.64	-0.54	-0.88	-0.65	-0.63	-0.65	-0.59	-0.77	-0.57	-0.76	-0.83	-1	-0.41	-0.72	0.87
CRYGB	-0.74	-0.67	-0.71	-0.84	-0.77	-0.79	-0.62	-0.78	-0.81	-0.74	-0.95	-0.68	-0.61	-0.83	-0.76	-0.56	-0.63	-0.81	-0.68	-0.81	-0.71	-0.6	-0.68	-0.86	-0.65	-0.42	-0.71	-0.64	-0.75	-0.75	-0.64	-0.9	-0.72	-0.55	-0.98	-0.78	-0.77	-0.77	-0.63	-0.54	-0.72	-0.08
CRYGS	-0.62	-0.57	-0.7	-0.53	-0.63	-0.7	-0.59	-0.72	-0.66	-0.65	-0.74	-0.66	-0.59	-0.61	-0.49	-0.59	-0.54	-0.48	-0.38	-0.67	-0.43	-0.69	-0.56	-0.36	-0.65	-0.51	-0.55	-0.75	-0.51	-0.44	-0.52	-0.83	-0.62	-0.78	-0.72	-0.53	-0.98	-0.73	-0.64	-0.6	-0.62	-1.14
LRRC1	-0.74	-0.75	-0.72	-0.66	-0.9	-0.81	-0.68	-0.72	-0.61	-0.91	-0.72	-0.61	-0.65	-0.73	-0.78	-0.75	-0.7	-1	-0.73	-0.56	-0.73	-0.78	-0.79	-0.78	-0.86	-0.64	-0.68	-0.62	-0.84	-0.91	-0.74	-0.53	-0.82	-0.31	-0.45	-0.8	-0.69	-0.55	-0.55	-0.52	-0.53	-0.19
ZNF330	0.14	0.43	0.51	0.35	0.39	0.54	0.21	0.29	0.56	0.39	0.34	0.09	-0.05	0.73	0.01	-0.03	0.17	0.02	0.1	0.41	0.3	0.09	-0.16	0.12	0.05	-0.06	0.1	-0.03	-0.14	0.29	-0.33	-0.25	-0.29	-0.4	-0.25	-0.12	-0.2	-0.28	-0.38	-0.04	0.04	0.25
SPATA7	-0.56	-0.67	-0.54	-0.63	-0.84	-0.57	-0.62	-0.7	-0.52	-0.66	-0.71	-0.76	-0.76	-0.59	-0.53	-0.45	-0.63	-0.58	-0.69	-0.67	-0.87	-0.44	-0.55	-0.77	-0.78	-0.82	-0.57	-0.62	-0.8	-0.83	0.55	0	-0.26	-0.21	-0.16	0.01	0.12	-0.2	-0.14	-0.01	-0.19	-0.82
THAP7	-0.41	-0.43	-0.51	-0.52	-0.39	-0.43	-0.58	-0.38	-0.24	-0.43	-0.27	-0.45	-0.37	-0.3	-0.19	-0.14	-0.3	0.19	-0.35	-0.36	0.06	-0.16	-0.17	0	-0.4	-0.3	0.17	-0.5	-0.3	0.34	-0.4	-0.23	-0.16	-0.35	-0.41	-0.18	-0.18	-0.33	-0.25	-0.08	-0.23	-0.57
MAZ	-0.68	-0.86	-0.69	-0.66	-0.61	-0.56	-0.51	-0.61	-0.76	-0.66	-0.75	-0.77	-0.64	-0.81	-0.56	-0.59	-0.69	-0.7	-0.6	-0.7	-0.79	-0.69	-0.58	-0.65	-0.59	-0.57	-0.74	-0.41	-0.39	-0.71	-0.83	-0.74	-0.63	-0.62	-0.84	-0.78	-0.73	-0.46	-0.75	-0.38	-0.66	0.82
APOBEC3G	-0.61	-0.65	-0.43	-0.58	-0.56	-0.48	-0.47	-0.41	-0.44	-0.68	-0.63	-0.54	-0.45	-0.71	-0.51	-0.13	-0.16	-0.03	0.27	-0.25	0.32	0.1	-0.26	0.09	-0.54	-0.29	-0.09	-0.47	-0.32	0.26	-0.76	-0.84	-0.68	-0.72	-0.67	-0.74	-0.7	-0.73	-0.48	-0.68	-0.86	0.51
NR1D1	-0.57	-0.76	-0.82	-0.65	-0.71	-0.78	-0.62	-0.66	-0.79	-0.57	-0.71	-0.73	-0.51	-0.69	-0.84	-0.8	-0.76	-0.84	-0.69	-0.48	-0.8	-0.76	-0.84	-0.88	-0.59	-0.63	-0.86	-0.72	-0.94	-0.77	-0.36	-0.42	-0.41	-0.31	-0.52	-0.41	-0.27	-0.64	-0.48	-0.3	-0.49	-0.25
NXF2	-0.81	-0.92	-0.75	-1	-0.8	-0.93	-0.65	-0.71	-0.76	-0.7	-0.9	-0.72	-0.74	-0.99	-0.93	-0.61	-0.98	-0.9	-0.84	-0.78	-0.93	-0.92	-0.91	-0.85	-0.91	-0.64	-0.91	-0.69	-0.65	-0.88	-0.2	-0.52	-0.97	-0.94	-0.63	-0.56	-0.83	-0.88	-0.55	-0.49	-0.73	-0.88
HIPK2	-0.38	-0.57	-0.72	-0.59	-0.64	-0.58	-0.62	-0.45	-0.57	-0.41	-0.53	-0.58	-0.52	-0.71	-0.48	-0.39	-0.52	-0.57	-0.54	-0.5	-0.57	-0.41	-0.33	-0.41	-0.44	-0.24	-0.4	-0.35	-0.08	-0.5	-0.42	-0.55	-0.36	-0.59	-0.64	-0.62	-0.79	-0.21	-0.66	-0.32	-0.6	0.33
NDRG4	-0.93	-0.82	-0.6	-0.7	-0.94	-0.77	-0.74	-0.59	-0.75	-0.75	-0.52	-0.66	-0.7	-0.89	-0.73	-0.55	-0.62	-0.77	-0.68	-0.74	-0.86	-0.76	-0.73	-0.71	-0.48	-0.7	-0.8	-0.46	-0.74	-0.84	-0.44	-0.54	-0.7	-0.61	-0.59	-0.68	-0.64	-0.4	-0.73	-0.75	-0.86	-0.45
SPTBN4	-0.51	-0.58	-0.57	-0.61	-0.85	-0.71	-0.46	-0.7	-0.75	-0.49	-0.47	-0.63	-0.56	-0.81	-0.44	-0.66	-0.56	-0.69	-0.54	-0.92	-0.62	-0.81	-0.64	-0.77	-0.41	-0.63	-0.58	-0.49	-0.54	-0.76	-0.68	-0.76	-0.51	-0.67	-0.47	-0.81	-0.67	-0.69	-0.55	-0.38	-0.47	1.13
FDXR	-0.31	-0.18	-0.12	-0.41	-0.39	-0.26	-0.3	-0.31	-0.16	-0.23	-0.44	-0.36	-0.54	-0.37	-0.18	-0.31	-0.4	-0.3	-0.67	-0.91	-0.57	-0.57	-0.59	-0.29	-0.52	-0.56	-0.44	-0.66	-0.59	-0.56	0.82	0.28	0.56	0.3	0.26	0.12	0.39	0.3	0.2	-0.2	0.35	-1.08
HAX1	1.81	1.68	1.62	1.87	1.7	1.53	1.82	1.67	1.5	1.81	1.72	1.81	2.17	1.59	1.45	1.09	1.3	1.45	1.38	1.5	1.63	1.37	1.35	1.52	1.23	1.43	1.48	1.26	1.58	1.04	1.71	1.42	1.46	1.81	1.55	1.55	1.46	1.54	1.34	2.4	1.38	0.33
DDB1	0.46	0.31	0.41	0.31	0.36	0.27	0.39	0.22	0.37	0.42	0.27	0.22	0.34	0.53	0.64	0.35	0.43	0.11	0.2	0.29	0.23	0.13	0.31	0.41	0.34	0.57	0.19	0.21	0.15	0.73	0.08	0.13	0.31	0.41	0.36	-0.01	0.3	0.34	0.04	-0.18	0.09	-0.19
DSC1	-0.74	-0.75	-0.85	-0.67	-0.72	-0.76	-0.71	-0.68	-0.76	-0.64	-0.79	-0.73	-0.75	-0.86	-0.65	-0.68	-0.89	-0.52	-0.68	-1	-0.71	-0.69	-0.62	-0.65	-0.69	-0.71	-0.65	-0.64	-0.62	-0.84	-0.69	-0.89	-0.65	-0.56	-0.72	-0.7	-0.91	-0.7	-0.79	-0.46	-0.9	0.03
GMEB1	-0.5	-0.28	-0.5	-0.29	-0.31	-0.45	-0.45	-0.31	-0.53	-0.54	-0.42	-0.42	-0.19	-0.57	-0.31	-0.37	-0.52	-0.42	-0.16	-0.32	-0.36	-0.42	-0.41	-0.37	-0.16	-0.12	-0.42	-0.22	-0.22	-0.49	-0.54	-0.56	-0.61	-0.65	-0.52	-0.76	-0.68	-0.58	-0.82	-0.49	-0.52	-0.27
GMEB2	-0.44	-0.23	-0.44	-0.39	-0.36	-0.39	-0.58	-0.31	-0.28	-0.29	-0.19	-0.13	-0.46	-0.12	0.2	-0.21	0.19	0.42	0.18	-0.07	0.35	-0.2	0.01	0.53	0.12	0.21	0.35	0.23	0.13	0.32	-0.35	-0.05	0	0.14	-0.06	0.2	-0.01	0.12	0.3	-0.31	-0.21	-0.79
RETN	1.17	1.09	1.03	1	1.04	0.74	0.89	1.07	0.63	1.09	1.01	0.24	0.87	-0.27	0.88	-0.64	-0.22	-0.62	-0.51	-0.73	-0.66	0.63	1.87	-0.31	-0.41	-0.49	-0.5	0.12	0.04	-0.54	-0.62	-0.72	-0.56	-0.77	-0.57	-0.55	-0.8	-0.69	-0.67	-0.42	-0.82	-0.69
GPS1	1.26	1.38	1.31	1.18	1.18	1.29	1.22	1.38	1.18	0.94	1.24	1.09	1.06	0.98	1.32	1.2	0.95	1.13	0.52	1.01	0.89	0.95	0.91	1.17	0.13	0.72	0.97	0.45	0.52	0.99	1.09	1.24	1.14	0.79	1.15	1.13	1.18	1.15	1.27	0.1	1.08	-0.42
GTF2B	0.3	0.19	0.56	0.1	0.15	0.36	0.18	0.34	0.38	0.14	0.46	0.34	0.38	0.71	0.57	0	0.13	0.3	0.95	0.64	0.6	0.13	-0.02	0.36	0.95	0.45	0.41	0.56	0.39	0.26	-0.25	0.14	0.29	-0.05	0.41	0.28	0.38	0.41	0.27	0.88	0.43	-1.31
CYP4A11	-0.42	-0.64	-0.62	-0.53	-0.61	-0.63	-0.56	-0.6	-0.67	-0.54	-0.5	-0.78	-0.62	-0.68	-0.71	-0.59	-0.83	-0.68	-0.69	-0.77	-0.76	-0.74	-0.83	-0.81	-0.65	-0.54	-0.62	-0.85	-0.61	-0.85	-0.54	-0.79	-0.69	-0.58	-0.71	-0.89	-0.91	-0.72	-0.88	-0.34	-0.93	-0.13
CYP4B1	-0.5	-0.87	-0.71	-0.76	-0.75	-0.71	-0.83	-0.72	-0.9	-0.74	-0.89	-0.74	-0.57	-0.75	-0.77	-0.74	-0.8	-0.87	-0.64	-0.55	-0.83	-0.8	-0.68	-0.88	-0.49	-0.73	-0.66	-0.64	-0.71	-0.87	4.06	0.22	2.32	2.36	2.51	0.16	2.41	2.04	0.11	1.3	2.21	-0.19
CYP4F2	-0.52	-0.5	-0.83	-0.52	-0.68	-0.66	-0.5	-0.49	-0.81	-0.48	-0.6	-0.74	-0.72	-0.65	-0.8	-0.67	-0.74	-0.63	-0.5	-0.87	-0.72	-0.65	-0.39	-0.93	-0.62	-0.49	-1.11	-0.66	-0.39	-0.86	-0.55	-0.63	-0.61	-0.64	-0.79	-0.73	-1	-0.66	-0.7	-0.51	-0.53	0.27
TIAL1	-0.06	-0.27	-0.14	-0.14	-0.15	-0.18	-0.12	-0.21	-0.18	-0.24	-0.25	-0.08	-0.09	0.15	-0.21	-0.17	-0.11	-0.02	-0.23	0.09	-0.03	-0.2	-0.26	0.06	-0.38	-0.18	-0.06	-0.19	-0.22	0.08	-0.32	-0.44	-0.28	-0.19	-0.08	-0.3	-0.23	-0.12	-0.37	-0.26	-0.31	-0.25
TIAL1	-0.8	-0.71	-0.61	-0.7	-0.78	-0.77	-0.61	-0.63	-0.84	-0.79	-0.82	-0.64	-0.64	-0.78	-0.65	-0.65	-0.67	-0.76	-0.6	-0.84	-0.6	-0.73	-0.64	-0.64	-0.61	-0.74	-0.62	-0.4	-0.62	-0.94	-0.79	-0.85	-0.63	-0.54	-0.89	-0.68	-0.7	-0.6	-0.81	-0.73	-0.51	-0.19
TIAL1	-0.65	-0.72	-0.57	-0.66	-0.8	-0.54	-0.61	-0.58	-0.66	-0.68	-0.69	-0.73	-0.7	-0.71	-0.85	-0.47	-0.41	-0.24	-0.59	-0.69	-0.35	-0.63	-0.64	-0.17	-0.54	-0.59	-0.46	-0.65	-0.46	-0.06	-0.59	-0.8	-0.62	-0.72	-0.85	-0.87	-0.7	-0.73	-0.74	-0.27	-0.83	-1.21
PHF1	-0.59	-0.59	-0.57	-0.74	-0.52	-0.62	-0.68	-0.41	-0.59	-0.55	-0.6	-0.61	-0.63	-0.73	-0.65	-0.6	-0.48	-0.52	-0.53	-0.1	-0.44	-0.61	-0.47	-0.5	-0.43	-0.55	-0.52	-0.43	-0.46	-0.17	-0.69	-0.75	-0.66	-0.67	-0.74	-0.56	-0.68	-0.61	-0.62	-0.37	-0.91	-0.3
ME1	0.74	0.34	0.75	1.2	0.6	0.8	0.8	0.44	0.63	1.32	0.55	0.23	0.76	0.68	0.29	0.19	0.13	-0.42	-0.4	-0.67	-0.58	-0.66	-0.5	-0.68	-0.1	-0.2	-0.59	-0.85	-0.54	-0.68	-0.49	-0.07	0.05	-0.03	0.32	0.08	0.36	0.2	-0.08	-0.71	0.27	-0.45
CCL7	-0.02	-0.27	0.28	0.49	-0.17	0.91	0.13	-0.22	0.19	0.49	0.03	0.83	0.84	-0.03	1.02	-0.4	-0.48	-0.5	1.9	2.39	0.94	2.79	3.82	1.18	0.53	2.11	-0.39	3.31	4.18	1.7	-0.44	-0.63	-0.61	-0.52	-0.43	-0.55	-0.84	-0.48	-0.5	-0.44	-0.6	-0.72
HRH1	-0.67	-0.67	-0.44	-0.5	-0.54	-0.65	-0.5	-0.61	-0.69	-0.47	-0.57	-0.43	-0.53	-0.46	-0.63	-0.75	-0.76	-0.9	-0.45	-0.76	-0.95	-0.69	-0.59	-1.01	-0.57	-0.53	-0.72	-0.45	-0.59	-0.75	-1.01	-0.87	-0.74	-0.88	-0.83	-0.81	-0.66	-0.77	-1.01	-0.42	-0.52	-0.66
HRH2	-0.64	-0.86	-0.78	-0.66	-0.82	-0.8	-0.72	-0.75	-0.71	-0.68	-0.65	-0.8	-0.62	-0.76	-0.81	-0.83	-0.72	-0.77	-0.76	-0.16	-0.68	-0.63	-0.71	-0.78	-0.61	-0.67	-0.71	-0.67	-0.76	-0.81	-0.66	-0.83	-0.85	-0.92	-0.77	-0.73	-0.98	-0.57	-0.77	-0.34	-0.8	-0.08
ASB9	-0.5	-0.55	-0.52	-0.5	-0.55	-0.68	-0.65	-0.43	-0.53	-0.72	-0.53	-0.7	-0.7	-0.75	-0.59	-0.72	-0.78	-0.84	-0.65	-0.58	-0.64	-0.82	-0.53	-0.74	-0.57	-0.62	-1	-0.56	-0.66	-0.88	-0.3	-0.66	-0.66	-0.7	-0.64	-0.47	-0.77	-0.65	-0.63	-0.32	-0.72	-0.33
ZNF552	-0.5	-0.64	-0.5	-0.68	-0.66	-0.74	-0.7	-0.76	-0.74	-0.68	-0.67	-0.49	-0.67	-0.84	-0.78	-0.8	-0.62	-0.78	-0.79	-0.36	-0.69	-0.92	-0.4	-0.72	-0.51	-0.8	-0.59	-0.7	-0.72	-0.96	-0.36	-0.57	-0.98	-0.44	-0.8	-0.57	-0.47	-0.45	-0.61	0.07	-0.73	-0.16
MESDC1	-0.21	-0.09	-0.38	-0.11	-0.04	-0.22	-0.24	-0.24	-0.41	-0.16	0.21	-0.12	-0.18	0.45	-0.11	-0.43	-0.35	-0.38	-0.02	-0.27	-0.18	-0.28	-0.33	-0.32	0.25	0.03	-0.39	0.14	-0.07	-0.29	-0.4	-0.36	-0.24	-0.18	-0.37	-0.24	-0.24	-0.11	-0.29	0.07	-0.25	0.68
EGFL8	-0.75	-0.76	-0.65	-0.65	-0.75	-0.65	-0.58	-0.81	-0.95	-0.78	-0.62	-0.69	-0.65	-0.67	-0.71	-0.69	-0.6	-0.48	-0.59	-0.67	-0.73	-0.76	-0.59	-0.69	-0.64	-0.74	-0.66	-0.63	-0.62	-0.64	-0.63	-0.85	-0.64	-0.65	-0.69	-0.92	-0.98	-0.78	-0.81	-0.64	-0.59	-1.49
RAI14	-0.32	-0.57	-0.68	-0.49	-0.6	-0.58	-0.42	-0.56	-0.59	-0.44	-0.49	-0.46	-0.02	-0.52	-0.52	-0.51	-0.46	-0.63	-0.5	-0.28	-0.55	0.41	-0.04	-0.67	-0.4	-0.42	-0.51	0.97	0.35	-0.25	0.79	1.71	1.54	1.95	1.4	1.68	1.73	1.38	1.51	1.36	1.16	1.06
FYCO1	-0.12	0.11	-0.01	0.02	0.15	0.03	0.05	-0.03	-0.05	0.05	-0.02	-0.18	-0.18	0.04	-0.31	-0.18	-0.14	0.09	-0.14	-0.09	0.17	-0.38	-0.33	0.18	-0.54	-0.11	0.14	-0.39	-0.28	0.16	0.06	0.32	0.3	0.15	0.28	0.38	0.42	0.14	0.4	-0.08	0.23	-0.33
APOL5	-0.61	-0.44	-0.66	-0.61	-0.56	-0.74	-0.79	-0.6	-0.74	-0.54	-0.7	-0.46	-0.63	-0.73	-0.66	-0.59	-0.62	-0.56	-0.52	-0.46	-0.62	-0.77	-0.64	-0.63	-0.53	-0.67	-0.47	-0.49	-0.48	-0.69	-0.7	-0.69	-0.8	-0.55	-0.5	-0.75	-0.64	-0.7	-0.92	-0.32	-0.58	-0.25
EGLN1	-0.45	-0.46	-0.52	-0.51	-0.53	-0.51	-0.39	-0.42	-0.64	-0.26	-0.47	-0.53	-0.52	-0.44	-0.69	-0.59	-0.68	-0.7	-0.7	-0.55	-0.72	-0.53	-0.55	-0.76	-0.54	-0.65	-0.83	-0.77	-0.56	-0.5	-0.66	-0.52	-0.62	-0.48	-0.4	-0.59	-0.7	-0.58	-0.62	-0.42	-0.67	-0.42
DEPDC2	-0.9	-0.52	-0.66	-0.54	-0.57	-0.43	-0.5	-0.74	-0.74	-0.71	-0.63	-0.62	-0.47	-0.69	-0.72	-0.72	-0.59	-0.82	-0.79	-0.73	-0.73	-0.6	-0.76	-0.7	-0.45	-0.67	-0.89	-0.57	-0.64	-0.66	-0.56	-0.46	-0.46	-0.48	-0.34	-0.74	-0.63	-0.76	-0.58	-0.25	-0.31	-0.91
PUM1	1.27	1.07	0.83	1.29	1.22	0.98	1.22	1.12	0.85	1.05	1.17	0.64	0.97	1.1	0.67	1.18	1.17	1.2	0.94	0.94	0.98	0.93	0.9	0.79	0.66	0.9	0.64	1	1.04	1.43	1.16	1.21	1.15	1.57	1.39	1.25	1.52	1.06	1.16	0.89	1.04	0.87
PUM2	0.52	0.48	0.44	0.43	0.32	0.39	0.48	0.42	0.37	0.07	0.27	0.11	0.15	0.71	0.17	0.82	0.85	1.1	0.47	0.86	1.24	0.66	0.62	1.15	0.36	0.81	0.99	0.71	0.57	1.28	0.86	0.72	0.62	0.65	0.61	0.66	0.45	0.47	0.68	0.6	0.54	0.51
PRX	-0.43	-0.75	-0.63	-0.58	-0.74	-0.73	-0.68	-0.7	-0.72	-0.78	-0.74	-0.67	-0.75	-0.8	-0.78	-0.8	-0.77	-0.8	-0.7	-0.91	-0.79	-0.73	-0.59	-0.73	-0.55	-0.8	-0.6	-0.77	-0.7	-0.86	-0.51	-0.79	-0.86	-0.58	-0.64	-0.85	-0.9	-0.59	-0.8	-0.2	-0.65	-0.27
DDX3X	1.9	1.6	1.71	2.21	1.75	1.83	1.86	1.51	1.68	2.48	1.87	1.83	1.65	2.11	1.67	1.88	1.78	1.83	2.35	2.03	2.04	1.97	1.72	2.01	2.57	2.2	2.15	1.87	1.78	2.49	1.64	1.87	1.91	2.16	2.13	1.78	1.99	1.97	2.04	1.97	2.05	0.73
DDX3X	-0.23	-0.09	0.05	-0.07	-0.12	0.03	-0.32	-0.3	-0.17	0.13	0.01	-0.08	-0.23	-0.28	0.22	-0.26	0	0	0.46	0.33	0.4	0.16	-0.39	0.23	0.74	0.45	0.16	0.39	0.08	0.21	-0.45	-0.26	-0.27	-0.25	-0.38	-0.1	-0.3	-0.3	-0.19	-0.32	-0.12	-0.02
DHX9	-0.64	-0.87	-0.73	-0.66	-0.71	-0.7	-0.76	-0.61	-0.77	-0.55	-0.68	-0.88	-0.59	-0.87	-0.55	-0.57	-0.82	-0.51	-0.58	-0.73	-0.32	-0.68	-0.52	-0.63	-0.36	-0.56	-0.52	-0.65	-0.51	-0.18	-0.67	-0.35	-0.65	-0.94	-0.84	-0.69	-0.85	-0.69	-0.54	-0.8	-0.83	-0.98
DHX9	-0.27	-0.4	-0.29	-0.24	-0.19	-0.22	-0.31	-0.22	-0.13	-0.3	-0.27	-0.45	-0.34	0.06	-0.2	-0.33	-0.04	0.03	-0.24	-0.06	-0.02	-0.27	-0.25	-0.16	-0.4	-0.02	0.13	-0.45	-0.36	0.1	-0.44	-0.27	0.16	-0.19	-0.14	-0.11	-0.23	-0.09	-0.03	-0.29	-0.16	0.4
DDX5	1.94	1.85	2.03	2.09	1.78	1.96	1.86	1.69	2	2.01	1.81	2.01	1.61	1.62	1.68	2.4	2.68	2.71	2.45	2.76	2.93	2.39	2.46	2.79	2.69	2.8	2.62	2.72	2.61	3.01	1.82	2.31	2.18	2.07	2.36	2.33	1.63	2.15	2.24	0.99	1.97	2.12
DDX10	-0.09	-0.15	-0.12	-0.17	-0.13	-0.15	-0.18	-0.22	-0.18	-0.07	-0.07	-0.13	-0.21	0.14	-0.15	-0.31	-0.32	-0.15	-0.44	-0.15	0.11	-0.57	-0.51	-0.33	-0.32	-0.23	-0.16	-0.49	-0.51	-0.13	-0.5	-0.23	-0.19	-0.03	-0.16	-0.12	-0.04	0	0.03	-0.17	-0.08	-0.85
LIMS1	2.23	2.01	1.87	2.05	1.94	1.85	1.9	1.96	1.66	2.34	2.06	1.31	1.76	0.96	1.64	1.12	1.43	1.04	0.83	2.1	0.45	1.85	2.37	0.77	1.91	2	0.03	2.96	2.63	0.54	0.91	0.49	0.32	0.64	0.91	0.26	0.6	0.59	0.32	0.85	0.58	-0.36
GLI3	-0.66	-0.83	-0.72	-0.65	-0.63	-0.61	-0.7	-0.6	-0.71	-0.64	-0.76	-0.61	-0.54	-0.75	-0.72	-0.54	-0.7	-0.73	-0.67	-0.74	-0.64	-0.68	-0.64	-0.65	-0.49	-0.79	-0.55	-0.43	-0.79	-0.77	-0.25	-0.22	-0.37	-0.33	-0.42	-0.1	-0.32	-0.53	-0.37	-0.4	-0.58	0.65
MATN2	-0.71	-0.82	-0.82	-0.58	-0.83	-0.8	-0.65	-0.79	-0.79	-0.78	-0.77	-0.84	-0.72	-0.91	-0.88	-0.67	-0.76	-0.7	-0.77	-0.79	-0.65	-0.72	-0.71	-0.81	-0.59	-0.71	-0.75	-0.76	-0.59	-0.77	-0.36	-0.86	-0.78	-0.71	-0.85	-0.87	-0.74	-0.63	-0.78	-0.51	-0.69	-0.63
MATN3	-0.44	-0.67	-0.67	-0.72	-0.7	-0.73	-0.72	-0.66	-0.72	-0.72	-0.69	-0.6	-0.64	-0.68	-0.75	-0.71	-0.67	-0.8	-0.73	-0.81	-0.68	-0.84	-0.71	-0.76	-0.6	-0.69	-0.73	-0.62	-0.72	-0.94	-0.7	-0.83	-0.67	-0.81	-0.72	-0.66	-0.93	-0.57	-0.88	-0.51	-0.69	0.35
MCCC1	0.07	0.21	0.2	0.18	0.25	0.17	0.25	0.18	0.28	-0.15	0.08	-0.01	-0.05	0.46	-0.07	0.19	0.07	0.05	-0.27	-0.26	-0.07	-0.16	-0.13	0.05	-0.38	-0.67	0.03	-0.46	-0.55	0.22	0.37	0.5	0.43	0.19	0.4	0.4	0.57	0.27	0.62	-0.1	0.14	-0.3
TCF7L2	-0.53	-0.31	-0.32	-0.47	-0.55	-0.35	-0.48	-0.42	-0.38	-0.42	-0.46	-0.6	-0.52	-0.38	-0.33	-0.87	-0.78	-0.79	-0.84	-0.73	-0.57	-0.59	-0.47	-0.88	-0.42	-0.6	-0.74	-0.64	-0.64	-0.67	-0.75	-0.74	-0.55	-0.69	-0.69	-0.31	-0.78	-0.58	-0.78	-0.4	-0.47	-0.19
TCP1	1.42	1.22	1.09	1.41	1.31	1.17	1.42	1.27	1.06	1.54	1.43	1.15	1.13	1.5	1.2	0.47	0.98	0.89	0.99	0.95	1.15	0.62	0.7	1.01	1.66	1.41	1.15	0.72	0.93	1.18	0.98	1.6	1.6	1.83	1.71	1.55	1.67	1.79	1.73	0.92	1.55	-0.05
BACH2	-0.83	-0.63	-0.7	-0.54	-0.75	-0.67	-0.77	-0.93	-0.78	-0.61	-0.58	-0.75	-0.63	-0.77	-0.71	-0.45	-0.45	0.16	-0.64	-0.54	-0.14	-0.61	-0.57	-0.03	-0.58	-0.48	0.02	-0.75	-0.49	0.36	-0.49	-0.61	-0.37	-0.32	-0.67	-0.24	-0.61	-0.37	-0.5	-0.63	-0.65	-0.6
MKRN4	-0.5	-0.08	-0.09	-0.57	-0.22	-0.06	-0.43	-0.03	0.09	-0.37	-0.17	0.06	-0.28	-0.11	0.55	-0.01	0.45	0.83	-0.15	0.02	0.62	0.17	0.49	0.53	0.2	0.27	0.96	-0.14	0.3	0.97	-0.16	0.33	0.31	-0.29	0.17	0.21	0.26	0.3	0.4	-0.14	0.66	0.03
OSBP2	-0.82	-0.62	-0.76	-0.55	-0.58	-0.6	-0.68	-0.6	-0.63	-0.65	-0.8	-0.58	-0.75	-0.56	-0.81	-0.55	-0.76	-0.57	-0.83	0.08	-0.51	-0.62	-0.66	-0.81	-0.43	-0.71	-0.78	-0.56	-0.7	-0.62	-1.04	-0.84	-0.53	-0.51	-0.79	-0.74	-0.64	-0.44	-0.65	-0.17	-0.4	0.2
NRBF2	0.95	0.84	0.89	0.91	0.83	0.88	0.95	0.79	0.76	0.82	0.75	0.72	1.03	1.19	0.35	0.48	0.59	0.17	0.61	0.29	0.3	0.55	0.48	0.09	0.4	0.44	-0.08	0.54	0.59	0.46	-0.24	0.11	0	0.27	0.26	-0.07	0.36	-0.01	0.12	-0.12	0.21	-0.85
BHLHB3	0.44	0.35	0.89	0.58	0.44	0.92	0.53	0.35	0.75	0.49	0.25	0.02	0.04	0.49	0.86	-0.46	-0.31	-0.85	-0.04	-0.04	-0.85	0.34	0.13	-0.76	-0.34	0.09	-0.61	-0.35	-0.58	-0.91	-0.61	-0.47	-0.3	-0.33	-0.49	-0.46	-0.46	-0.42	-0.5	-0.26	-0.48	-0.16
NPL	1.14	1.28	1.29	1.41	1.32	1.3	1.33	1.15	1.25	1.3	1.2	0.32	0.7	0.91	0.45	0.85	2.01	0.58	0.28	1.09	-0.21	1.33	0.91	0.7	0.55	0.73	-0.45	1.33	0.92	-0.13	-0.42	-0.72	-0.79	-0.48	-0.55	-0.68	-0.62	-0.68	-0.72	-0.45	-0.77	-0.22
ZBP1	-0.67	-0.58	-0.56	-0.46	-0.53	-0.12	-0.64	-0.73	-0.53	-0.67	-0.39	-0.36	-0.71	-0.48	-0.34	-0.43	-0.29	-0.03	-0.25	-0.38	0.75	-0.49	-0.62	0.06	-0.59	-0.44	0.38	-0.5	-0.63	-0.28	-0.58	-0.69	-0.59	-0.91	-0.75	-0.67	-0.65	-0.5	-0.72	-0.19	-0.8	0.43
PTDSS2	-0.35	-0.47	-0.38	-0.34	-0.28	-0.35	-0.53	-0.31	-0.18	-0.32	-0.44	-0.24	-0.25	-0.4	-0.4	-0.31	-0.33	-0.38	-0.41	-0.71	-0.49	-0.41	-0.5	-0.52	-0.52	-0.5	-0.55	-0.21	-0.13	-0.36	-0.44	-0.45	-0.63	-0.4	-0.35	-0.37	-0.33	-0.41	-0.33	-0.51	-0.26	-0.6
RSHL1	-0.36	-0.65	-0.74	-0.57	-0.68	-0.65	-0.64	-0.68	-0.59	-0.62	-0.76	-0.56	-0.49	-0.63	-0.63	-0.72	-0.68	-0.84	-0.76	-0.68	-0.72	-0.57	-0.79	-0.69	-0.6	-0.61	-0.67	-0.62	-0.53	-0.86	-0.73	-0.37	-0.66	-0.48	-0.31	-0.54	-0.3	-0.61	-0.36	-0.12	-0.28	-0.79
TDRD3	-0.08	-0.22	0.06	-0.06	-0.13	-0.02	-0.08	-0.29	0.06	-0.24	-0.26	-0.3	-0.29	-0.11	-0.1	0.12	-0.14	0.08	-0.32	-0.14	0.15	-0.16	-0.25	0.08	-0.45	-0.31	0.25	-0.53	-0.59	0.2	-0.15	0.03	0.1	-0.24	0	-0.16	0.09	-0.09	-0.18	-0.25	-0.18	0.22
LMAN2L	0.71	0.73	0.6	0.8	0.46	0.5	0.74	0.51	0.59	0.65	0.47	0.76	0.73	0.63	0.23	0.18	0.16	-0.06	0	-0.08	-0.21	0.25	0.46	0.13	-0.16	0.08	-0.24	0.48	0.46	-0.19	0.43	-0.02	0.02	0.02	0.16	-0.06	0.04	-0.01	0.1	-0.06	0.12	-0.95
MYNN	-0.25	-0.45	-0.18	-0.28	-0.22	-0.21	-0.07	-0.43	-0.28	-0.3	-0.05	-0.38	-0.13	-0.07	-0.3	-0.05	-0.29	-0.21	-0.13	-0.4	-0.13	-0.12	-0.15	-0.01	0.08	-0.25	-0.11	-0.17	-0.17	0.28	-0.26	0.12	-0.14	0.26	-0.1	0.07	0.23	0.07	-0.18	0.05	0.13	0.43
TRIM8	1.31	1.05	1.16	0.9	1.07	0.99	1.13	1.12	0.96	0.65	0.84	0.69	1.2	0.88	0.76	1.38	1.38	0.51	0.6	0.78	0.28	1.39	1.27	0.65	0.53	0.79	0.28	1.29	1.11	0.28	1.84	1.53	1.59	1.56	1.61	1.56	1.24	1.68	1.64	0.82	1.31	0.56
AMN	-0.73	-0.43	-0.59	-0.6	-0.8	-0.5	-0.54	-0.8	-0.7	-0.62	-0.75	-0.73	-0.66	-0.74	-0.57	-0.88	-0.65	-0.8	-0.5	-0.76	-0.62	-0.59	-0.45	-0.89	-0.37	-0.56	-0.6	-0.59	-0.63	-0.8	-0.44	-0.58	-0.67	-0.52	-0.72	-0.7	-0.86	-0.6	-0.73	-0.35	-0.48	0.06
C1QTNF3	-0.68	-0.72	-0.79	-0.72	-0.55	-0.76	-0.55	-0.77	-0.77	-0.62	-0.79	-0.68	-0.66	-0.86	-0.9	-0.59	-0.57	-0.67	-0.68	-0.83	-0.64	-0.79	-0.53	-0.7	-0.66	-0.63	-0.59	-0.63	-0.48	-0.59	-0.66	-0.92	-0.68	-0.64	-0.7	-0.82	-0.79	-0.82	-0.75	-0.44	-0.78	-0.19
TLR10	-0.87	-0.9	-0.8	-0.7	-0.96	-0.8	-0.67	-0.65	-0.79	-0.87	-0.84	-0.7	-0.68	-0.96	-0.74	-0.74	-0.68	-0.51	-0.87	-0.61	-0.64	-0.66	-0.75	-0.51	-0.64	-0.8	-0.64	-0.77	-0.79	-0.57	-0.69	-0.78	-0.88	-0.67	-0.78	-0.77	-0.83	-0.6	-0.88	-0.74	-0.87	-0.22
SLCO5A1	-0.85	-0.65	-0.5	-0.61	-0.8	-0.77	-0.67	-0.66	-0.78	-0.79	-0.7	-0.72	-0.7	-0.74	-0.66	-0.5	-0.39	-0.88	-0.39	-0.84	-0.74	-0.44	-0.75	-0.91	-0.6	-0.57	-0.68	-0.61	-0.54	-0.62	-0.56	-0.9	-0.97	-0.6	-0.66	-0.89	-0.79	-0.72	-0.73	-0.11	-0.61	0.63
ARPC5L	0.2	0.52	0.65	0.47	0.57	0.58	0.47	0.6	0.58	0.27	0.32	0.7	0.54	0.85	0.95	0.48	0.4	0.9	0.29	0.5	1.09	0.28	0.45	1.02	0.39	0.5	1.13	0.56	0.71	1.01	0.49	0.94	1.38	1.06	1.36	1.1	1.23	1.44	0.92	0.59	1.28	0.61
RAB1B	-0.18	-0.37	-0.39	-0.31	-0.26	-0.46	-0.27	-0.35	-0.24	-0.38	-0.4	-0.46	-0.36	-0.64	-0.24	-0.51	-0.47	-0.54	-0.5	-0.1	-0.36	-0.43	-0.38	-0.55	-0.52	-0.49	-0.54	-0.43	-0.36	-0.55	-0.6	-0.4	-0.65	-0.46	-0.76	-0.55	-0.59	-0.68	-0.58	-0.37	-0.59	-0.45
PADI1	-0.45	-0.6	-0.68	-0.51	-0.39	-0.49	-0.53	-0.48	-0.54	-0.31	-0.57	-0.75	-0.64	-0.61	-0.75	-0.4	-0.62	-0.73	-0.54	-0.43	-0.63	-0.63	-0.34	-0.54	-0.38	-0.8	-0.64	-0.46	-0.51	-0.63	-0.56	-0.62	-0.58	-0.54	-0.51	-0.62	-0.75	-0.34	-0.43	-0.69	-0.62	-0.33
QTRT1	-0.69	-0.69	-0.45	-0.44	-0.54	-0.54	-0.67	-0.54	-0.38	-0.59	-0.68	-0.56	-0.65	-0.63	-0.48	-0.46	-0.47	-0.32	-0.66	-0.09	-0.19	-0.6	-0.63	-0.62	-0.4	-0.6	-0.35	-0.69	-0.58	-0.32	-0.13	-0.53	-0.42	-0.44	-0.52	-0.6	-0.67	-0.45	-0.65	-0.41	-0.68	0.22
ZNF505	-0.74	-0.76	-0.72	-0.48	-0.91	-0.66	-0.47	-0.61	-0.66	-0.65	-0.68	-0.9	-0.66	-0.51	-0.71	-0.74	-0.77	-0.76	-0.75	0.15	-0.79	-0.86	-0.74	-0.84	-0.54	-0.76	-0.41	-0.61	-0.72	-1	-0.8	-0.64	-0.72	-0.33	-0.86	-0.69	-0.72	-0.31	-0.73	0.02	-0.65	0.06
HSPA2	-0.77	-0.73	-0.8	-0.81	-0.69	-0.77	-0.67	-0.64	-0.76	-0.86	-0.78	-0.72	-0.59	-0.66	-0.73	-0.68	-0.62	-0.86	-0.57	-0.24	-0.7	-0.56	-0.59	-0.69	-0.43	-0.54	-0.55	-0.66	-0.49	-0.86	0.12	-0.49	-0.7	-0.49	-0.49	-0.7	-0.67	-0.51	-0.43	-0.46	-0.33	-0.27
PTPRO	0.99	1.32	0.95	1.03	1.22	1.07	1.1	1.25	0.89	0.74	0.83	0.57	0.69	1.18	0.36	0.06	-0.27	-0.33	-0.64	-0.44	-0.38	-0.41	-0.14	-0.41	-0.71	-0.63	-0.44	-0.66	-0.53	-0.45	-0.58	-0.64	-0.8	-0.8	-0.83	-0.78	-0.54	-0.65	-0.63	-0.19	-0.73	0.17
WHSC1L1	-0.69	-0.76	-0.73	-0.67	-0.54	-0.68	-0.65	-0.61	-0.71	-0.66	-0.82	-0.77	-0.74	-0.73	-0.78	-0.76	-0.8	-0.58	-0.63	-0.67	-0.52	-0.69	-0.62	-0.42	-0.68	-0.57	-0.69	-0.63	-0.6	-0.59	-0.75	-0.62	-0.71	-0.62	-0.75	-0.61	-0.78	-0.63	-0.67	-0.55	-0.73	0.11
WHSC1L1	0.37	0.31	0.21	0.48	0.32	0.24	0.31	0.29	0.14	0.31	0.4	0.18	0.34	0.46	0.13	0.37	0.49	0.54	0.12	0.57	0.6	0.47	0.52	0.81	-0.07	0.32	0.59	0.3	0.25	0.42	0.85	0.61	0.29	0.59	0.49	0.43	0.41	0.45	0.68	-0.01	0.43	-0.13
CYP2C9	-0.62	-0.54	-0.59	-0.54	-0.6	-0.59	-0.7	-0.66	-0.66	-0.61	-0.63	-0.62	-0.59	-0.65	-0.65	-0.45	-0.66	-0.54	-0.49	-0.9	-0.65	-0.68	-0.44	-0.52	-0.56	-0.55	-0.68	-0.5	-0.5	-0.8	-0.45	-0.6	-0.44	-0.6	-0.79	-0.74	-0.88	-0.66	-0.48	-0.13	-0.81	0.27
NDUFA1	3.37	3	3.5	3.3	2.86	3.03	3.17	3.08	3.25	3.54	2.9	2.88	3.25	3.06	2.97	2.71	2.91	2.64	2.53	2.71	2.58	2.4	2.74	2.6	2.99	2.58	2.46	2.81	3.15	2.17	3.34	2.45	2.56	3.24	3.04	2.82	2.84	2.89	2.7	4.67	2.77	-0.85
NDUFA5	-0.08	0.5	0.74	0.12	0.53	0.92	0.19	0.53	1.15	0.29	0.64	0.65	-0.11	0.63	0.41	0.61	0.22	1	0.17	-0.48	0.86	0.36	0.65	0.91	0.02	0.18	1.04	0.06	0.6	1.63	0.29	0.85	0.47	0.24	0.45	0.94	1.39	0.77	0.79	0.63	0.66	-0.98
KIF11	-0.88	-0.82	-1.01	-0.92	-0.91	-0.87	-0.79	-0.89	-0.97	-0.76	-0.89	-0.82	-0.72	-0.94	-0.85	-0.79	-0.88	-0.64	-0.76	-1.03	-0.76	-0.89	-0.8	-0.78	-0.66	-0.8	-0.49	-0.92	-0.67	-0.54	-0.82	-1	-0.96	-0.72	-0.9	-0.72	-1.02	-0.92	-0.92	-0.75	-0.87	-1.11
MATN4	-0.64	-0.74	-0.8	-0.84	-0.79	-0.69	-0.84	-0.77	-0.61	-0.72	-0.62	-0.82	-0.65	-0.77	-0.78	-0.6	-0.95	-1.03	-0.65	-0.1	-0.65	-0.76	-0.77	-0.88	-0.78	-0.79	-0.7	-0.88	-0.74	-1.24	-0.88	-0.72	-0.92	-0.54	-1.01	-0.88	-1.09	-0.79	-0.99	-0.63	-1.05	-0.3
CYP2E1	-0.73	-0.78	-0.69	-0.36	-0.71	-0.63	-0.82	-0.71	-0.76	-0.72	-0.62	-0.73	-0.55	-0.64	-0.73	-0.63	-0.79	-0.87	-0.49	-0.71	-0.61	-0.68	-0.6	-0.68	-0.5	-0.59	-0.44	-0.62	-0.53	-0.89	-0.45	-0.88	-0.61	-0.46	-0.76	-0.68	-0.84	-0.56	-0.59	-0.33	-0.58	0.33
TBXAS1	0.76	1.04	0.3	0.52	1.06	0.26	0.51	1.02	0.39	0.53	0.88	0.19	0.34	1.23	0.44	1.11	1.12	-0.01	0.69	0.6	-0.54	1.02	1.05	-0.06	0.82	0.79	-0.53	0.96	0.67	-0.37	-0.67	-0.88	-0.65	-0.74	-0.78	-0.88	-0.87	-0.53	-0.73	-0.37	-0.6	-0.51
TBXAS1	0.67	0.83	0.16	0.34	0.81	0.27	0.07	0.86	0.23	0.27	0.8	0.13	0.14	-0.03	0.02	0.77	1.11	-0.13	0.47	0.85	-0.44	0.65	0.98	-0.05	0.96	0.9	-0.52	0.87	0.54	-0.55	-0.49	-0.75	-0.43	-0.41	-0.62	-0.37	-0.72	-0.44	-0.78	-0.22	-0.78	-0.13
HYOU1	-0.36	-0.51	-0.59	-0.38	-0.52	-0.42	-0.41	-0.31	-0.27	-0.62	-0.51	-0.54	-0.37	-0.36	-0.2	-0.75	-0.48	-0.59	-0.14	-0.21	-0.35	-0.54	-0.39	-0.49	-0.28	-0.1	-0.54	-0.67	-0.35	-0.54	-0.64	-0.42	-0.43	-0.48	-0.51	-0.57	-0.62	-0.48	-0.33	-0.29	-0.25	-0.54
MAP1LC3B	1.83	1.48	1.34	1.88	1.6	1.52	1.78	1.45	1.36	1.96	1.62	1.34	1.81	1.89	1.47	0.69	0.99	0.61	0.74	0.87	0.45	1	0.71	0.6	1.66	1.52	0.78	1.05	1	0.77	0.32	0.88	1	0.92	0.81	0.9	1	0.94	0.78	0.48	0.71	0.51
MTHFD1	-0.14	-0.16	-0.09	-0.33	-0.13	-0.32	-0.21	-0.06	-0.05	-0.27	-0.17	-0.1	-0.36	0.25	-0.31	-0.59	-0.59	-0.47	-0.5	-0.64	-0.33	-0.64	-0.59	-0.47	-0.42	-0.45	-0.37	-0.53	-0.48	-0.26	-0.53	-0.6	-0.52	-0.54	-0.5	-0.53	-0.48	-0.45	-0.49	-0.57	-0.54	-0.51
MTHFD2	0.99	1.31	1.21	1.22	1.35	1.56	0.98	1.24	1.41	1.22	1.55	2.01	1.14	1.67	1.63	0.97	0.38	0.95	1.87	1.38	2.02	1.27	1.21	0.92	1.74	1.76	1.82	1.62	1.46	1.42	-0.68	1.12	0.98	0.67	0.86	1.08	1.23	1.05	1.02	0.62	0.88	0.63
PMFBP1	-0.73	-0.69	-0.72	-0.89	-0.76	-0.77	-0.77	-0.64	-0.69	-0.57	-0.8	-0.72	-0.7	-0.71	-0.94	-0.56	-0.15	-0.86	-0.59	-0.84	-0.75	-0.75	-0.68	-0.67	-0.45	-0.77	-0.85	-0.6	-0.71	-0.79	-0.82	-0.73	-0.66	-0.67	-0.82	-0.93	-0.89	-0.9	-0.88	-0.33	-0.61	-0.05
TPSB2	-0.12	-0.43	-0.58	-0.5	-0.5	-0.61	-0.48	-0.36	-0.54	-0.31	-0.38	-0.49	-0.38	-0.53	-0.49	-0.53	-0.43	-0.34	-0.65	-0.13	-0.36	-0.25	-0.39	-0.35	-0.47	-0.52	-0.31	-0.38	-0.43	-0.41	-0.26	-0.52	-0.32	-0.29	-0.44	-0.36	-0.3	-0.31	-0.4	0.13	-0.23	-0.51
SIRT1	0.02	0.12	-0.13	0.01	0.24	0.05	0.14	0.09	-0.1	0.26	0.26	-0.13	0.06	0.45	-0.13	0.69	0.38	0.62	0.47	0.37	0.57	0.58	0.15	0.56	0.49	0.57	0.58	0.5	0.36	1.12	-0.32	0.09	0.19	0.16	0.19	0.31	0.53	0.21	0.2	0.16	0.34	0.03
SIRT2	-0.31	-0.57	-0.47	-0.47	-0.46	-0.58	-0.55	-0.38	-0.45	-0.36	-0.49	-0.56	-0.4	-0.6	-0.28	-0.87	-0.66	-0.63	-0.57	-0.56	-0.83	-0.61	-0.58	-0.52	-0.5	-0.74	-0.57	-0.48	-0.5	-0.5	-0.52	-0.93	-0.76	-0.65	-0.78	-0.85	-0.78	-0.93	-0.97	-0.77	-0.98	-0.54
SIRT3	-0.59	-0.67	-0.55	-0.53	-0.61	-0.54	-0.43	-0.55	-0.44	-0.44	-0.42	-0.47	-0.59	-0.69	-0.73	-0.64	-0.47	-0.13	-0.62	-0.73	-0.44	-0.57	-0.49	-0.29	-0.6	-0.56	-0.37	-0.74	-0.53	-0.29	-0.4	-0.46	-0.48	-0.71	-0.58	-0.42	-0.75	-0.63	-0.44	-0.7	-0.46	-0.6
TCF7L1	-0.54	-0.51	-0.46	-0.55	-0.45	-0.41	-0.45	-0.44	-0.44	-0.49	-0.4	-0.35	-0.27	-0.66	-0.34	-0.69	-0.66	-0.81	-0.54	-0.71	-0.65	-0.66	-0.75	-0.85	-0.42	-0.74	-0.84	-0.74	-0.63	-0.86	-0.08	-0.12	-0.39	-0.36	-0.43	-0.2	-0.35	-0.31	-0.14	-0.42	-0.4	-0.57
RAB33B	-0.67	-0.66	-0.76	-0.65	-0.82	-0.71	-0.73	-0.72	-0.74	-0.76	-0.83	-0.73	-0.71	-0.87	-0.83	-0.83	-0.73	-0.84	-0.67	-0.27	-0.45	-0.81	-0.73	-0.71	-0.65	-0.51	-0.71	-0.56	-0.57	-0.74	-0.62	-0.65	-0.73	-0.48	-0.74	-0.66	-0.88	-0.68	-0.67	-0.77	-0.73	-0.27
CYP2C8	-0.55	-0.78	-0.69	-0.59	-0.72	-0.81	-0.79	-0.72	-0.76	-0.61	-0.76	-0.54	-0.58	-0.78	-0.78	-0.76	-0.81	-0.81	-0.66	-0.85	-0.83	-0.78	-0.68	-0.69	-0.44	-0.56	-0.65	-0.6	-0.71	-0.85	-0.34	-0.54	-0.74	-0.69	-0.77	-0.75	-0.8	-0.7	-0.56	-0.26	-0.73	-0.6
CYP7B1	-0.77	-0.91	-0.81	-0.88	-0.74	-0.67	-0.82	-0.76	-0.89	-0.79	-0.87	-0.68	-0.62	-0.89	-0.79	-0.7	-0.8	-0.88	0.1	-0.69	-0.68	-0.81	-0.6	-0.91	-0.24	0.01	-0.45	-0.89	-0.72	-0.79	-0.62	-0.76	-0.9	-0.85	-0.76	-0.89	-0.81	-0.65	-0.89	-0.65	-0.8	0.09
ALPI	-0.27	-0.36	-0.37	-0.37	-0.28	-0.35	-0.26	-0.38	-0.51	-0.5	-0.3	-0.42	-0.43	-0.54	-0.54	-0.48	-0.67	-0.57	-0.47	-0.39	-0.51	-0.54	-0.45	-0.53	-0.31	-0.53	-0.65	-0.51	-0.63	-0.79	-0.3	-0.72	-0.6	-0.54	-0.58	-0.71	-0.61	-0.62	-0.55	0.03	-0.58	-0.36
ALPL	-0.72	-0.55	-0.59	-0.78	-1.06	-0.83	-0.94	-0.78	-0.97	-0.73	-0.89	-0.8	-0.58	-0.86	-0.83	-0.77	-0.69	-0.73	-0.74	0.02	-0.74	-0.69	-0.75	-0.58	-0.65	-0.69	-0.79	-0.65	-0.76	-0.96	2.46	1	1.16	1.98	1.32	0.94	1.72	1.15	1.08	0.01	0.9	0.56
ALPP	-0.49	0.41	0.29	-0.2	0.3	0.49	-0.14	0.39	0.67	-0.16	0.48	0.3	-0.19	0.71	1.44	1.2	1.3	1.98	0.7	0.77	1.7	0.97	1.31	1.55	0.68	1.04	2.12	0.57	0.87	1.89	0.97	0.77	0.88	-0.04	0.7	0.87	0.75	0.88	0.81	-0.41	1.27	-0.25
DDX21	0.96	1.13	0.48	0.95	1.15	0.78	0.88	1	0.69	1.01	1.1	0.8	0.79	1.4	0.87	0.53	0.49	1.08	1.4	1.37	1.87	0.6	0.23	0.93	1.69	1.55	1.66	0.34	0.42	1.45	-0.3	1	1.17	0.98	1.29	0.87	1.12	1.35	1.03	0.81	1.34	-0.66
SIRT5	-0.45	-0.31	-0.29	-0.28	-0.41	-0.37	-0.46	-0.46	-0.24	-0.45	-0.63	-0.55	-0.45	-0.32	-0.57	-0.47	-0.49	-0.43	-0.6	-0.47	-0.45	-0.53	-0.5	-0.38	-0.6	-0.67	-0.37	-0.59	-0.6	-0.14	-0.06	-0.01	-0.47	0.11	-0.18	-0.08	0.11	-0.41	-0.1	0.05	-0.33	-0.33
SIRT5	-0.74	-0.48	-0.68	-0.71	-0.49	-0.47	-0.63	-0.54	-0.57	-0.55	-0.69	-0.64	-0.66	-0.63	-0.71	-0.52	-0.75	-0.45	-0.78	-0.77	-0.4	-0.79	-0.67	-0.6	-0.71	-0.75	-0.51	-0.76	-0.68	-0.43	-0.6	-0.55	-0.78	-0.55	-0.65	-0.57	-0.8	-0.65	-0.71	-0.36	-0.69	-0.48
GABARAPL1	0.75	0.97	0.58	0.75	0.93	0.6	0.63	0.83	0.7	0.92	1.01	0.81	0.97	1.44	0.98	0.37	0.53	-0.13	-0.24	0.19	0.12	0.15	0.55	0.22	0.41	0.71	0.01	0.74	0.75	0.53	-0.17	-0.25	0.31	0.05	0.43	-0.41	0.46	0.46	-0.21	0.39	0.35	-0.33
MLZE	-0.78	-0.82	-0.73	-0.68	-0.72	-0.75	-0.83	-0.88	-0.73	-0.68	-0.9	-0.74	-0.68	-0.9	-0.86	-0.8	-0.76	-0.84	-0.65	-1.05	-0.84	-0.9	-0.8	-0.84	-0.68	-0.51	-0.76	-0.8	-0.73	-0.94	-0.25	-0.38	-0.23	-0.48	-0.18	-0.32	-0.3	-0.21	-0.28	-0.16	-0.14	-0.39
CHST9	-0.68	-0.67	-0.88	-0.88	-0.72	-0.75	-0.74	-0.67	-0.74	-0.62	-0.75	-0.66	-0.89	-0.76	-0.7	-0.5	-0.84	-0.79	-0.54	-0.65	-0.82	-0.83	-0.72	-0.87	-0.6	-0.41	-0.72	-0.72	-0.69	-0.68	2.14	1.09	0.67	0.84	0.83	1.08	1.14	0.8	1.19	0.8	0.52	-0.16
RILP	-0.32	-0.4	-0.45	-0.39	-0.45	-0.46	-0.55	-0.34	-0.36	-0.58	-0.52	-0.27	-0.23	-0.69	-0.28	-0.39	-0.37	-0.55	-0.26	-0.62	-0.66	-0.45	-0.44	-0.9	-0.57	-0.73	-0.7	-0.65	-0.63	-0.93	-0.75	-0.7	-0.79	-0.8	-0.79	-0.49	-0.92	-0.54	-0.71	-0.47	-0.7	-0.19
UCK1	0.64	0.35	0.3	0.56	0.26	0.21	0.45	0.3	0.26	0.5	0.25	0.16	0.35	0.26	0.5	0.08	0.12	0.15	0.11	0.41	0.11	0.12	0.2	0.29	0.05	0.2	0.17	0.23	0.29	0.25	0.33	-0.03	0	0	0.09	0.07	-0.08	-0.1	0.03	0.15	0.06	0.3
TMEM7	-0.49	-0.65	-0.64	-0.54	-0.73	-0.48	-0.63	-0.67	-0.7	-0.68	-0.66	-0.62	-0.68	-0.69	-0.54	-0.56	-0.6	-0.47	-0.52	-0.72	-0.57	-0.63	-0.65	-0.77	-0.61	-0.7	-0.62	-0.51	-0.6	-1.02	-0.63	-0.73	-0.82	-0.68	-0.78	-0.62	-0.54	-0.78	-0.66	-0.2	-0.71	-0.3
MS4A8B	-0.87	-0.75	-0.68	-0.66	-0.79	-0.81	-0.74	-0.74	-0.89	-0.6	-0.77	-0.83	-0.61	-0.91	-0.73	-0.71	-0.81	-0.81	-0.68	-0.85	-0.79	-0.7	-0.71	-1.04	-0.59	-0.87	-0.75	-0.58	-0.71	-0.73	3.08	1.24	0.72	1.05	1.13	1.28	1.23	0.87	1.29	0.94	0.74	-0.51
CD99L2	-0.49	-0.31	-0.23	-0.35	-0.29	-0.25	-0.29	-0.37	-0.02	-0.26	-0.36	-0.21	-0.52	-0.34	0	-0.04	-0.46	-0.42	-0.41	-0.08	-0.5	-0.35	-0.27	-0.12	-0.56	-0.36	-0.37	-0.07	-0.41	-0.23	-0.54	-0.22	-0.31	-0.57	-0.69	-0.31	-0.63	-0.69	-0.49	-0.42	-0.24	-0.39
SH3BGRL2	-0.69	-0.78	-0.88	-0.76	-0.58	-0.65	-0.69	-0.74	-0.65	-0.66	-0.75	-0.73	-0.57	-0.86	-0.69	-0.88	-0.44	-0.74	-0.8	-0.61	-0.77	-0.7	-0.63	-0.67	-0.55	-0.71	-0.69	-0.75	-0.75	-0.83	0.98	1.24	1.28	1.2	1.42	1.57	1.33	1.33	1.44	0.62	1.26	-0.36
ESPN	-0.77	-0.74	-0.75	-0.68	-0.69	-0.65	-0.65	-0.84	-0.8	-0.48	-0.76	-0.62	-0.61	-0.89	-0.83	-0.76	-0.74	-0.78	-0.69	-0.57	-0.83	-0.78	-0.61	-0.79	-0.65	-0.7	-0.87	-0.61	-0.51	-0.91	-0.62	-0.54	-0.72	-0.57	-0.92	-0.72	-0.74	-0.68	-0.64	-0.44	-0.63	0.45
SLC25A18	-0.46	-0.56	-0.6	-0.75	-0.61	-0.58	-0.57	-0.49	-0.57	-0.53	-0.62	-0.66	-0.68	-0.63	-0.63	-0.81	-0.49	-0.78	-0.64	-0.66	-0.55	-0.81	-0.69	-0.61	-0.47	-0.64	-0.46	-0.54	-0.59	-0.63	-0.74	-0.72	-0.6	-0.76	-0.65	-0.47	-0.75	-0.54	-0.82	-0.64	-0.73	-0.1
CYP3A4	-0.62	-0.73	-0.67	-0.53	-0.74	-0.56	-0.64	-0.71	-0.4	-0.82	-0.66	-0.45	-0.52	-0.87	-0.71	-0.73	-0.73	-0.81	-0.49	-0.23	-0.62	-0.69	-0.54	-0.58	-0.72	-0.71	-0.67	-0.52	-0.48	-0.87	-0.46	-0.72	-0.8	-0.67	-0.72	-0.71	-0.79	-0.64	-0.62	-0.51	-0.44	-0.13
CYP11B1	-0.44	-0.53	-0.52	-0.53	-0.61	-0.71	-0.53	-0.44	-0.68	-0.33	-0.41	-0.71	-0.6	-0.53	-0.64	-0.61	-0.59	-0.64	-0.59	-0.3	-0.63	-0.51	-0.74	-0.56	-0.56	-0.64	-0.52	-0.49	-0.74	-0.76	-0.38	-0.71	-0.56	-0.43	-0.46	-0.63	-0.72	-0.48	-0.7	-0.18	-0.43	-0.42
CYP27A1	3.72	3.38	3.66	3.7	3.54	3.52	3.68	3.39	3.43	3.9	3.37	2.64	3.5	3.28	3.13	2.36	3.28	0.68	2.25	2.99	-0.33	1.29	3.04	1.68	1.7	2.76	-0.18	1.99	2.72	0.72	-0.15	-0.24	-0.25	0.04	-0.11	0.04	-0.34	-0.15	-0.04	-0.17	-0.16	-0.08
CYP27B1	-0.57	-0.37	-0.46	-0.37	-0.31	-0.43	-0.32	-0.33	-0.3	-0.51	-0.43	1.55	0.14	-0.23	-0.03	-0.61	-0.43	-0.64	-0.12	-0.17	-0.03	0.69	1.35	-0.05	-0.28	0.07	-0.49	0.11	0.21	-0.44	-0.57	-0.79	-0.56	-0.67	-0.42	-0.79	-0.66	-0.33	-0.66	-0.64	-0.38	0.2
RPS10	3.38	3.29	3.58	3.47	3.19	3.23	3.38	3.33	3.24	3.32	3.24	3.14	3.56	3.16	3.26	4.17	3.97	4.71	3.76	3.67	4.65	3.28	3.33	4.94	3.7	3.39	4.94	2.86	3.28	4.39	4.38	4.19	4.22	4.63	4.2	4.51	4.03	4.27	4.11	7	4.18	5.9
RPS29	2.28	2.61	2.79	2.4	2.82	2.76	2.23	2.71	2.96	2.47	2.81	2.59	2.43	2.71	2.58	3.27	2.58	4.04	3.13	2.66	4.01	2.52	2.62	4.24	2.96	2.75	4.18	1.9	2.67	4.18	2.37	3.44	3.09	3.58	3.14	3.58	3.46	2.92	3.3	4.87	3.25	2.42
RPS5	4.17	3.73	3.74	3.68	3.57	3.34	3.72	3.72	3.32	3.7	3.55	3.48	3.79	3.03	3.63	4.37	4.01	4.82	3.76	3.91	4.81	2.93	3.35	5.16	3.64	3.62	5.12	2.57	3.16	3.86	5.26	4.93	5.31	5.13	5.39	5.23	4.63	5.54	4.96	7.48	5.31	3.82
OR2A4	-0.59	-0.65	-0.69	-0.7	-0.88	-0.81	-0.65	-0.65	-0.71	-0.62	-0.69	-0.58	-0.55	-0.68	-0.52	-0.77	-0.42	-0.73	-0.54	-0.85	-0.78	-0.69	-0.89	-0.77	-0.6	-0.62	-0.72	-0.7	-0.89	-0.84	-0.63	-0.79	-0.72	-0.78	-0.72	-0.7	-0.84	-0.79	-0.71	-0.89	-0.78	-0.16
CYP51A1	0.74	0.52	0.79	0.74	0.43	0.79	0.6	0.54	0.62	0.59	0.41	0.74	0.74	0.45	0.94	1.02	0.82	0.51	1.87	0.69	0.6	1.41	0.93	0.31	1.6	0.64	0.75	0.88	0.69	0.61	1.6	1.43	1.39	1.67	1.28	1.48	1.3	1.44	1.4	1.11	1.12	0.09
CABP2	-0.49	-0.57	-0.56	-0.59	-0.57	-0.54	-0.56	-0.53	-0.54	-0.26	-0.5	-0.45	-0.4	-0.71	-0.48	-0.6	-0.58	-0.73	-0.63	-0.68	-0.55	-0.65	-0.49	-0.66	-0.5	-0.65	-0.69	-0.51	-0.43	-0.6	-0.58	-0.78	-0.57	-0.5	-0.54	-0.79	-0.85	-0.45	-0.55	0.07	-0.55	-0.08
MUCDHL	-0.68	-0.7	-0.77	-0.86	-0.88	-0.84	-0.65	-0.99	-0.81	-0.66	-0.65	-0.78	-0.85	-0.94	-0.63	-0.61	-0.69	-0.73	-0.87	-0.17	-0.78	-0.93	-0.69	-0.92	-0.75	-0.73	-0.83	-0.74	-0.84	-0.91	-0.49	-0.82	-0.75	-0.99	-0.95	-0.72	-0.86	-1.05	-1.03	-0.26	-0.61	-0.95
B4GALT1	-0.18	0.24	0.42	0.25	0.49	0.59	0.14	0.53	0.66	0.14	0.48	0.48	0.01	0.57	0.73	0.18	-0.13	0.1	0.87	0.1	0.09	0.79	0.36	0.21	0.67	0.27	0.14	0.19	0.05	0.39	-0.49	-0.07	-0.14	-0.51	-0.34	-0.11	-0.16	-0.21	0.12	-0.49	-0.11	-0.42
B4GALT2	-0.69	-0.62	-0.69	-0.55	-0.67	-0.63	-0.73	-0.67	-0.79	-0.6	-0.85	-0.63	-0.68	-0.71	-0.69	-0.69	-0.62	-0.78	-0.77	-0.65	-0.7	-0.69	-0.7	-0.79	-0.57	-0.48	-0.76	-0.73	-0.69	-0.67	-0.73	-0.41	-0.31	-0.15	-0.2	-0.45	-0.35	-0.13	-0.27	-0.14	-0.35	-0.08
B4GALT3	-0.02	-0.1	-0.11	-0.07	0.02	-0.21	-0.17	-0.07	-0.12	-0.1	-0.01	-0.14	0.04	0.01	0.15	0.03	-0.08	0.07	-0.22	-0.08	0.03	-0.18	0.01	0.09	-0.16	0.04	0.04	0.01	0.2	0.2	-0.57	-0.24	-0.1	-0.29	-0.15	-0.38	-0.04	-0.2	-0.14	-0.46	-0.12	-0.05
B4GALT4	-0.24	-0.34	-0.3	-0.24	-0.29	-0.2	-0.3	-0.31	-0.26	-0.38	-0.42	-0.46	-0.32	0.16	-0.25	-0.44	-0.49	-0.23	-0.21	-0.24	0.36	-0.47	-0.53	-0.24	-0.43	-0.38	0.05	-0.52	-0.47	-0.03	0.79	0.68	1.03	1.3	1	0.7	1.3	0.94	0.67	0.89	1.12	-0.05
B4GALT5	0.97	0.87	0.87	1.17	0.79	1.23	0.79	0.82	0.85	1.07	0.76	0.66	0.65	0.32	1.22	0.31	0.38	0.04	2.4	1.44	0.81	1.74	0.25	0.11	1.73	1.37	0.22	0.8	0.28	0.15	0.52	0.63	0.51	0.59	0.73	0.42	0.61	0.53	0.74	-0.27	0.56	0.51
FZD8	-0.35	-0.29	-0.44	-0.33	-0.57	-0.39	-0.5	-0.31	-0.57	-0.4	-0.52	-0.43	-0.54	-0.42	-0.7	-0.63	-0.63	-0.3	-0.51	-0.34	-0.45	-0.57	-0.58	-0.47	-0.54	-0.3	-0.8	-0.52	-0.76	-0.77	-0.06	-0.39	-0.32	-0.33	-0.32	-0.48	-0.7	-0.3	-0.25	0.01	-0.41	0.17
ENAM	-0.54	-0.95	-0.82	-0.73	-0.65	-0.83	-0.68	-0.78	-0.7	-0.74	-0.52	-0.59	-0.68	-0.91	-0.63	-0.6	-0.78	-0.94	-0.72	-0.13	-0.83	-0.81	-0.58	-0.84	-0.66	-0.64	-0.8	-0.54	-0.5	-1.05	-0.65	-0.73	-0.69	-0.55	-0.57	-0.73	-0.93	-0.82	-0.59	-0.48	-0.71	0.3
SH3KBP1	0.47	0.36	0.52	0.39	0.32	0.49	0.49	0.33	0.42	0.42	0.48	0.4	0.36	0.51	0.6	1.9	2.27	1.86	1.33	2.14	1.19	1.82	2.16	1.92	1.33	2.13	1.27	2.64	2.66	1.57	0.32	0.52	0.42	0.39	0.47	0.41	0.29	0.39	0.53	-0.09	0.24	0.43
TEKT3	-0.71	-0.72	-0.65	-0.47	-0.77	-0.8	-0.68	-0.61	-0.62	-0.62	-0.72	-0.62	-0.49	-0.68	-0.74	-0.63	-0.77	-0.77	-0.54	-0.83	-0.66	-0.6	-0.64	-0.71	-0.49	-0.6	-0.46	-0.57	-0.57	-0.84	0.12	-0.56	-0.55	-0.54	-0.55	-0.57	-0.57	-0.3	-0.55	-0.31	-0.63	-0.22
MRPL32	-0.3	0.36	0.35	-0.05	0.38	0.24	-0.26	0.29	0.35	-0.13	0.39	0.45	-0.04	0.6	0.16	0.03	0.08	0.36	0.27	-0.28	0.44	-0.15	-0.17	0.28	0.13	-0.01	0.32	-0.36	0.16	0.83	-0.41	0.36	0.18	0.24	0.23	0.24	0.72	0.26	0.37	0.16	0.22	0.17
USP26	-0.77	-0.65	-0.58	-0.95	-0.6	-0.7	-0.7	-0.86	-0.66	-0.76	-0.8	-0.61	-0.52	-0.8	-0.51	-0.75	-0.62	-0.76	-0.53	-0.67	-0.59	-0.69	-0.47	-0.86	-0.61	-0.55	-0.6	-0.74	-0.41	-0.84	-0.73	-0.67	-0.65	-0.67	-0.7	-0.7	-0.81	-0.5	-0.71	-0.84	-0.78	0.14
SETDB2	1.05	0.99	1.07	1.16	1.21	0.99	1.21	0.91	0.98	0.77	0.78	0.49	0.98	1.02	0.51	1.55	1.46	0.93	0.49	1	0.81	0.46	0.58	1	0.38	0.75	0.7	0.3	0.28	0.78	0.15	0.19	0.25	0.1	0.03	0.02	0.28	-0.11	0.32	-0.02	0.08	-0.08
KLF16	-0.15	-0.45	-0.36	-0.47	-0.2	-0.3	-0.43	-0.34	-0.48	-0.52	-0.41	-0.37	-0.33	-0.33	-0.26	-0.47	-0.55	-0.53	-0.7	-0.71	-0.3	-0.23	-0.41	-0.49	-0.42	-0.49	-0.65	-0.44	-0.58	-0.53	-0.49	-0.61	-0.21	-0.76	-0.38	-0.63	-0.64	-0.44	-0.51	-0.29	-0.68	-0.1
SPATA9	-0.64	-0.73	-0.71	-0.68	-0.7	-0.61	-0.53	-0.59	-0.58	-0.81	-0.72	-0.78	-0.56	-0.72	-0.6	-0.77	-0.58	-0.57	-0.59	-0.58	-0.46	-0.69	-0.69	-0.71	-0.62	-0.56	-0.48	-0.49	-0.56	-0.78	-0.68	-0.73	-0.77	-0.88	-0.7	-0.6	-0.73	-0.81	-0.61	-0.54	-0.57	0.22
SLC35D1	-0.62	-0.61	-0.63	-0.6	-0.57	-0.54	-0.55	-0.71	-0.55	-0.5	-0.58	-0.63	-0.55	-0.66	-0.57	-0.63	-0.74	-0.7	-0.59	-0.48	-0.69	-0.6	-0.56	-0.52	-0.63	-0.63	-0.66	-0.58	-0.57	-0.7	-0.69	-0.71	-0.69	-0.55	-0.59	-0.73	-0.66	-0.76	-0.66	-0.5	-0.76	-0.82
SLC4A11	-0.49	-0.5	-0.53	-0.59	-0.63	-0.54	-0.68	-0.64	-0.6	-0.57	-0.64	-0.66	-0.59	-0.53	-0.6	-0.68	-0.6	-0.72	-0.77	-0.48	-0.8	-0.68	-0.79	-0.67	-0.7	-0.84	-0.79	-0.7	-0.91	-0.93	0.12	0.54	1.14	0.61	0.84	0.55	0.29	0.94	0.63	-0.3	0.73	-0.27
FAM14A	0.53	0.95	1.28	0.42	0.96	1.22	0.49	0.9	1.28	0.47	0.91	1.26	0.68	1	1.17	0.93	0.52	0.8	0.65	0.2	0.54	0.71	1.03	0.84	0.52	0.07	0.76	0.65	0.74	0.62	0.06	-0.33	0.04	-0.12	-0.39	-0.4	0.29	0	-0.26	-0.26	-0.22	0.09
NCALD	-0.65	-0.69	-0.88	-0.75	-0.79	-0.65	-0.7	-0.74	-0.88	-0.52	-0.73	-0.71	-0.6	-0.86	-0.68	-0.63	-0.72	-0.51	-0.69	-0.73	-0.64	-0.64	-0.84	-0.57	-0.52	-0.72	-0.71	-0.66	-0.67	-0.67	0.06	-0.35	-0.34	-0.82	-0.51	-0.33	-0.73	-0.71	-0.51	-0.57	-0.34	-1.31
BRIP1	-0.37	-0.45	-0.36	-0.52	-0.48	-0.57	-0.48	-0.4	-0.47	-0.52	-0.59	-0.41	-0.51	-0.47	-0.72	-0.75	-0.61	-0.33	-0.34	-0.55	-0.14	-0.62	-0.54	-0.33	-0.42	-0.44	-0.15	-0.4	-0.68	-0.74	-0.19	-0.53	-0.43	-0.43	-0.38	-0.62	-0.63	-0.21	-0.28	-0.39	-0.68	0.82
EMILIN2	2.53	2.41	2.03	2.43	2.4	2.07	2.48	2.47	1.98	2.14	2.45	2.04	2.32	1.89	2.02	2.07	1.91	1.11	3.31	2.57	1.2	2.4	2.56	1.19	2.82	2.62	0.91	2.69	2.29	0.21	-0.15	-0.27	-0.41	-0.36	-0.35	-0.3	-0.04	-0.36	-0.24	-0.47	-0.36	-0.6
MARS	1.35	1.6	1.44	1.47	1.63	1.49	1.39	1.56	1.52	1.52	1.63	1.62	1.51	1.51	1.49	1.52	1.35	1.66	1.63	1.5	2.17	1.53	1.48	1.4	1.32	1.55	1.89	1.38	1.57	1.55	0.79	2.27	2.23	1.98	2.34	2.14	2.04	2.11	2.25	0.87	2.23	0.43
BAG3	0.45	0.31	0.33	0.37	0.38	0.39	0.13	0.38	0.17	2.56	1.9	0.52	0.79	0.67	1.84	-0.43	-0.11	-0.23	-0.05	0.14	-0.31	-0.21	-0.13	-0.09	2.67	1.7	1.1	0.33	0.3	-0.13	0.76	1.06	1.22	0.82	1.42	0.91	0.92	1.08	1.01	0.37	1.01	-0.72
VAMP8	4.2	3.64	3.9	4.03	3.55	3.56	4.21	3.52	3.48	4.1	3.4	3.47	4.02	3.09	3.18	3.87	3.66	2.8	2.59	2.97	1.98	3.27	3.02	2.9	2.17	1.77	1.99	1.65	1.89	1.63	3.94	3.38	3.81	4.22	3.83	3.55	3.45	3.86	3.46	5.36	3.74	1.48
CCR9	-0.59	-0.81	-0.79	-0.84	-0.74	-0.58	-0.76	-0.64	-0.53	-0.87	-0.73	-0.54	-0.67	-0.75	-0.75	-0.7	-0.69	-0.66	-0.61	-0.38	-0.66	-0.75	-0.65	-0.52	-0.5	-0.59	-0.54	-0.72	-0.54	-0.66	-0.7	-0.69	-0.74	-0.64	-0.53	-0.65	-0.72	-0.46	-0.81	-0.43	-0.65	0.06
AGTR1	-0.52	-0.62	-0.59	-0.53	-0.62	-0.8	-0.54	-0.53	-0.64	-0.38	-0.68	-0.51	-0.37	-0.48	-0.65	-0.52	-0.66	-0.55	-0.55	-0.4	-0.45	-0.67	-0.71	-0.61	-0.47	-0.58	-0.44	-0.57	-0.56	-0.75	-0.54	-0.51	-0.65	-0.72	-0.62	-0.81	-0.83	-0.68	-0.67	-0.05	-0.49	0.17
HBA2	-0.37	-0.71	0.07	-0.48	-0.84	-0.14	-0.52	-0.63	0.08	-0.76	-0.85	-0.51	-0.7	-0.79	1.48	-0.27	0.02	4.25	-0.36	-0.83	4.38	-0.65	-0.7	4.6	-0.7	-0.91	4.47	-0.79	-0.59	3.82	1.43	-0.62	-0.64	1.19	-0.58	-0.68	1.77	-0.51	-0.59	3.81	-0.72	-0.51
HNRPA2B1	1.01	1.34	1.47	1.28	1.22	1.48	1.19	1.11	1.51	1.44	1.24	1.2	0.87	1.56	1.42	1.34	1.46	1.65	1.78	1.43	1.68	1.4	1.4	1.59	2.22	1.72	1.38	1.45	1.46	1.94	1.04	1.44	1.32	1.3	1.52	1.28	1.37	1.14	1.13	0.48	1.38	0.65
CDC16	0.82	1.04	1.14	0.69	1.04	1	0.87	1.06	1.14	0.55	0.96	0.97	0.61	1.14	0.9	1.09	0.92	1.16	0.87	1.06	1.15	0.98	0.95	1.14	0.4	0.92	1.18	0.96	0.7	1.2	1.34	1.34	1.37	0.79	1.45	1.27	1.24	1.53	1.44	0.59	1.26	0.11
CDC2L5	-0.83	-0.64	-0.68	-0.97	-0.65	-0.72	-0.75	-0.71	-0.78	-0.81	-0.83	-0.72	-0.65	-0.78	-0.68	-0.74	-0.69	-0.78	-0.6	-0.8	-0.77	-0.45	-0.72	-0.63	-0.63	-0.63	-0.55	-0.64	-0.53	-0.55	-0.71	-0.54	-0.8	-0.62	-0.56	-0.74	-0.81	-0.53	-0.59	-0.47	-0.73	0.09
CDC2L5	-0.33	-0.22	-0.38	-0.21	-0.19	-0.3	-0.37	-0.2	-0.28	-0.27	-0.2	-0.26	-0.22	0.04	-0.23	-0.12	-0.34	0.01	-0.4	-0.18	-0.21	-0.28	-0.15	-0.16	-0.2	-0.29	-0.21	0	-0.04	0	-0.26	-0.3	-0.03	-0.44	-0.07	-0.37	-0.43	-0.09	-0.16	-0.08	-0.33	0.17
XBP1	0.63	1.05	0.81	1.02	1.23	1.07	0.92	1.23	1.02	1.63	1.6	1.3	0.96	1.44	1.62	0.86	1.17	1.71	2.93	1.7	1.86	1.46	0.88	1.56	2.56	2.22	1.83	1.91	1.53	1.78	2.36	1.87	1.46	1.84	1.53	1.74	1.82	1.31	1.91	1.15	1.44	1.26
HNRPAB	1.54	1.43	1.4	1.48	1.45	1.23	1.5	1.54	1.28	1.18	1.3	0.98	1.32	1.26	1	0.89	0.89	1.12	1.18	1.01	1.22	0.85	0.58	0.93	1	1.05	1.23	0.33	0.34	0.82	0.97	1.72	1.76	1.84	1.85	1.62	1.79	2	1.78	0.69	1.81	0.03
HNRPAB	-0.28	0.01	-0.05	-0.04	-0.11	-0.17	-0.14	0.06	0.03	-0.2	-0.15	-0.14	-0.21	0.03	-0.3	-0.37	-0.24	-0.09	-0.16	-0.07	-0.08	-0.38	-0.31	-0.18	-0.1	-0.23	-0.1	-0.36	-0.32	-0.2	-0.15	0.28	0.08	0.03	0.29	0.4	0.07	0	0.27	-0.15	0.25	0.53
HNRPDL	-0.15	-0.12	-0.14	0.03	-0.05	-0.09	0.09	-0.13	-0.08	-0.24	-0.16	-0.32	-0.25	0.1	-0.35	0.4	0.45	1.08	0.14	0.23	0.8	0.16	0.13	1.15	-0.07	0.21	0.88	-0.3	-0.09	1.21	0.63	0.18	0.29	0.27	0.19	0.29	0.32	-0.07	0.25	0.13	0.05	0.99
HNRPDL	-0.17	-0.11	-0.14	-0.29	0.02	-0.07	-0.2	-0.05	-0.15	-0.28	-0.06	0.12	-0.34	0.17	-0.12	0.37	0.82	1.19	0.28	0.87	1.36	0.13	0.25	1.14	0.29	0.77	1.06	0.14	0.12	1.11	0.69	1.43	1.32	1.36	1.31	1.43	1.14	1.4	1.49	0.62	1.36	0.38
HNRPD	1.85	2.39	2.29	2.25	2.39	2.39	2.29	2.3	2.27	2.33	2.35	2.37	2.36	2.17	2.08	3.02	2.89	3.16	2.96	2.53	3.26	2.7	2.82	3.08	2.75	2.63	3.18	2.81	2.74	3.24	2.48	3.02	2.99	2.91	2.99	2.97	2.8	2.88	3.13	2.2	2.69	1.87
HNRPA0	0.02	-0.01	-0.01	0.11	-0.11	-0.09	0.05	-0.03	0.04	-0.03	-0.13	-0.01	-0.16	-0.02	0.39	0.14	0.04	0.27	0.17	0.3	0.27	0.05	0.19	0.41	0.25	0.25	0.17	0.12	-0.06	0.17	-0.07	-0.09	0.45	0.4	0.17	-0.14	0.09	0.17	-0.28	-0.48	0.09	0.17
HNRPC	2.73	2.19	2.43	2.32	2.04	2.43	2.31	2.07	2.5	2.48	2.24	2.38	2.28	2.22	2.47	1.94	1.93	2.1	2.71	2.26	2.26	2.01	1.76	2.19	3.33	2.63	2.38	1.7	1.66	2.02	2.3	2.29	2.32	2.5	2.42	2.36	2.39	2.5	2.32	3.24	2.18	0.89
MTA1	-0.28	-0.5	-0.49	-0.33	-0.39	-0.52	-0.39	-0.47	-0.26	-0.46	-0.52	-0.69	-0.58	-0.6	-0.48	-0.24	-0.26	-0.03	-0.62	-0.49	-0.07	-0.45	-0.33	0.06	-0.49	-0.32	-0.16	-0.47	-0.39	0.42	-0.17	0.05	-0.27	-0.04	-0.25	-0.05	-0.08	-0.34	-0.01	-0.68	-0.31	-0.22
HNRPF	-0.56	-0.58	-0.61	-0.65	-0.54	-0.65	-0.61	-0.53	-0.53	-0.6	-0.58	-0.59	-0.47	-0.52	-0.65	-0.43	-0.64	-0.48	-0.57	-0.26	-0.08	-0.37	-0.62	-0.68	-0.4	-0.59	-0.26	-0.52	-0.65	-0.06	-0.6	-0.37	-0.48	-0.35	-0.54	-0.39	-0.51	-0.54	-0.43	-0.43	-0.69	-0.51
HNRPM	-0.78	-0.78	-0.69	-0.51	-0.72	-0.62	-0.8	-0.63	-0.84	-0.74	-0.71	-0.64	-0.74	-0.89	-0.7	-0.77	-0.69	-0.78	-0.47	-0.46	-0.45	-0.55	-0.5	-0.67	-0.41	-0.32	-0.8	-0.53	-0.66	-0.63	-0.7	-0.64	-0.72	-0.64	-0.76	-0.63	-0.81	-0.56	-0.71	-0.42	-0.87	-0.16
HNRPM	2.48	2.2	2.2	2.42	2.25	2.29	2.42	2.3	2.2	2.47	2.24	2.22	2.4	2.27	2.19	2.16	2.34	2.52	2.65	2.58	2.73	2.4	2.52	2.58	2.94	2.8	2.57	2.64	2.56	2.46	2.42	2.12	2.42	2.41	2.29	2.17	1.97	2.18	2.26	1.03	1.95	0.48
HNRPH2	-0.24	-0.22	-0.13	-0.17	-0.24	-0.19	-0.31	-0.23	0	-0.29	-0.33	-0.36	-0.36	-0.01	-0.3	-0.22	0.22	0.06	0.26	0.29	0.24	0.36	0.05	0.07	0.33	0.32	-0.08	0.35	0.04	0.05	-0.45	-0.31	-0.14	-0.35	0.01	-0.27	-0.22	-0.14	-0.16	-0.49	-0.15	-0.36
HNRPH3	0.12	0.37	0.31	0.33	0.45	0.41	0.43	0.19	0.45	0.35	0.38	0.14	0.07	0.73	0.16	0.77	0.72	1.03	0.7	0.42	0.96	0.51	0.48	0.95	0.68	0.55	0.74	0.52	0.51	1.66	0.22	0.49	0.46	0.28	0.18	0.54	0.65	0.35	0.48	-0.12	0.52	0.96
HNRPU	2.53	2.16	2.2	2.54	2.2	2.13	2.5	2.22	2.06	2.77	2.3	2.21	2.4	2.13	2.21	2.54	2.51	2.54	2.74	2.73	2.7	2.34	2.4	2.53	2.95	2.68	2.63	2.38	2.37	2.73	2.6	2.31	2.46	2.63	2.48	2.22	2.29	2.58	2.42	1.74	2.54	1.08
PCBP1	2.78	2.73	2.77	2.67	2.72	2.74	2.52	2.75	2.58	2.65	2.62	2.87	2.74	2.63	2.23	3.28	3.3	3.14	3.33	3.19	3.23	3.33	3.1	3.26	3.39	3.03	2.95	3.57	3.19	2.96	2.01	2.96	2.61	2.64	2.88	2.71	2.54	2.82	2.8	1.78	2.66	2.06
PCBP2	2.33	2.01	2	2.05	2.03	1.97	1.84	2.11	2.04	1.91	1.88	1.88	1.82	1.86	1.83	2.21	2.27	2.49	1.91	2.13	2.49	1.8	1.82	2.6	1.66	2.15	2.47	1.61	1.82	2.91	2	2.2	2.22	2.37	2.11	2.26	2.19	2.31	2.04	1.15	2.03	1.89
MTA2	0.48	0.48	0.39	0.31	0.56	0.21	0.4	0.63	0.22	0.05	0.5	0.29	0.3	0.29	0.7	0.63	0.14	0.59	0.32	0.19	0.61	0.42	0.16	0.67	0.54	0.33	0.56	0.31	0.18	0.77	-0.08	0.08	0.17	0.01	0.22	0.07	0.15	0.18	0.27	-0.52	0.13	-1.08
HMGB2	0.28	0.91	0.34	-0.05	0.62	0.17	0.25	0.69	0.38	-0.05	0.66	-0.03	0.04	0.84	-0.1	0.71	1.21	1.3	-0.1	0.4	0.75	0.32	0.5	1.29	0.19	0.46	0.67	0.67	0.88	1.28	0.83	0.63	0.28	0.37	0.37	0.38	0.3	0.31	0.52	0.22	0.31	-0.42
FADS1	-0.34	-0.53	-0.13	-0.35	-0.78	-0.42	-0.52	-0.56	-0.26	-0.33	-0.55	-0.39	-0.48	-0.48	-0.53	0.61	-0.04	-0.38	0.17	0.35	-0.57	0.48	0.1	-0.43	0	-0.27	-0.16	0.28	-0.14	-0.25	-0.66	-0.66	-0.59	-0.94	-0.62	-0.48	-0.71	-0.52	-0.69	-0.58	-0.61	0.01
FADS2	-0.75	-0.93	-0.67	-0.76	-0.71	-0.8	-0.88	-0.67	-0.8	-0.77	-0.9	-0.66	-0.62	-0.89	-0.75	-0.04	-0.58	-0.71	-0.2	-0.67	-0.64	0.05	-0.47	-0.67	-0.32	-0.76	-0.44	-0.42	-0.64	-0.59	-0.83	-0.82	-0.76	-0.49	-0.68	-0.81	-0.82	-0.72	-0.59	-0.26	-0.75	0.65
HMGA2	-0.85	-0.9	-0.91	-0.91	-0.78	-0.92	-0.73	-0.8	-0.89	-0.79	-0.72	-0.8	-0.43	-0.87	-0.93	-0.75	-0.73	-0.89	-0.65	-0.53	-0.91	-0.84	-0.87	-0.86	-0.65	-0.67	-0.87	-0.72	-0.7	-0.83	-0.62	-0.53	-0.39	-0.66	-0.59	-0.56	-0.61	-0.41	-0.54	-0.51	-0.31	-0.36
HNRPR	1.69	1.46	1.35	1.62	1.45	1.41	1.67	1.4	1.4	1.66	1.4	1.23	1.58	1.53	0.96	1.46	1.52	1.53	1.52	1.7	1.8	1.17	1.13	1.4	1.19	1.44	1.33	1.17	1.22	1.95	1.19	1.39	1.28	1.83	1.55	1.25	1.52	1.27	1.61	0.99	1.54	0.09
RPL27A	2.64	2.92	3.1	2.88	2.88	2.81	2.8	2.89	2.92	2.9	2.81	2.81	2.91	2.29	2.52	3.56	2.99	4.15	3.34	3.01	4.06	2.76	2.72	4.28	3.26	2.87	4.35	2.3	2.92	4.22	4	3.68	3.48	3.85	3.68	3.77	3.53	3.6	3.61	4.92	3.44	3.64
RPS14	5.07	4.56	4.58	4.89	4.48	4.35	4.89	4.53	4.2	4.93	4.38	4.38	5.04	3.87	4.16	5.42	5.34	5.68	4.63	4.91	5.56	4.54	4.52	5.86	4.75	4.64	5.89	3.98	4.55	5.19	6.82	5.41	5.74	6.15	5.55	5.76	4.98	5.92	5.51	8.97	5.7	8.49
RPS9	1.75	1.91	2.31	1.62	1.87	2.1	1.6	1.94	2.15	1.59	1.77	2.27	1.62	1.62	2.41	2.91	2.2	3.43	2.66	2.52	3.38	2.15	2.38	3.75	2.75	2.48	3.57	2.09	2.37	3.28	2.92	2.58	2.86	2.54	2.82	2.68	2.52	2.93	2.5	2.79	2.65	1.97
SDF2	0.71	0.62	0.38	0.83	0.65	0.35	0.81	0.6	0.31	0.79	0.57	0.45	0.86	0.78	0.27	0.23	0.46	0.15	0.34	0.54	0.16	0.51	0.44	0.24	0.53	0.55	0.12	0.61	0.75	0.24	0.22	0.23	0.33	0.68	0.46	0.07	0.4	0.08	0.18	0.33	0.18	-0.36
SLC30A1	0.03	0	-0.1	0.07	0.06	0.14	0.18	0.06	-0.07	1.16	0.93	0.28	0.45	0.4	0.45	-0.21	-0.21	-0.69	0.27	-0.03	-0.35	0.53	0.06	-0.59	0.98	0.62	-0.21	0.7	0.19	-0.18	-0.6	-0.57	-0.53	-0.56	-0.41	-0.5	-0.55	-0.44	-0.52	-0.52	-0.61	-0.13
EXTL2	-0.61	-0.73	-0.59	-0.75	-0.6	-0.65	-0.56	-0.54	-0.6	-0.51	-0.69	-0.54	-0.56	-0.61	-0.7	-0.55	-0.86	-0.73	-0.61	-0.79	-0.7	-0.55	-0.73	-0.78	-0.62	-0.68	-0.68	-0.71	-0.53	-0.81	-0.52	-0.54	-0.72	-0.48	-0.48	-0.56	-0.41	-0.72	-0.42	-0.69	-0.66	-0.25
NCOA4	4.3	3.5	3.95	4.24	3.65	3.95	4.25	3.53	3.91	4.5	3.6	3.91	4.03	3.24	3.46	3.9	4.08	2.64	4.24	4.11	2.7	4.29	3.93	2.87	4.11	3.74	2.35	3.66	3.3	2.31	3.23	2.42	2.57	3	2.6	2.42	2.6	2.59	2.5	3.61	2.74	1.28
USP15	-0.25	-0.34	-0.37	-0.3	-0.15	-0.18	-0.37	-0.38	-0.39	-0.25	-0.13	-0.31	-0.34	-0.15	-0.22	0.09	-0.18	0.03	0.21	-0.33	0.42	-0.13	-0.3	0.06	-0.09	-0.1	0.28	-0.15	-0.29	0.3	-0.53	-0.46	-0.49	-0.45	-0.43	-0.63	-0.36	-0.43	-0.54	-0.45	-0.61	-0.27
XAB1	0.39	0.34	0.16	0.32	0.27	0.17	0.61	0.25	0.15	0.38	0.24	0.09	0.37	0.63	0.31	-0.24	-0.1	0.05	-0.03	0.15	0.16	-0.05	-0.04	0.15	-0.14	-0.22	0.22	-0.05	-0.08	0.16	-0.07	0.02	0.48	0.53	0.48	0.1	0.57	0.64	0.21	0.8	0.47	-0.33
TOR1B	-0.21	-0.23	-0.35	0.04	-0.19	0.21	-0.16	-0.15	-0.34	-0.26	-0.1	-0.03	-0.14	0.15	-0.26	-0.55	-0.39	-0.68	0.79	-0.18	-0.36	-0.24	-0.47	-0.57	-0.35	-0.42	-0.68	-0.34	-0.4	-0.44	-0.44	-0.37	-0.57	-0.51	-0.52	-0.55	-0.22	-0.55	-0.52	-0.63	-0.41	-0.76
SARM1	-0.69	-0.62	-0.49	-0.69	-0.63	-0.43	-0.6	-0.49	-0.56	-0.68	-0.63	-0.56	-0.48	-0.74	-0.58	-0.52	-0.64	-0.18	-0.82	-0.56	-0.53	-0.6	-0.68	-0.28	-0.68	-0.57	-0.45	-0.65	-0.61	-0.39	-0.51	-0.64	-0.59	-0.72	-0.68	-0.48	-0.5	-0.74	-0.59	-0.6	-0.59	-0.79
MAST2	0.31	0.23	0.3	0.32	0.38	0.24	0.36	0.35	0.31	0.23	0.2	0.29	0.2	0.23	0.3	-0.08	-0.19	-0.26	-0.37	-0.17	-0.23	0.08	0.05	-0.33	-0.29	-0.31	-0.43	-0.12	-0.2	-0.41	0.19	0.65	0.39	0.19	0.35	0.37	0.39	0.37	0.72	-0.2	0.18	0.35
CSTF2T	-0.18	-0.33	-0.37	-0.19	-0.15	-0.36	-0.3	-0.28	-0.24	-0.32	-0.38	-0.43	-0.3	0.01	-0.21	-0.06	-0.15	0.04	0.1	0.11	0.73	0.05	-0.29	0.22	-0.04	-0.02	0.48	-0.23	-0.07	0.63	0.03	-0.43	-0.36	-0.48	-0.47	-0.44	-0.31	-0.4	-0.5	-0.66	-0.43	-0.19
C1QTNF5	-0.62	-0.74	-0.77	-0.61	-0.69	-0.72	-0.92	-0.97	-0.81	-0.88	-0.67	-0.76	-0.67	-0.8	-0.9	-0.76	-0.64	-0.79	-0.71	-0.75	-0.73	-0.79	-0.75	-0.9	-0.66	-0.67	-0.87	-0.64	-0.58	-0.79	-0.44	-0.26	-0.21	-0.45	-0.38	-0.04	-0.33	-0.16	-0.05	-0.41	-0.28	-0.02
PPP1R12C	-0.33	-0.31	-0.38	-0.54	-0.15	-0.29	-0.46	-0.15	-0.38	-0.38	-0.24	-0.29	-0.42	-0.28	-0.3	-0.2	-0.31	-0.2	-0.21	-0.13	-0.2	-0.11	0.06	-0.12	-0.17	-0.23	-0.12	-0.13	-0.12	-0.41	-0.5	-0.35	-0.16	-0.48	-0.47	-0.21	-0.36	-0.3	-0.2	-0.43	-0.45	0.58
MESP1	-0.84	-0.85	-0.65	-0.8	-0.79	-0.88	-0.86	-0.85	-0.84	-0.82	-0.61	-0.72	-0.72	-0.73	-0.83	-0.75	-0.77	-0.7	-0.74	-0.31	-0.72	-0.83	-0.95	-0.6	-0.61	-0.79	-0.67	-0.84	-0.72	-0.72	-0.41	0.3	0	-0.25	-0.07	0.31	0.48	-0.25	-0.07	-0.32	-0.34	0.01
SMARCAD1	-0.21	-0.47	-0.28	-0.29	-0.46	-0.31	-0.37	-0.5	-0.23	-0.51	-0.42	-0.5	-0.42	-0.14	-0.62	-0.38	-0.31	-0.19	-0.43	-0.39	-0.18	-0.45	-0.29	-0.29	-0.51	-0.51	-0.38	-0.67	-0.75	0.04	-0.51	-0.13	-0.23	-0.22	-0.14	-0.31	-0.25	-0.35	-0.18	-0.01	-0.16	0.58
CORO1B	0.37	0.27	0.22	0.39	0.25	0.21	0.52	0.16	0.25	0.34	0.28	-0.03	0.3	0.11	0.41	0.05	0.07	-0.09	-0.15	-0.21	-0.15	0.26	-0.07	-0.22	-0.01	-0.07	-0.38	0.09	-0.02	-0.48	-0.26	-0.37	-0.27	-0.26	-0.46	-0.36	-0.37	-0.28	-0.41	0.31	-0.47	-0.51
NLN	0.32	0.11	0.26	0.42	0.21	0.6	0.15	0.05	0.29	0.19	0.14	-0.15	0.03	0.13	-0.13	-0.28	0.29	-0.04	1.03	1.12	-0.01	-0.38	-0.43	-0.16	0.27	0.31	-0.45	-0.41	-0.58	-0.62	-0.56	-0.24	0	-0.17	0.05	-0.21	-0.08	-0.2	-0.08	0.04	-0.08	0.61
RAB6C	0.02	0.18	0.16	-0.07	0.22	0.21	0.02	0.03	0.29	0.02	0.23	0.1	0.01	0.55	0.13	0.13	0.07	-0.28	-0.01	0.01	-0.05	0.17	0.27	-0.07	-0.22	0.02	-0.12	0.19	0.08	0.47	-0.01	0.1	0.26	-0.05	0.12	0.06	0.4	0.1	0.2	0.07	0.2	0.61
ANKRD27	0.69	0.75	0.44	0.97	0.89	0.53	0.89	0.77	0.47	0.82	0.73	0.28	0.4	0.94	0.3	0.95	0.79	0.74	0.17	0.69	0.5	0.76	0.64	0.58	0.02	0.37	0.44	0.6	0.53	1.05	0.63	0.68	0.69	0.71	0.83	0.56	0.75	0.65	0.69	0.04	0.96	-0.22
USP44	-0.72	-0.84	-0.79	-0.85	-0.88	-0.75	-0.66	-0.65	-0.84	-0.66	-0.73	-0.73	-0.67	-0.87	-0.67	-0.82	-0.78	-0.58	-0.88	-0.72	-0.68	-0.56	-0.69	-0.51	-0.52	-0.56	-0.74	-0.53	-0.62	-0.67	-0.71	-0.74	-0.8	-0.73	-0.7	-0.67	-0.76	-0.36	-0.73	-0.23	-0.7	0.09
MYST1	0.43	0.68	0.56	0.35	0.69	0.41	0.58	0.76	0.57	0.26	0.53	0.54	0.78	0.7	0.35	0.63	0.59	0.34	0.3	0.17	0.25	0.47	0.66	0.51	0.55	0.37	0.37	0.54	0.54	0.1	0.14	0.07	0.1	-0.28	-0.01	0.12	0.05	0.06	0.09	-0.5	-0.03	0.17
ANTXR1	-0.73	-0.82	-0.85	-0.8	-0.89	-0.68	-0.84	-0.85	-0.79	-0.75	-0.89	-0.8	-0.69	-0.89	-0.93	-0.79	-0.5	-0.68	-0.71	-1.04	-0.78	-0.82	-0.72	-0.82	-0.91	-0.76	-0.89	-0.77	-0.8	-0.99	0.22	-0.11	-0.22	-0.08	0.02	-0.15	0.36	-0.22	-0.02	-0.23	-0.17	-0.95
ZNF541	-0.44	-0.57	-0.72	-0.6	-0.62	-0.67	-0.52	-0.58	-0.51	-0.66	-0.57	-0.72	-0.59	-0.48	-0.69	-0.59	-0.6	-0.6	-0.63	-0.78	-0.5	-0.56	-0.56	-0.71	-0.63	-0.66	-0.5	-0.47	-0.62	-0.72	-0.74	-0.76	-0.68	-0.71	-0.86	-0.7	-0.74	-0.77	-0.67	-0.65	-0.63	-0.3
TBC1D3	-0.64	-0.77	-0.7	-0.73	-0.84	-0.65	-0.73	-0.67	-0.7	-0.64	-0.75	-0.43	-0.71	-0.7	-0.58	-0.63	-0.62	-0.59	-0.57	-0.28	-0.71	-0.67	-0.76	-0.56	-0.56	-0.6	-0.64	-0.65	-0.63	-0.48	-0.66	-0.7	-0.62	-0.6	-0.62	-0.41	-0.66	-0.56	-0.66	-0.45	-0.83	-0.39
ZMYND15	1.36	0.97	0.96	1.36	0.98	0.97	1.56	0.85	1.07	1.3	0.87	0.67	0.95	0.34	0.59	1.38	1.17	-0.8	0.94	0.49	-0.49	1.5	1.06	-0.24	0.65	-0.22	-0.71	0.57	0.21	-0.66	-0.36	0.29	0.12	0.25	0.17	0.12	0.17	0.03	0.35	-0.42	-0.05	0.11
ZCCHC9	0.17	0.23	0.03	0.1	-0.05	0.03	0.16	0.23	0.09	0.04	0.01	-0.06	0.27	0.43	-0.24	-0.18	0.01	-0.06	0.08	0.4	-0.18	0	-0.13	0.07	0.11	-0.03	-0.1	0.39	0.14	0.21	-0.28	0.34	0.13	0.45	0.24	0.33	0.41	0.17	0.45	0.29	0.17	-0.48
HAGHL	0.66	0.33	0.18	0.55	0.33	0.03	0.49	0.38	0.03	0.31	0.28	-0.18	-0.09	-0.09	0.02	0.03	0.46	0.17	-0.53	-0.06	-0.36	-0.63	-0.42	0.34	-0.41	-0.36	-0.01	-0.42	-0.4	-0.12	1.56	0.15	0.42	0.33	0.31	0.3	0.2	0.29	0.41	0.44	0.4	0.09
SLC37A3	-0.61	-0.88	-0.77	-0.76	-0.75	-0.55	-0.85	-0.72	-0.71	-0.59	-0.61	-0.47	-0.82	-0.69	-0.51	-0.42	-0.65	0.15	-0.38	-0.66	0.55	-0.77	-0.53	0.22	-0.61	-0.32	0.61	-0.53	-0.58	1.03	0.25	0.1	0.21	0.01	0.44	0.22	0.17	0.05	0.16	0.06	0.15	-0.69
SYT3	-0.6	-0.53	-0.52	-0.61	-0.62	-0.67	-0.67	-0.56	-0.61	-0.54	-0.49	-0.62	-0.73	-0.61	-0.7	-0.63	-0.52	-0.52	-0.6	-0.47	-0.55	-0.71	-0.58	-0.56	-0.48	-0.78	-0.52	-0.48	-0.82	-0.75	-0.73	-0.75	-0.72	-0.75	-0.66	-0.77	-0.76	-0.51	-0.77	-0.42	-0.68	-0.05
HIATL2	-0.34	-0.41	-0.14	-0.37	-0.3	-0.24	-0.39	-0.39	-0.16	-0.44	-0.52	-0.21	-0.31	-0.72	-0.35	-0.42	-0.38	-0.22	-0.42	-0.27	-0.3	-0.27	-0.41	-0.22	-0.32	-0.42	-0.53	-0.33	-0.33	-0.26	-0.54	-0.22	-0.36	-0.52	-0.38	-0.43	-0.52	-0.37	-0.25	-0.41	-0.41	0.43
CHCHD6	-0.41	-0.66	-0.38	-0.61	-0.63	-0.64	-0.45	-0.46	-0.42	-0.54	-0.59	-0.63	-0.76	-0.7	-0.61	-0.51	-0.54	-0.61	-0.72	-0.24	-0.68	-0.78	-0.73	-0.67	-0.65	-0.7	-0.57	-0.74	-0.67	-0.64	-0.38	-0.23	-0.41	-0.39	-0.47	-0.39	-0.09	-0.33	-0.28	-0.38	-0.37	-0.69
ZNF397	-0.53	-0.58	-0.6	-0.71	-0.69	-0.64	-0.72	-0.59	-0.77	-0.51	-0.85	-0.62	-0.58	-0.62	-0.7	-0.43	-0.55	-0.61	-0.41	-0.45	-0.54	-0.59	-0.48	-0.6	-0.24	-0.52	-0.65	-0.5	-0.43	-0.5	-0.51	-0.58	-0.56	-0.65	-0.65	-0.6	-0.56	-0.53	-0.56	-0.28	-0.64	-0.08
THOC3	0.78	0.57	0.72	0.74	0.47	0.56	0.72	0.48	0.62	0.44	0.36	0.52	0.56	0.58	0.3	0.39	0.59	0.86	-0.25	0.6	0.51	0.28	0.27	0.9	0.01	0.23	0.65	-0.12	0.3	0.38	1.27	0.63	1.07	0.98	1.05	0.53	0.89	1.21	0.81	0.85	1.1	0.56
ZBED3	-0.73	-0.51	-0.59	-0.58	-0.46	-0.61	-0.75	-0.49	-0.53	-0.7	-0.71	-0.66	-0.52	-0.35	-0.62	-0.49	-0.54	-0.56	-0.53	-0.55	-0.56	-0.72	-0.76	-0.75	-0.56	-0.74	-0.56	-0.59	-0.77	-0.57	-0.69	-0.75	-0.74	-0.72	-0.85	-0.76	-0.8	-0.69	-0.69	-0.34	-0.55	-0.72
CYLD	-0.22	-0.48	-0.55	-0.45	-0.46	-0.31	-0.46	-0.42	-0.27	-0.44	-0.46	-0.54	-0.64	-0.43	0.32	0.65	-0.06	1.45	0.24	0.3	1.4	0.18	0.51	1.35	-0.18	0.22	1.67	-0.23	-0.26	1.35	-0.39	-0.47	-0.21	-0.51	-0.48	-0.31	-0.42	-0.38	-0.34	-0.52	-0.42	-0.1
NDRG4	-0.43	-0.52	-0.65	-0.64	-0.56	-0.63	-0.46	-0.51	-0.69	-0.52	-0.38	-0.5	-0.59	-0.46	-0.62	-0.6	-0.65	-0.56	-0.65	-0.4	-0.74	-0.53	-0.67	-0.56	-0.44	-0.56	-0.6	-0.59	-0.5	-0.79	-0.64	-0.63	-0.58	-0.42	-0.55	-0.71	-0.85	-0.58	-0.67	-0.16	-0.42	-0.3
PINK1	0.78	1.47	1.39	0.71	1.35	1.09	0.81	1.49	1.32	0.87	1.32	0.96	0.62	1.46	0.95	0.79	1.16	0.35	-0.12	0.42	-0.28	0.61	0.98	0.55	-0.5	0.61	-0.23	0.81	1.32	0.61	0.12	0.6	0.79	0.1	0.79	0.37	0.56	0.78	0.53	-0.36	0.61	0.01
RHOBTB2	-0.58	-0.56	-0.48	-0.73	-0.51	-0.51	-0.68	-0.65	-0.7	-0.63	-0.54	-0.6	-0.41	-0.68	-0.61	-0.43	-0.57	-0.62	-0.63	-0.75	-0.55	-0.59	-0.42	-0.46	-0.4	-0.39	-0.45	-0.45	-0.61	-0.79	-0.37	-0.68	-0.68	-0.51	-0.52	-0.53	-0.64	-0.23	-0.61	-0.41	-0.85	0.17
PCDHA10	-0.64	-0.77	-0.73	-0.57	-0.65	-0.72	-0.7	-0.7	-0.58	-0.57	-0.67	-0.56	-0.65	-0.74	-0.49	-0.62	-0.42	-0.59	-0.5	-0.69	-0.62	-0.75	-0.46	-0.74	-0.59	-0.58	-0.58	-0.58	-0.64	-0.81	-0.61	-0.81	-0.74	-0.67	-0.56	-0.61	-0.72	-0.55	-0.88	-0.35	-0.53	0.3
PCDHA2	-0.77	-0.96	-0.69	-0.64	-0.86	-0.71	-0.92	-0.86	-0.89	-0.68	-0.89	-0.7	-0.75	-0.93	-0.92	-0.72	-0.75	-0.89	-0.75	-0.1	-0.89	-0.88	-0.75	-0.85	-0.82	-0.84	-0.84	-0.75	-0.66	-1.08	-0.77	-0.82	-0.95	-0.96	-0.95	-0.73	-0.88	-0.75	-0.84	-0.47	-0.66	-0.42
PCDHA8	-0.23	-0.47	-0.56	-0.54	-0.49	-0.45	-0.38	-0.53	-0.58	-0.48	-0.58	-0.54	-0.6	-0.58	-0.65	-0.61	-0.46	-0.51	-0.46	-0.57	-0.54	-0.5	-0.55	-0.47	-0.42	-0.54	-0.46	-0.47	-0.36	-0.79	-0.65	-0.69	-0.81	-0.63	-0.49	-0.46	-0.8	-0.55	-0.78	-0.32	-0.43	-0.27
HNRPK	0.74	1.22	0.91	0.89	1.26	1.21	0.66	1.13	1.14	0.8	1.37	1.05	0.62	1.43	0.87	1.28	0.71	1.36	1.57	0.77	1.62	1.31	1.44	1.35	1.17	1.08	1.45	1.3	1.19	2.44	0.82	1.37	1.07	1.34	0.81	1.35	1.69	1.1	1.3	0.85	1.14	0.65
COL4A3BP	1.22	1.4	1.17	1.51	1.45	1.39	1.54	1.09	1.08	1.4	1.34	0.5	1.06	0.76	1.56	1.71	1.06	0.76	0.69	0.98	0.35	1.32	1.16	0.39	0.99	1.22	0.21	1.23	0.92	0.38	1.12	0.75	0.95	0.74	0.52	0.73	1.2	0.38	0.76	1.13	0.69	0.03
MAP1B	-0.81	-0.82	-0.84	-0.7	-0.85	-0.93	-0.65	-0.72	-0.91	-0.64	-0.87	-0.8	-0.74	-0.9	-0.9	-0.8	-0.75	-0.83	-0.74	-0.92	-0.79	-0.84	-0.8	-0.96	-0.78	-0.63	-0.71	-0.86	-0.68	-0.82	-0.32	0.07	-0.15	-0.27	-0.09	0.02	-0.39	-0.21	-0.14	-0.33	-0.32	-0.95
NARF	-0.3	-0.5	-0.43	-0.6	-0.48	-0.24	-0.58	-0.31	-0.37	-0.52	-0.3	-0.27	-0.46	-0.22	-0.28	-0.18	-0.07	-0.25	-0.19	-0.06	0.44	-0.16	-0.11	0.16	-0.46	-0.33	0.4	-0.17	-0.28	0.27	-0.48	-0.09	-0.17	-0.35	-0.13	-0.31	-0.32	0.02	-0.05	-0.42	-0.06	-0.25
NARF	0.28	1.32	0.98	0.31	1.24	1.34	0.75	1.08	1.28	0.45	1.36	1.26	0.65	1.42	2.17	2.09	2.32	2.96	1.43	1.55	2.51	1.88	2.31	2.57	2.07	2.14	3.05	1.53	2.11	2.7	2.34	1.82	1.99	0.69	1.52	1.76	1.64	1.9	1.85	0.13	2.11	0.61
RPS18	2.2	2.81	2.85	2.32	2.87	2.78	2.28	3.06	2.79	2.27	2.85	2.54	2.24	3.02	2.77	3.52	3.27	4.61	3.2	3.09	4.54	2.71	2.88	4.77	3.07	3.11	4.87	1.86	2.72	4.21	4.22	4.17	4.26	4.09	4.01	4.34	4.11	4.24	3.99	5.41	4.18	2.42
CDC42EP4	0.16	0.19	0.12	0.07	0.2	0.05	0.12	0.23	0.2	0.73	0.45	0.26	0.1	-0.01	0.65	-0.13	-0.06	-0.49	-0.1	-0.02	-0.56	0.18	0.08	-0.57	0.58	0.3	-0.17	0.71	0.15	-0.4	2.32	1.36	1.27	1.55	1.27	1.32	1.28	1.23	1.34	0.61	1.15	-0.27
SUGT1	0.66	1.03	0.92	0.75	1.08	1.02	0.72	1.07	1.12	1.04	1.25	0.98	0.78	0.97	1.19	1.32	0.91	0.96	0.95	0.99	0.61	0.89	1.11	0.65	0.95	1.04	0.6	1.2	1.27	1.03	0.54	1.34	1.17	0.96	1.36	1.34	1.57	1.11	1.24	1.12	1.48	0.48
PCDHB11	-0.44	-0.69	-0.72	-0.64	-0.55	-0.54	-0.68	-0.7	-0.65	-0.59	-0.62	-0.54	-0.61	-0.63	-0.7	-0.67	-0.68	-0.73	-0.51	-0.04	-0.59	-0.55	-0.66	-0.59	-0.45	-0.67	-0.67	-0.69	-0.56	-0.82	-0.93	-0.6	-0.61	-0.87	-0.73	-0.61	-0.79	-0.81	-0.75	-0.71	-0.76	-0.27
PCDHB13	-0.65	-0.78	-0.71	-0.78	-0.89	-0.87	-0.69	-0.82	-0.85	-0.51	-0.85	-0.89	-0.56	-0.84	-0.93	-0.86	-0.62	-0.78	-0.92	-1.01	-0.85	-0.78	-1	-0.85	-0.56	-0.42	-0.74	-0.64	-0.67	-1.13	-0.84	-0.79	-0.7	-0.67	-0.85	-0.57	-0.85	-0.64	-0.89	-0.29	-0.78	-0.25
PCDHB4	-0.69	-0.79	-0.67	-0.69	-0.78	-0.69	-0.78	-0.75	-0.76	-0.59	-0.82	-0.52	-0.87	-0.83	-0.79	-0.6	-0.75	-0.77	-0.68	-0.87	-0.79	-0.66	-0.78	-0.47	-0.67	-0.62	-0.58	-0.81	-0.56	-0.8	-0.53	-0.79	-0.48	-0.86	-0.76	-0.66	-0.85	-0.62	-0.65	-0.41	-0.6	-0.08
PCDHB7	-0.64	-0.67	-0.79	-0.58	-0.83	-0.57	-0.69	-0.92	-0.65	-0.33	-0.77	-0.73	-0.85	-0.74	-0.62	-1.19	-0.48	-0.68	-0.87	-0.71	-0.89	-0.77	-0.8	-0.82	-0.72	-0.64	-0.77	-0.61	-0.74	-1.17	-0.56	-0.99	-0.97	-0.98	-0.69	-1.08	-0.76	-0.58	-0.77	-0.62	-0.42	-0.91
PCDHB8	-0.65	-0.95	-0.73	-0.84	-0.75	-0.77	-0.92	-0.8	-0.83	-0.73	-1	-0.59	-0.66	-0.9	-0.9	-0.85	-0.81	-0.84	-0.74	-0.09	-0.83	-0.77	-0.72	-0.73	-0.78	-0.78	-0.85	-0.7	-0.75	-0.84	-0.63	-0.79	-0.8	-0.79	-0.69	-0.82	-0.87	-0.85	-0.77	-0.39	-0.76	-0.1
MAP2	-0.77	-0.72	-0.82	-0.8	-0.91	-0.84	-0.77	-0.89	-0.79	-0.66	-0.97	-0.76	-0.7	-0.88	-0.87	-0.86	-0.81	-0.73	-0.78	-0.69	-0.75	-0.62	-0.93	-0.63	-0.54	-0.71	-0.77	-0.94	-0.71	-1.03	-0.86	0.01	0.49	-0.16	0.09	-0.2	0.45	-0.09	-0.32	0.19	0.14	-0.76
MAP4	-0.57	-0.82	-0.68	-0.81	-0.76	-0.49	-0.63	-0.59	-0.47	-0.52	-0.8	-0.69	-0.73	-0.52	-0.66	-0.62	-0.63	-0.67	-0.57	-0.61	-0.55	-0.78	-0.52	-0.75	-0.52	-0.64	-0.67	-0.73	-0.86	-0.53	-0.84	-0.79	-0.75	-0.59	-0.83	-0.72	-0.91	-0.59	-0.66	-0.69	-0.96	-0.3
MAP4	-0.46	-0.7	-0.54	-0.69	-0.69	-0.61	-0.64	-0.73	-0.68	-0.66	-0.77	-0.62	-0.66	-0.84	-0.81	-0.48	-0.64	-0.68	-0.64	-0.85	-0.56	-0.63	-0.53	-0.77	-0.48	-0.67	-0.66	-0.56	-0.54	-0.74	-0.69	-0.64	-0.68	-0.68	-0.82	-0.64	-0.76	-0.63	-0.91	-0.15	-0.85	0.51
MAGED1	-0.37	-0.32	-0.26	-0.3	-0.33	-0.3	-0.16	-0.33	-0.37	-0.36	-0.41	-0.44	-0.43	-0.24	-0.39	-0.34	-0.25	-0.12	-0.4	-0.19	-0.11	-0.43	-0.43	0.04	-0.41	-0.48	-0.05	-0.45	-0.49	0.17	1.1	0.57	0.2	0.45	0.22	0.35	0.36	0.17	0.39	-0.56	0.18	0.17
ARHGAP9	0.34	0.11	0.46	0.23	0.31	0.24	0.41	0.22	0.43	0.1	-0.01	0.34	0.43	0.03	0.11	2.54	2.21	2.19	0.8	1.28	1.34	1.49	1.77	2.16	0.4	1.08	1.53	1.53	1.46	2.11	-0.5	-0.68	-0.6	-0.77	-0.71	-0.77	-0.66	-0.58	-0.73	-0.41	-0.66	0.22
MOV10	-0.19	-0.43	-0.41	-0.68	-0.43	-0.13	-0.52	-0.4	-0.29	-0.36	-0.46	-0.12	-0.38	-0.4	0.1	0.04	-0.24	-0.03	0.28	0.01	1.11	0.08	-0.5	-0.03	-0.28	-0.37	0.87	-0.42	-0.53	0.36	0.07	-0.36	-0.13	-0.49	-0.11	-0.36	-0.5	-0.29	-0.48	-0.54	-0.5	0.38
SCOC	0.42	0.39	0.58	0.51	0.57	0.66	0.42	0.6	0.7	0.57	0.49	0.44	0.32	0.96	0.34	-0.12	-0.1	0.17	0.01	-0.01	0.08	0.18	0.18	0.17	-0.24	0.04	0	0.09	0.27	0.61	0.44	0.76	0.42	0.63	0.41	0.66	1.01	0.71	0.59	1.09	0.73	0.3
IMMP2L	-0.41	-0.34	-0.5	-0.28	-0.21	-0.34	-0.49	-0.27	-0.3	-0.15	-0.17	-0.41	-0.31	-0.16	-0.34	-0.59	-0.47	-0.26	-0.58	-0.86	-0.42	-0.61	-0.55	-0.29	-0.59	-0.63	-0.26	-0.64	-0.71	-0.24	-0.29	-0.16	-0.21	-0.11	-0.26	-0.2	-0.23	-0.27	-0.2	-0.36	-0.42	0.48
RETNLB	-0.83	-0.75	-0.81	-0.7	-0.7	-0.88	-0.63	-0.7	-0.72	-0.68	-0.69	-0.61	-0.57	-0.89	-0.56	-0.61	-0.6	-0.67	-0.65	-0.57	-0.61	-0.7	-0.8	-0.67	-0.64	-0.67	-0.64	-0.69	-0.51	-0.81	-0.63	-0.51	-0.48	-0.54	-0.57	-0.6	-0.62	-0.68	-0.69	-0.57	-0.8	-0.66
ZNF347	-0.74	-0.69	-0.59	-0.76	-0.61	-0.86	-0.62	-0.78	-0.66	-0.68	-0.85	-0.69	-0.73	-0.74	-0.63	-0.66	-0.72	-0.65	-0.65	-0.97	-0.59	-0.66	-0.74	-0.74	-0.74	-0.67	-0.75	-0.63	-0.78	-0.51	-0.66	-0.62	-0.69	-0.6	-0.71	-0.65	-0.88	-0.65	-0.65	-0.51	-0.74	-0.25
HINT2	0.16	0.32	0.35	0.12	0.23	0.14	0.06	0.4	0.19	0.05	0.09	-0.01	-0.19	0.64	0.02	-0.01	-0.32	0.12	-0.33	-0.43	-0.15	-0.34	-0.33	0.06	-0.4	-0.48	-0.24	-0.62	-0.61	0.07	0.49	0.28	0.52	0.36	0.48	0.27	0.43	0.28	0.2	0.17	0.25	-0.66
CREB3L3	-0.45	-0.46	-0.54	-0.5	-0.47	-0.58	-0.53	-0.5	-0.5	-0.55	-0.62	-0.56	-0.53	-0.59	-0.43	-0.45	-0.59	-0.48	-0.53	-0.44	-0.51	-0.57	-0.59	-0.5	-0.41	-0.61	-0.6	-0.54	-0.37	-0.75	-0.54	-0.9	-0.49	-0.51	-0.64	-0.57	-0.65	-0.37	-0.58	-0.4	-0.66	0.78
GTPBP3	-0.14	-0.16	-0.07	-0.16	-0.15	-0.18	-0.03	-0.18	0.05	-0.3	-0.25	-0.28	-0.43	-0.13	-0.26	-0.01	0.07	0.28	-0.57	0.03	-0.03	-0.32	-0.09	0.21	-0.54	-0.33	0.33	-0.7	-0.52	0.22	0.07	-0.23	-0.02	-0.19	-0.07	-0.08	-0.28	-0.08	-0.28	-0.08	-0.29	0.51
SSBP4	0.42	0.36	0.5	0.49	0.3	0.39	0.33	0.26	0.38	0.16	0.03	0.32	0.29	-0.39	0.54	1.06	0.62	0.87	-0.02	-0.15	1.18	0.3	0.06	0.81	-0.12	-0.26	0.75	-0.01	-0.03	0.79	1.9	0.78	0.47	0.27	0.46	0.39	0.57	0.32	0.78	-0.43	0.34	-0.3
ZNF577	-0.62	-0.6	-0.62	-0.55	-0.65	-0.58	-0.45	-0.5	-0.44	-0.57	-0.55	-0.63	-0.5	-0.47	-0.26	-0.37	-0.07	-0.16	-0.41	-0.03	-0.33	-0.28	-0.26	-0.36	-0.51	-0.3	-0.15	-0.5	-0.3	-0.17	-0.51	-0.48	-0.54	-0.67	-0.49	-0.74	-0.66	-0.6	-0.51	-0.48	-0.45	-0.48
USMG5	-0.59	-0.1	-0.18	-0.62	-0.08	-0.24	-0.61	-0.2	-0.19	-0.62	0.03	-0.28	-0.49	0.24	-0.33	-0.75	-0.55	-0.27	-0.65	-0.61	-0.21	-0.67	-0.5	-0.37	-0.57	-0.22	-0.13	-0.49	-0.2	-0.22	-0.75	-0.19	-0.24	-0.52	-0.2	-0.21	-0.5	-0.09	-0.17	-0.27	-0.22	-0.51
TBRG1	-0.67	-0.41	-0.61	-0.79	-0.25	-0.5	-0.59	-0.39	-0.15	-0.99	-0.68	-0.48	-0.63	-0.42	0.02	-0.19	-0.33	0.06	-0.28	-0.18	0.06	-0.34	-0.35	-0.39	-0.39	-0.2	-0.01	-0.63	-0.43	0.5	-0.87	-0.23	-0.7	-0.57	-0.36	-0.24	-0.3	-0.68	-0.5	-0.26	-0.1	-0.82
ZNF587	-0.45	-0.32	-0.33	-0.64	-0.51	-0.31	-0.54	-0.44	-0.2	-0.41	-0.56	-0.23	-0.55	-0.42	0.07	-0.49	0	-0.04	-0.3	0.07	0	-0.5	-0.1	0.03	-0.57	-0.18	0	-0.42	-0.25	-0.15	-0.29	0.18	0.08	-0.54	0.03	0.17	-0.4	0.02	0.29	-0.54	0.15	0.01
CIRH1A	0.41	0.63	0.49	0.6	0.7	0.44	0.52	0.64	0.44	0.63	0.58	0.39	0.45	0.65	0.43	-0.02	-0.08	0.34	0.38	0.14	0.61	-0.21	-0.37	0.42	0.09	0.04	0.63	-0.59	-0.27	0.42	0.32	0.78	0.62	0.81	0.99	0.73	0.91	0.63	0.84	0.69	0.85	-0.36
DIRC2	0.95	0.55	0.62	0.96	0.66	0.57	1.01	0.59	0.6	0.94	0.58	0.56	0.75	0.86	0.66	0.49	0.46	-0.28	-0.44	0.12	-0.52	0.55	0.6	-0.34	-0.23	-0.17	-0.56	0.96	0.53	-0.42	0.21	0.67	0.58	0.69	0.71	0.45	0.7	0.69	0.63	0.14	0.66	0.25
MASTL	-0.21	-0.24	-0.54	-0.15	-0.23	-0.07	-0.25	-0.31	-0.36	-0.18	-0.03	-0.19	-0.25	0.01	-0.07	-0.26	-0.49	-0.26	0.35	-0.16	0.07	-0.26	-0.25	-0.26	0.23	-0.22	0.11	-0.24	-0.25	-0.35	-0.48	-0.18	-0.4	-0.27	-0.41	-0.08	-0.09	-0.35	-0.2	-0.05	-0.12	0.25
LSM10	0.59	0.31	0.29	0.43	0.4	0.25	0.34	0.5	0.25	0.13	0.18	0.1	0.27	0.45	-0.07	0.07	-0.21	-0.1	-0.02	-0.09	-0.2	-0.22	-0.03	-0.08	-0.3	-0.23	-0.2	-0.18	0.01	-0.17	-0.46	-0.45	-0.54	-0.26	-0.56	-0.24	-0.35	-0.44	-0.54	-0.4	-0.48	-0.66
RERG	-0.56	-0.84	-0.63	-0.64	-0.57	-0.79	-0.59	-0.6	-0.54	-0.61	-0.61	-0.7	-0.54	-0.63	-0.75	-0.57	-0.74	-0.58	-0.42	-0.92	-0.51	-0.59	-0.58	-0.6	-0.51	-0.54	-0.48	-0.8	-0.65	-0.56	-0.18	-0.57	-0.59	-0.53	-0.63	-0.52	-0.57	-0.44	-0.19	-0.15	-0.51	-0.33
CLIC1	3.63	3.54	3.45	3.56	3.55	3.44	3.27	3.71	3.22	3.15	3.66	3.85	3.71	3.58	3.37	3.09	2.49	2.39	3.5	2.97	2.57	3.12	3.31	2.58	3.04	2.95	2.27	3.78	3.48	2.4	2.96	3.47	3.65	3.64	3.56	3.45	3.45	3.53	3.33	3.61	3.43	2.9
MCCC2	-0.22	-0.17	-0.21	-0.17	-0.07	0.1	-0.16	-0.22	-0.18	-0.22	-0.08	-0.06	-0.32	-0.18	-0.44	-0.29	-0.41	-0.27	-0.25	-0.28	-0.33	-0.7	-0.76	-0.52	-0.63	-0.33	-0.45	-0.79	-0.42	-0.25	-0.34	-0.05	-0.24	0.03	-0.09	-0.09	-0.03	-0.3	-0.16	0.07	-0.12	0.48
DDX20	-0.34	-0.41	-0.49	-0.47	-0.46	-0.66	-0.41	-0.41	-0.55	-0.53	-0.33	-0.62	-0.66	-0.3	-0.71	-0.39	-0.37	-0.45	-0.59	-0.74	-0.42	-0.7	-0.62	-0.56	-0.58	-0.55	-0.37	-0.65	-0.36	-0.29	-0.61	-0.59	-0.68	-0.58	-0.43	-0.56	-0.4	-0.68	-0.59	-0.53	-0.73	-1.24
DDX24	0.64	0.65	0.71	0.48	0.59	0.51	0.75	0.74	0.56	0.47	0.59	0.39	0.44	0.71	0.5	0.22	0.38	0.33	0.49	0.37	0.64	0.55	0.1	0.6	0.3	0.24	0.42	0.05	0.11	0.51	0.41	0.06	0.36	0.56	0.21	0.29	0.21	0.47	0.24	0.37	0.08	0.25
KLF5	-0.79	-0.79	-0.68	-0.85	-0.83	-0.61	-0.67	-0.81	-0.76	-0.52	-0.61	-0.65	-0.7	-0.87	-0.49	-0.81	-0.86	-0.87	-0.72	-0.77	-0.53	-0.79	-0.79	-0.76	-0.66	-0.79	-0.67	-0.74	-0.78	-0.39	1.27	1.9	1.81	2.26	1.86	1.78	2.07	1.79	1.71	1.22	1.92	0.53
CRYZ	0.01	-0.49	0.2	-0.01	-0.42	0.07	-0.17	-0.42	0.23	0.08	-0.31	0.02	-0.45	-0.46	-0.21	-0.25	-0.2	0.12	-0.38	-0.67	-0.15	-0.09	-0.36	-0.06	-0.18	-0.52	-0.31	-0.07	-0.38	0.25	-0.18	-0.11	-0.34	-0.28	-0.38	-0.14	-0.04	-0.26	-0.11	0.04	-0.3	0.85
MT4	-0.5	-0.48	-0.54	-0.65	-0.65	-0.65	-0.52	-0.59	-0.65	-0.48	-0.1	-0.6	-0.53	-0.32	-0.17	-0.7	-0.8	-0.7	-0.75	-0.87	-0.46	-0.65	-0.67	-0.82	-0.59	-0.54	-0.52	-0.63	-0.51	-0.8	-0.42	-0.78	-0.61	-0.74	-0.6	-0.74	-0.73	-0.71	-0.86	-0.55	-0.61	-1.04
GPS2	-0.62	-0.69	-0.9	-0.84	-0.88	-0.8	-0.6	-0.86	-0.77	-0.58	-0.9	-0.85	-0.63	-0.74	-0.68	-0.74	-0.67	-0.83	-0.82	-0.61	-0.68	-0.68	-0.44	-0.79	-0.67	-1.05	-0.8	-1	-0.66	-0.68	-1.01	-0.93	-0.65	-0.9	-0.81	-0.66	-0.83	-0.64	-0.84	-0.81	-0.79	-0.3
PCDHGA9	-0.62	-0.79	-0.72	-0.68	-0.63	-0.76	-0.7	-0.6	-0.61	-0.57	-0.77	-0.6	-0.55	-0.56	-0.69	-0.49	-0.72	-0.72	-0.73	-0.64	-0.77	-0.67	-0.69	-0.79	-0.7	-0.67	-0.56	-0.59	-0.67	-0.9	-0.87	-0.87	-0.65	-0.66	-0.87	-0.72	-0.76	-0.71	-0.67	-0.38	-0.62	-0.72
PCDHGB1	-0.71	-0.79	-0.72	-0.6	-0.57	-0.76	-0.62	-0.81	-0.6	-0.76	-0.75	-0.55	-0.55	-0.85	-0.8	-0.68	-0.84	-0.71	-0.64	-0.61	-0.51	-0.73	-0.5	-0.54	-0.59	-0.6	-0.52	-0.75	-0.62	-0.72	-0.73	-0.71	-0.83	-0.48	-0.59	-0.71	-0.59	-0.73	-0.79	-0.67	-0.66	0.99
PCDHGB4	-0.78	-0.72	-0.71	-0.51	-0.79	-0.73	-0.73	-0.62	-0.75	-0.7	-0.63	-0.69	-0.64	-0.77	-0.72	-0.81	-0.77	-0.52	-0.69	-0.77	-0.74	-0.79	-0.88	-0.64	-0.56	-0.85	-0.72	-0.85	-0.62	-0.93	-0.42	-0.67	-0.79	-0.79	-0.6	-0.79	-0.84	-0.54	-0.66	-0.25	-0.64	0.63
PCDHGB7	-0.78	-0.9	-0.67	-0.72	-0.79	-0.76	-0.71	-0.74	-0.76	-0.54	-0.81	-0.75	-0.85	-0.98	-0.92	-0.47	-0.71	-0.69	-0.7	-1.01	-0.85	-0.73	-0.78	-0.77	-0.73	-0.65	-0.66	-0.54	-0.66	-0.94	-0.57	-0.83	-0.75	-0.7	-0.82	-0.65	-0.84	-0.55	-0.78	-0.35	-0.87	-0.85
LMCD1	-0.76	-0.7	-0.66	-0.68	-0.74	-0.74	-0.7	-0.65	-0.71	-0.75	-0.64	-0.47	-0.74	-0.89	-0.75	-0.51	-0.48	-0.73	-0.65	-0.87	-0.56	-0.74	-0.46	-0.62	-0.48	-0.5	-0.55	-0.59	-0.79	-0.76	-0.22	0.95	0.31	0.3	0.5	0.66	0.71	0.24	0.73	0.23	0.67	0.06
TEX13A	-0.73	-0.83	-0.43	-0.84	-0.66	-0.88	-0.77	-0.69	-0.71	-0.54	-0.74	-0.75	-0.3	-0.78	-0.87	-0.64	-0.88	-0.84	-0.76	-0.4	-0.89	-0.77	-0.97	-0.6	-0.66	-0.56	-0.66	-0.52	-0.76	-0.54	-0.44	-0.51	-0.77	-0.64	-0.73	-0.76	-0.85	-0.89	-0.93	-0.22	-0.87	-0.42
RNF17	-0.79	-0.79	-0.86	-0.89	-0.78	-0.83	-0.79	-1	-0.81	-0.74	-0.84	-0.74	-0.78	-0.95	-0.68	-0.7	-0.67	-0.87	-0.73	-0.83	-0.9	-0.76	-0.87	-0.74	-0.77	-0.73	-0.9	-0.86	-0.7	-0.77	-0.67	-0.55	-0.82	-0.76	-0.86	-0.83	-0.77	-0.84	-0.65	-0.17	-0.9	0.4
RPS12	2.84	2.51	2.92	2.45	2.4	2.65	2.61	2.51	2.73	2.52	2.26	2.38	2.31	2.5	2.41	3.1	2.76	4.31	2.67	2.67	4.3	2.34	2.16	4.47	2.86	2.57	4.49	1.75	2.3	4.02	3.7	3.61	3.13	3.59	3.3	3.91	3.51	3.38	3.64	5.36	3.11	2.6
APBA2BP	-0.57	-0.71	-0.66	-0.63	-0.61	-0.7	-0.64	-0.71	-0.72	-0.61	-0.69	-0.54	-0.56	-0.69	-0.62	-0.59	-0.55	-0.64	-0.67	-0.74	-0.59	-0.63	-0.67	-0.68	-0.45	-0.39	-0.67	-0.52	-0.59	-0.87	-0.45	-0.68	-0.61	-0.66	-0.46	-0.57	-0.66	-0.61	-0.45	-0.53	-0.62	0.14
HBA1	-0.54	-0.85	-0.28	-0.62	-0.88	-0.36	-0.47	-0.59	-0.18	-0.79	-0.82	-0.57	-0.81	-0.84	1.54	-0.41	-0.18	3.94	-0.36	-0.97	4.01	-0.65	-0.67	4.16	-0.72	-0.91	4.27	-0.65	-0.67	3.9	0.59	-0.72	-0.57	0.54	-0.9	-0.68	0.93	-0.7	-0.69	1.71	-0.89	-0.02
RAD18	-0.46	-0.6	-0.67	-0.49	-0.53	-0.58	-0.48	-0.49	-0.7	-0.64	-0.49	-0.6	-0.49	-0.65	-0.72	-0.62	-0.77	-0.65	-0.55	-0.53	-0.48	-0.55	-0.69	-0.64	-0.58	-0.77	-0.68	-0.5	-0.6	-0.93	-0.59	-0.69	-0.58	-0.68	-0.62	-0.69	-0.75	-0.71	-0.69	-0.42	-0.72	-0.66
AIF1	1.16	1.42	1.53	1.47	1.24	1.59	1.4	1.45	1.57	1.46	1.19	0.51	0.69	1.2	1.58	3.45	2.35	2.09	2.54	2.01	1.08	2.38	2.85	1.55	2.45	1.27	0.75	1.65	1.78	0.22	0	-0.82	-0.69	-0.68	-0.69	-0.69	-0.83	-0.82	-0.64	-0.41	-0.91	-0.72
AIF1	-0.69	-0.74	-0.59	-0.6	-0.62	-0.57	-0.64	-0.65	-0.66	-0.52	-0.69	-0.74	-0.67	-0.72	-0.75	-0.68	-0.61	-0.66	-0.57	-0.68	-0.6	-0.59	-0.65	-0.54	-0.52	-0.84	-0.71	-0.61	-0.53	-0.77	-0.53	-0.69	-0.9	-0.68	-0.79	-0.71	-0.83	-0.81	-0.89	-0.41	-0.73	-0.57
AIF1	1.46	1.51	1.63	1.49	1.31	1.48	1.36	1.35	1.61	1.39	1.19	0.61	0.77	0.92	1.01	2.81	2.05	1.87	2.47	1.79	1.07	2.31	2.57	1.52	2.65	1.12	0.61	1.75	1.68	-0.27	-0.12	-0.62	-0.75	-0.48	-0.77	-0.61	-0.59	-0.68	-0.65	-0.34	-0.68	0.11
BAG4	-0.43	-0.51	-0.41	-0.49	-0.39	-0.51	-0.58	-0.47	-0.49	-0.4	-0.42	-0.58	-0.52	-0.38	-0.4	-0.23	-0.55	-0.49	-0.5	-0.45	-0.56	-0.56	-0.37	-0.64	-0.64	-0.45	-0.68	-0.57	-0.71	-0.43	-0.49	-0.51	-0.5	-0.56	-0.54	-0.4	-0.39	-0.43	-0.54	-0.41	-0.43	-0.51
BCL2A1	2.8	3.21	3.44	2.87	3.31	3.34	2.66	3.24	3.3	3.12	3.5	3.24	2.71	3.3	2.95	0.72	1.11	1.22	3.53	2.45	2.48	2.77	2.58	1.37	3.96	3.21	2.09	3.72	3.54	1.78	-0.47	-0.24	-0.47	-0.43	-0.48	-0.39	-0.38	-0.56	-0.35	-0.18	-0.41	0.73
BCL2L2	-0.44	-0.18	-0.1	-0.27	-0.09	-0.14	-0.36	-0.12	-0.01	-0.17	-0.13	-0.1	-0.32	0.07	-0.19	-0.17	-0.46	-0.47	-0.33	-0.51	-0.37	0.02	-0.1	-0.38	-0.32	-0.31	-0.44	0.22	-0.11	-0.23	0.06	0	-0.14	-0.23	-0.07	-0.21	0.06	-0.19	-0.03	-0.2	0	0.22
EBI2	-0.43	-0.28	-0.32	-0.37	-0.04	-0.5	-0.43	-0.11	-0.36	1.13	0.35	0.18	0.04	0.65	0.71	1.67	1.89	1.55	1.89	1.66	1.59	1.46	1.52	1.66	3.28	2.04	1.49	2.26	1.7	1.83	-0.67	-0.62	-0.57	-0.44	-0.68	-0.64	-0.57	-0.78	-0.63	-0.2	-0.79	-0.05
EBI3	-0.8	-0.57	-0.75	-0.53	-0.92	-0.67	-0.77	-0.71	-0.89	-0.65	-0.55	-0.63	-0.77	-0.73	-0.6	-0.72	-0.54	-0.55	0.88	0.94	0.26	1.09	0.69	-0.62	0.85	1.17	0.04	0.71	0.92	-0.35	-0.66	-0.51	-0.69	-0.78	-0.79	-0.69	-0.73	-0.69	-0.82	-0.83	-1.17	-0.72
TRIM16	1.16	1.56	0.7	1.18	1.57	0.49	1.26	1.51	0.78	1.71	2.35	1.58	2.13	2.29	1.58	0.1	0.45	-0.09	-0.33	0.43	-0.33	0.09	0.43	-0.02	1.53	1.94	0.76	1.09	1.53	0.23	2.22	3.21	3.53	3.71	3.72	3.25	3.22	3.92	3.23	2.7	3.64	2.89
SEC61A2	-0.69	-0.68	-0.68	-0.77	-0.72	-0.78	-0.79	-0.65	-0.85	-0.68	-0.76	-0.73	-0.69	-0.65	-0.72	-0.72	-0.81	-0.64	-0.68	-0.52	-0.65	-0.57	-0.56	-0.86	-0.62	-0.67	-0.48	-0.53	-0.56	-0.59	-0.7	-0.77	-0.68	-0.78	-0.87	-0.69	-0.57	-0.98	-0.78	-0.68	-0.68	0.53
KCNK2	-0.5	-0.3	-0.37	-0.31	-0.28	-0.49	-0.38	-0.16	-0.43	-0.38	-0.39	-0.52	-0.33	-0.36	-0.39	-0.46	-0.52	-0.4	-0.38	-0.84	-0.73	-0.57	-0.41	-0.39	-0.34	-0.59	-0.64	-0.4	-0.37	-0.6	-0.46	-0.7	-0.58	-0.23	0.03	-0.48	-0.52	-0.3	-0.52	-0.32	-0.33	-0.36
PTP4A3	-0.65	-0.62	-0.75	-0.6	-0.74	-0.73	-0.72	-0.63	-0.69	-0.64	-0.62	-0.72	-0.69	-0.72	-0.66	-0.77	-0.77	-0.34	-0.72	-0.87	-0.26	-0.75	-0.49	-0.35	-0.54	-0.37	0.18	-0.46	-0.48	-0.44	-0.23	-0.93	-0.56	-0.6	-0.6	-0.51	-0.84	-0.81	-0.65	-0.39	-0.66	0.09
ASPH	-0.86	-0.74	-0.59	-0.86	-0.8	-0.77	-0.59	-0.89	-0.61	-0.88	-0.84	-0.58	-0.68	-0.55	-0.66	-1.04	-0.68	-0.76	-0.83	-0.9	-0.85	-0.86	-0.9	-0.98	-0.69	-0.69	-0.84	-0.62	-0.61	-0.89	-1.02	-0.55	-0.5	-0.71	-0.69	-0.71	-0.64	-0.69	-0.7	-0.54	-0.79	-1.04
ASPH	0.04	-0.19	-0.08	0.12	-0.18	-0.13	-0.07	-0.36	-0.31	-0.03	0.05	0.15	0.37	0.07	-0.1	-0.64	-0.58	-0.72	-0.64	-0.66	-0.75	-0.17	-0.57	-0.65	0.09	-0.09	-0.37	0.66	0.22	-0.36	-0.06	1.17	1.09	1.32	1.23	1.25	1.2	1.13	1.22	0.6	1.2	0.17
BLR1	-0.8	-0.71	-0.72	-0.69	-0.74	-0.71	-0.59	-0.75	-0.77	-0.44	-0.68	-0.61	-0.37	-0.7	-0.49	-0.35	-0.76	0.01	-0.46	-0.27	0.11	-0.4	-0.57	-0.09	-0.35	-0.06	0.33	-0.33	-0.17	0.32	-0.82	-0.87	-1	-0.77	-1.01	-0.93	-0.76	-0.68	-0.91	-0.65	-0.81	-0.98
BLR1	-0.61	-0.65	-0.88	-0.84	-0.74	-0.62	-0.7	-0.81	-0.86	-0.62	-0.64	-0.89	-0.82	-0.9	-0.64	-0.71	-0.66	-0.66	-0.68	-1.02	-0.65	-0.68	-0.62	-0.59	-0.57	-0.31	-0.57	-0.64	-0.52	-0.51	-0.62	-0.68	-0.79	-0.75	-0.95	-0.66	-0.89	-0.88	-0.8	-0.74	-0.82	-0.54
DOM3Z	-0.52	-0.53	-0.4	-0.7	-0.51	-0.53	-0.61	-0.65	-0.58	-0.57	-0.6	-0.61	-0.65	-0.63	-0.48	-0.51	-0.47	-0.37	-0.62	-0.48	-0.6	-0.5	-0.65	-0.39	-0.42	-0.47	-0.27	-0.66	-0.34	-0.21	-0.33	-0.51	-0.33	-0.56	-0.51	-0.43	-0.57	-0.5	-0.44	-0.39	-0.32	-0.08
EFS	-0.61	-0.66	-0.61	-0.53	-0.48	-0.63	-0.44	-0.43	-0.74	-0.61	-0.63	-0.55	-0.54	-0.57	-0.65	-0.53	-0.59	-0.68	-0.79	-0.65	-0.64	-0.71	-0.48	-0.91	-0.59	-0.54	-0.57	-0.62	-0.47	-0.81	-0.25	-0.71	-0.58	-0.87	-0.58	-0.7	-0.72	-0.63	-0.77	-0.15	-0.59	-0.19
EFS	-0.53	-0.64	-0.73	-0.68	-0.56	-0.64	-0.7	-0.72	-0.74	-0.66	-0.66	-0.61	-0.5	-0.68	-0.71	-0.6	-0.59	-0.68	-0.67	-0.86	-0.72	-0.65	-0.45	-0.82	-0.54	-0.73	-0.61	-0.53	-0.61	-0.85	-0.74	-0.68	-0.53	-0.66	-0.63	-0.74	-0.68	-0.55	-0.7	-0.54	-0.46	0.01
CDH1	-0.69	-0.71	-0.54	-0.95	-0.88	-0.7	-0.82	-0.84	-0.78	-0.8	-0.83	-0.91	-0.78	-1.04	-0.84	-0.87	-0.86	-0.89	-0.7	-0.7	-0.89	-0.88	-0.75	-0.89	-0.75	-0.86	-0.91	-0.77	-0.54	-0.7	1.88	2.64	3.02	3.26	3.16	2.77	2.46	3.15	2.75	1.47	2.82	1.15
CDH2	-0.86	-0.77	-0.72	-0.72	-0.69	-0.75	-0.61	-0.6	-0.65	-0.57	-0.66	-0.78	-0.65	-0.82	-0.64	-0.72	-0.76	-0.69	-0.76	-0.51	-0.7	-0.77	-0.69	-0.66	-0.81	-0.64	-0.59	-0.9	-0.49	-0.81	0	-0.74	-0.65	-0.27	-0.69	-0.4	-0.3	-0.53	-0.4	-0.4	-0.41	0.4
CDH4	-0.67	-0.63	-0.58	-0.65	-0.74	-0.69	-0.58	-0.7	-0.73	-0.42	-0.69	-0.75	-0.47	-0.76	-0.69	-0.59	-0.44	-0.6	-0.52	-0.61	-0.65	-0.6	-0.69	-0.72	-0.61	-0.74	-0.56	-0.73	-0.48	-0.69	-0.63	-0.71	-0.53	-0.57	-0.58	-0.42	-0.83	-0.61	-0.76	-0.71	-0.48	0.3
MAP2K1	1.4	1.77	1.44	1.47	1.74	1.49	1.42	1.76	1.48	1.54	1.84	1.34	1.17	1.96	1.3	1.21	1.22	1.03	1.06	1.03	0.61	1.43	1.36	0.98	1.45	1.31	0.74	2.09	1.76	1.48	-0.11	1.12	0.88	0.68	1.05	0.95	1.08	0.73	0.95	0.25	0.9	0.45
MMP28	-0.64	-0.79	-0.69	-0.64	-0.91	-0.71	-0.64	-0.81	-0.92	-0.67	-0.7	-0.93	-0.6	-0.91	-0.81	-0.67	-0.8	-0.69	-0.74	-0.79	-0.92	-0.71	-0.6	-0.46	-0.57	-0.85	-0.79	-0.83	-0.67	-0.88	-0.63	-0.76	-0.86	-0.66	-0.56	-0.79	-0.96	-0.6	-0.98	-0.45	-0.74	-0.54
PCDH10	-0.64	-0.6	-0.56	-0.6	-0.66	-0.66	-0.85	-0.74	-0.71	-0.75	-0.66	-0.73	-0.58	-0.77	-0.79	-0.45	-0.52	-0.66	-0.79	-0.97	-0.71	-0.65	-0.41	-0.73	-0.61	-0.79	-0.59	-0.53	-0.78	-0.86	-0.79	-0.42	-0.77	-0.6	-0.6	-0.72	-0.74	-0.46	-0.59	-0.14	-0.76	0.38
PCDH10	-0.76	-0.73	-0.64	-0.57	-0.71	-0.61	-0.79	-0.71	-0.61	-0.7	-0.77	-0.77	-0.6	-0.85	-0.8	-0.67	-0.8	-0.76	-0.57	-0.73	-0.79	-0.69	-0.63	-0.78	-0.5	-0.54	-0.74	-0.53	-0.41	-0.85	-0.44	-0.53	-0.77	-0.64	-0.76	-0.84	-0.84	-0.56	-0.66	-0.78	-0.5	0.25
PCDH17	-0.74	-0.75	-0.77	-0.79	-0.9	-0.65	-0.79	-0.72	-0.83	-0.6	-0.89	-0.6	-0.69	-0.73	-0.82	-0.69	-0.85	-0.94	-0.69	-0.57	-0.76	-0.69	-0.74	-0.63	-0.52	-0.75	-0.76	-0.75	-0.78	-0.9	-0.42	-0.54	-0.67	-0.66	-0.92	-0.58	-0.68	-0.92	-0.59	-0.45	-0.69	-0.82
PCDH7	-0.65	-0.62	-0.72	-0.71	-0.7	-0.66	-0.59	-0.76	-0.77	-0.6	-0.69	-0.6	-0.58	-0.83	-0.8	-0.5	-0.9	-0.66	-0.57	-0.94	-0.64	-0.84	-0.68	-0.64	-0.63	-0.59	-0.46	-0.73	-0.59	-0.64	-0.43	-0.34	-0.38	-0.35	-0.35	-0.25	-0.67	-0.28	-0.46	-0.04	-0.52	0.09
PCDH7	-0.76	-0.79	-0.75	-0.69	-0.75	-0.85	-0.74	-0.89	-0.69	-0.72	-0.84	-0.78	-0.65	-0.85	-0.84	-0.83	-0.78	-0.86	-0.7	-0.49	-0.75	-0.76	-0.88	-0.85	-0.58	-0.8	-0.84	-0.68	-0.7	-0.96	-0.41	-0.17	-0.14	-0.34	-0.36	-0.14	-0.27	-0.29	-0.15	-0.62	-0.53	-0.82
PCDH7	-0.63	-0.78	-0.83	-0.7	-0.76	-0.77	-0.79	-0.7	-0.72	-0.66	-0.75	-0.93	-0.57	-0.77	-0.81	-0.78	-0.67	-0.81	-0.8	-0.84	-0.75	-0.84	-0.84	-0.82	-0.65	-0.82	-0.77	-0.71	-0.78	-0.88	0.13	-0.18	-0.02	-0.24	-0.13	-0.22	-0.11	-0.23	-0.07	0.05	-0.12	-0.02
PCDH11Y	-0.66	-0.78	-0.57	-0.6	-0.89	-0.74	-0.83	-0.82	-0.8	-0.62	-0.73	-0.44	-0.6	-1.06	-0.73	-0.67	-0.77	-0.87	-0.63	-0.64	-0.67	-0.69	-0.66	-0.81	-0.65	-0.76	-0.71	-0.73	-0.79	-0.79	-0.72	-0.84	-0.77	-0.6	-0.64	-0.86	-0.91	-0.47	-0.72	-0.46	-0.5	0.38
POLR2A	1.38	1.37	1.04	1.17	1.36	1.09	1.37	1.28	1.27	0.87	1.4	0.93	1	1.66	1.62	1.17	1.29	1.11	0.76	1.33	1.08	1.29	1.16	0.96	0.84	1.28	0.98	1.2	1.08	1.41	0.92	0.81	1.09	1.11	0.89	0.79	0.8	0.83	0.91	0.15	0.99	1.1
POLR2D	-0.29	-0.31	-0.43	-0.22	-0.32	-0.33	-0.28	-0.29	-0.4	-0.5	-0.18	-0.26	-0.35	-0.08	-0.19	-0.24	-0.46	-0.26	-0.29	-0.49	-0.43	-0.34	-0.37	-0.34	-0.46	-0.43	-0.5	-0.41	-0.3	0	-0.72	-0.5	-0.36	-0.41	-0.28	-0.56	-0.36	-0.37	-0.39	-0.47	-0.51	0.09
POLR2E	0.8	0.83	1.75	0.88	0.88	1.6	1.02	0.79	1.61	0.76	0.62	1.69	0.92	0.39	1.59	0.46	0.5	1.08	0.51	0.41	0.87	0.55	0.33	1.11	0.44	0.2	0.78	0.4	0.32	0.59	0.17	1.18	0.28	0.29	0.13	0.98	0.31	0.1	1.11	-0.51	0.39	0.63
POLR2H	0.65	1.09	1.14	0.84	1.22	1.09	0.9	1.12	1.11	0.75	1.12	1.22	0.8	1.18	1.1	1.22	0.89	1.32	0.69	1.19	1.3	0.89	0.85	1.35	0.59	0.84	1.5	0.84	0.96	1.37	1.27	1.93	2.1	1.45	1.96	1.91	1.96	2.05	2.03	1.47	1.84	0.58
POLR2I	0.54	0.39	0.63	0.54	0.45	0.51	0.56	0.46	0.83	0.4	0.44	0.53	0.53	0.63	0.73	0.59	0.33	0.71	-0.04	0.43	0.47	0.42	0.5	0.61	-0.2	0.2	0.74	0.09	0.4	0.62	1.92	1.6	1.28	1.33	1.12	1.51	1.44	0.98	1.52	1.13	0.97	0.38
POLR2K	1.74	1.84	1.93	1.74	1.82	1.8	1.68	1.82	1.88	1.75	1.83	1.6	1.57	1.63	1.24	0.73	1.09	1.09	0.98	1.25	1.25	1.14	0.78	1.11	1.15	1.1	1	1.13	1.27	1.15	0.88	1.33	0.96	1.39	1.38	1.29	1.45	1.03	1.45	1.47	1.11	-0.48
POLR3K	-0.22	0.01	0	-0.18	0.02	-0.17	-0.2	-0.08	-0.01	-0.17	-0.11	-0.17	-0.14	0.17	-0.05	-0.29	-0.21	-0.2	-0.58	-0.23	-0.5	-0.29	-0.3	-0.24	-0.64	-0.31	-0.27	-0.58	-0.24	-0.21	-0.27	-0.25	-0.16	-0.23	-0.35	-0.2	-0.23	-0.33	-0.11	-0.36	-0.14	-0.08
RECQL	-0.28	0.15	0.29	-0.05	0.21	0.11	-0.29	-0.03	0.19	-0.11	0.21	0.13	-0.17	0.26	0.16	0.19	0.07	0.34	0.33	0.29	0.22	0.06	0.01	0.07	-0.03	0.33	-0.23	0.27	0.27	0.35	-0.47	-0.41	-0.56	-0.52	-0.38	-0.36	-0.42	-0.73	-0.52	-0.6	-0.45	-0.13
RECQL	0.14	-0.02	-0.15	-0.14	0.13	0.1	-0.01	0.04	-0.09	-0.11	0.03	0.05	-0.11	0.12	0.3	0.29	-0.03	0.19	0.04	0.15	0.13	0.08	0.28	-0.01	-0.06	0.09	0.29	0.09	-0.01	0.12	-0.54	-0.7	-0.35	-0.58	-0.54	-0.35	-0.53	-0.52	-0.4	-0.17	-0.44	-1.11
RPL13A	1.83	2.32	2.33	1.81	2.35	2.32	1.76	2.35	2.38	1.51	2.08	2.14	1.82	2.27	2.38	3.91	3.03	4.52	2.39	2.83	4.3	2.84	2.89	4.53	2.1	3.05	4.68	1.74	2.65	4.26	3.59	3.05	3.48	2.94	3.38	3.11	3.39	3.42	3.04	3.63	3.33	1.08
RPL17	0.43	0.43	0.35	0.43	0.46	0.17	0.49	0.54	0.37	0.51	0.34	0.07	0.48	0.27	0.06	0.79	0.89	1.76	0.29	0.57	1.33	0.34	0.23	1.6	0.36	0.51	1.39	-0.02	0.51	1.7	0.59	1.57	1.18	1.58	1.18	1.51	1.32	0.94	1.45	1.48	1.25	0.78
RPL23	2.13	2.53	2.9	2.52	2.5	2.63	2.55	2.62	2.72	2.57	2.39	2.33	2.41	2.41	2.11	2.87	2.46	3.62	2.77	2.58	3.29	2.57	2.3	3.55	2.97	2.45	3.59	2.06	2.6	3.57	2.75	3.05	2.78	3.07	2.93	2.97	2.97	2.67	2.85	4.33	3.01	1.39
RPL5	2.57	2.44	2.37	2.35	2.48	2.18	2.3	2.56	2.24	2.28	2.37	2.03	2.08	2.57	1.76	3.09	2.81	3.9	2.5	2.76	3.79	2.04	2.16	3.97	2.41	2.55	3.99	1.7	2.3	3.79	3.73	3.31	3.49	3.83	3.58	3.57	3.37	3.38	3.41	4.37	3.33	2.34
RPS13	2.57	2.63	2.72	2.14	2.62	2.66	2.16	2.85	2.68	2.22	2.75	2.62	2.25	2.75	2.44	3.19	2.74	4.08	3.04	2.55	3.98	2.4	2.33	4.19	3.27	2.71	4.23	1.93	2.44	4.05	3.16	3.47	3.43	3.24	3.28	3.67	3.36	3.4	3.35	4.24	3.2	2.52
RPS15	0.15	0.32	0.23	0.31	0.29	0.3	0.23	0.38	0.27	0.35	0.33	0.25	0.21	-0.16	0.01	0.1	-0.39	0.26	0.08	0.14	0.36	-0.07	-0.13	-0.05	-0.07	0.01	0.34	-0.21	-0.02	0.41	-0.08	1.33	1.13	1.32	1.21	1.25	1.49	1.22	1.38	1.14	1.17	0.33
RPS17	2.13	2.37	2.34	2.02	2.31	2.16	1.95	2.35	2.24	2.07	2.28	1.9	1.97	1.39	1.86	2.58	2.54	3.57	2.57	2.48	3.39	2.04	1.92	3.64	2.58	2.47	3.69	1.41	2.13	3.46	2.49	3.39	3.03	3.31	3.16	3.43	3.34	3.28	3.36	4.15	3.13	2.27
RPS19	3.49	3.49	3.38	3.29	3.46	3.21	3.19	3.66	3.21	3.29	3.62	3.09	3.32	3.26	3.2	3.99	3.61	4.34	3.59	3.42	4.24	3.28	3.3	4.64	3.67	3.45	4.67	2.69	3.21	4.37	4.13	4.33	4.55	4.39	4.24	4.61	4.08	4.52	4.32	6.06	4.52	5.25
RPS20	3.48	3.37	3.66	3.57	3.43	3.4	3.61	3.44	3.58	3.62	3.4	3.56	3.75	2.94	3.27	3.86	4.22	4.53	3.76	3.88	4.34	3.45	3.47	4.57	3.88	3.85	4.52	3.05	3.58	4.33	4.15	3.91	3.67	4.12	3.6	4.09	3.6	3.76	3.83	5.56	3.54	3.89
RPS25	2.99	3.05	3.27	3.06	2.95	2.99	3.12	3.13	3.05	3.15	2.85	2.96	3.14	2.7	2.71	3.37	3.91	4.43	3.57	3.61	4.24	3.02	3.07	4.48	3.59	3.43	4.44	2.78	3.55	4.18	3.63	3.7	3.55	4.14	3.59	3.81	3.48	3.64	3.79	5.63	3.69	3.56
SEC22L2	0	0.07	0	0.13	0.04	0.17	0.07	0.11	0.08	-0.02	0.02	0.01	0.35	0.3	0.04	0.07	0.12	0.06	0.3	0.17	0.09	0.07	0.02	0.04	0	0.18	0.16	0.14	0.06	0.13	-0.19	-0.03	-0.01	-0.22	0.13	-0.05	0.13	0.03	0.02	0.17	-0.03	-0.42
COG3	-0.03	-0.36	-0.29	-0.09	-0.32	-0.2	-0.22	-0.22	-0.27	-0.24	-0.23	-0.14	-0.27	-0.08	-0.24	-0.16	0.04	0.07	0.19	-0.03	0.12	-0.11	-0.33	0.13	0.16	-0.02	-0.03	0.04	-0.15	0.04	-0.14	0.03	0.24	-0.05	0.22	0.02	-0.06	0.15	0.03	-0.27	0.14	-0.51
SEC61A1	0.23	0.07	-0.09	0.06	0.02	-0.07	-0.15	0.09	0	-0.04	-0.05	-0.03	-0.04	-0.63	0.36	-0.04	-0.06	-0.04	0.51	0.37	0.19	-0.02	0.02	-0.07	0.24	0.38	-0.16	0.15	-0.01	-0.04	-0.33	-0.08	-0.07	-0.11	-0.03	-0.2	0.02	-0.16	-0.03	-0.38	-0.07	-1.21
SEC61B	0.83	1.18	1.06	0.94	1.2	1.11	0.86	1.12	1.18	0.91	1.19	1.22	1.22	1.53	1.31	0.81	1.28	1.1	2.1	1.57	1.41	0.98	1.2	1.07	2.22	1.94	1.32	1.23	1.7	1.24	0.23	1.02	0.86	0.63	0.71	0.84	1.17	0.88	0.8	0.84	0.88	-0.02
SEC61G	1.72	2.6	2.44	2.04	2.64	2.37	2.17	2.54	2.61	2.13	2.62	2.66	2.56	2.59	2.37	1.91	2.19	2.13	3.11	2.97	2.54	2.18	2.37	2.15	3.38	3.34	2.27	2.77	3.22	2.35	1.66	2.59	2.41	2.71	2.59	2.49	2.79	2.21	2.43	3.66	2.63	2.6
SEC63	0.74	0.99	0.94	0.73	0.98	0.91	0.8	0.76	0.98	0.68	0.99	0.9	0.48	1.09	0.8	0.92	0.78	0.96	1.07	0.94	0.81	0.69	0.95	0.9	0.78	1.06	0.82	0.72	0.92	1.08	0.97	1	0.83	0.71	0.68	0.94	1.14	0.98	1.15	0.24	0.97	0.45
PCDHB9	-0.34	0.69	0.58	-0.34	0.57	0.95	0.17	0.48	1.1	0.05	0.86	0.77	0.04	0.81	1.56	1.12	1.44	2.16	0.67	0.72	2.06	0.99	1.51	1.82	1.45	1.26	2.39	0.94	1.42	1.99	1.35	1.08	0.89	0.17	0.62	1.01	0.97	1.16	1.27	-0.12	1.36	0.33
TLOC1	1.33	1.42	1.42	1.48	1.57	1.51	1.71	1.26	1.51	1.54	1.65	1.68	1.79	1.81	1.39	1.15	1.32	1.23	1.37	1.57	1.22	1.51	1.59	1.28	2.01	1.91	1.31	2.57	2.18	1.56	1.08	1.55	1.27	1.64	1.07	1.5	1.65	1.32	1.48	1.68	1.49	0.48
ZWINT	-0.64	-0.57	-0.52	-0.6	-0.75	-0.58	-0.45	-0.62	-0.47	-0.54	-0.58	-0.59	-0.63	-0.61	-0.63	-0.71	-0.55	-0.59	-0.64	-0.5	-0.59	-0.75	-0.57	-0.71	-0.53	-0.56	-0.45	-0.6	-0.43	-0.66	-0.68	-0.66	-0.66	-0.72	-0.56	-0.62	-0.63	-0.68	-0.78	-0.55	-0.43	0.4
POLR2F	1.77	1.61	1.55	1.71	1.5	1.47	1.72	1.67	1.58	1.71	1.49	1.53	1.69	1.58	1.36	1.39	1.6	1.14	0.77	1.51	1.07	1.4	1.45	1.29	0.77	1.33	1.23	1.36	1.56	0.94	1.35	1.23	1.69	1.7	1.81	1.28	1.62	1.78	1.2	1.88	1.49	-0.16
TMPRSS3	-0.78	-0.89	-0.7	-0.71	-0.69	-0.75	-0.53	-0.78	-0.67	-0.68	-0.77	-0.75	-0.58	-0.91	-0.75	-0.81	-0.74	-0.68	-0.72	-0.75	-0.69	-0.7	-0.74	-0.66	-0.62	-0.78	-0.76	-0.62	-0.72	-0.69	-0.32	0.35	-0.27	-0.13	-0.11	0.19	-0.13	-0.21	0.15	-0.5	-0.24	-0.25
TMPRSS2	-0.83	-0.81	-0.88	-0.77	-0.76	-0.88	-0.81	-0.8	-0.76	-0.73	-0.94	-0.68	-0.8	-0.84	-0.89	-0.85	-0.76	-0.71	-0.69	-0.96	-0.84	-0.86	-0.64	-0.83	-0.67	-0.74	-0.65	-0.8	-0.66	-0.9	1.15	1.3	1.67	1.19	1.7	1.13	1.13	1.46	1.28	0.11	1.56	0.33
GTF2I	-0.6	-0.52	-0.54	-0.54	-0.57	-0.53	-0.62	-0.61	-0.48	-0.71	-0.67	-0.73	-0.57	-0.78	-0.71	-0.64	-0.57	-0.56	-0.72	-0.46	-0.18	-0.64	-0.64	-0.44	-0.52	-0.55	-0.58	-0.63	-0.61	-0.32	-0.64	-0.58	-0.75	-0.57	-0.65	-0.48	-0.76	-0.67	-0.67	-0.48	-0.88	-0.63
ZNF278	-0.78	-0.58	-0.71	-0.73	-0.74	-0.69	-0.55	-0.79	-0.71	-0.68	-0.78	-0.62	-0.64	-0.79	-0.82	-0.76	-0.7	-0.58	-0.66	-0.58	-0.58	-0.79	-0.68	-0.67	-0.6	-0.52	-0.71	-0.53	-0.96	-0.51	-0.81	-0.91	-0.55	-0.6	-0.82	-0.6	-0.92	-0.87	-0.6	-0.63	-0.67	0.27
ZNF278	-0.54	-0.53	-0.52	-0.56	-0.55	-0.5	-0.57	-0.51	-0.47	-0.43	-0.45	-0.42	-0.54	-0.58	-0.48	-0.54	-0.48	-0.19	-0.35	-0.53	-0.13	-0.42	-0.45	-0.14	-0.5	-0.51	-0.16	-0.59	-0.43	-0.16	-0.2	-0.12	-0.15	-0.21	-0.23	-0.28	-0.11	-0.41	-0.18	-0.23	-0.51	-0.88
PCBP4	-0.66	-0.83	-0.69	-0.66	-0.78	-0.71	-0.68	-0.81	-0.74	-0.82	-0.75	-0.74	-0.74	-0.74	-0.74	-0.65	-0.76	-0.57	-0.69	-0.83	-0.8	-0.73	-0.6	-0.69	-0.6	-0.71	-0.56	-0.68	-0.66	-0.35	-0.49	-0.47	-0.41	-0.57	-0.4	-0.5	-0.38	-0.65	-0.59	-0.64	-0.53	0.14
STMN3	-0.54	-0.5	-0.43	-0.65	-0.55	-0.69	-0.67	-0.51	-0.43	-0.75	-0.82	-0.7	-0.49	-0.77	-0.71	0.06	0.74	1.74	-0.42	0.19	0.59	-0.54	-0.08	1.65	-0.65	0.06	1.01	-0.4	-0.3	0.82	-0.11	-0.51	-0.58	-0.45	-0.73	-0.43	-0.47	-0.49	-0.6	-0.41	-0.41	-0.25
TBL2	-0.45	-0.58	-0.8	-0.61	-0.62	-0.71	-0.66	-0.64	-0.72	-0.48	-0.58	-0.48	-0.52	-0.63	-0.63	-0.54	-0.67	-0.67	-0.58	-0.27	-0.67	-0.57	-0.58	-0.69	-0.38	-0.76	-0.63	-0.63	-0.68	-0.76	-0.44	-0.75	-0.52	-0.59	-0.7	-0.78	-0.71	-0.61	-0.72	-0.38	-0.72	-0.08
CENPF	-0.62	-0.82	-0.66	-0.62	-0.74	-0.67	-0.72	-0.63	-0.79	-0.38	-0.7	-0.63	-0.8	-0.82	-0.68	-0.59	-0.7	-0.68	-0.65	-0.52	-0.69	-0.73	-0.66	-0.7	-0.54	-0.69	-0.63	-0.53	-0.41	-0.88	-0.54	-0.73	-0.62	-0.73	-0.62	-0.67	-0.74	-0.62	-0.63	-0.32	-1.01	-0.05
AATF	0.51	0.59	0.32	0.48	0.6	0.35	0.7	0.77	0.48	0.35	0.59	0.44	0.68	0.54	0.6	0.51	0.26	0.4	0.29	0.61	0.4	0.53	0.39	0.33	0.15	0.52	0.18	0.27	0.53	0.46	0.08	0.24	0.33	0.18	0.36	-0.04	0.16	0.38	0.14	0.02	0.22	0.25
RPS21	4.43	3.87	4.07	3.94	3.86	3.84	4.06	3.83	3.88	4.08	3.78	3.64	4.05	3.67	3.94	4.64	4.64	5.34	4.1	4.47	5.33	3.73	3.96	5.54	4.35	4.24	5.53	3.34	4	4.95	5.73	5.01	5.3	5.81	5.28	5.42	4.9	5.42	5.17	8.22	5.34	7.58
BAD	-0.34	-0.25	-0.1	-0.31	-0.25	-0.16	-0.36	-0.28	0.04	-0.38	-0.39	-0.2	-0.43	-0.49	0.11	-0.35	-0.41	-0.37	-0.64	-0.28	-0.56	-0.23	-0.32	-0.44	-0.45	-0.6	-0.55	-0.5	-0.41	-0.23	-0.03	0.38	0.29	0.06	0.23	0.39	0.6	0.35	0.14	-0.32	0.46	-0.69
BAZ1B	0.12	-0.05	-0.13	-0.01	0.02	0.04	0.16	0.12	0.21	-0.41	0.08	-0.08	-0.16	0.33	0.1	-0.16	-0.16	0.23	-0.22	0.34	0.13	-0.07	0.03	0.22	-0.24	-0.04	-0.02	-0.13	-0.14	0.14	-0.08	-0.11	0.23	-0.21	0.04	-0.16	0.1	0.16	0.14	-0.21	0.06	-0.19
DEDD	0.27	0.34	0.18	0.3	0.34	0.2	0.22	0.28	0.04	0.17	0.17	0.12	0.28	0.19	0.02	0.38	0.4	0.31	0.4	0.51	0.21	0.53	0.28	0.28	0.19	0.17	0.18	0.53	0.41	0.11	-0.07	-0.13	-0.3	-0.04	0	-0.14	-0.01	-0.07	0.01	-0.23	0.08	0.35
DEDD	0.28	0.57	0.4	0.42	0.63	0.61	0.45	0.51	0.53	0.19	0.49	0.34	0.32	0.57	0.51	0.77	0.46	0.41	0.7	0.54	0.35	0.61	0.75	0.39	0.35	0.49	0.38	0.6	0.49	0.59	-0.29	0.22	0.28	0.1	0.2	0.1	0.55	0.3	0.27	0.07	0.25	-0.25
CYLN2	0.22	0.27	0.62	0.41	0.26	0.32	0.49	0.21	0.72	0.32	0.09	-0.14	-0.04	0.03	0.47	1.49	1.17	0.33	1.49	0.92	0.35	1.58	1.72	0.45	1.65	0.9	0.4	1.15	0.7	0.11	-0.4	-0.29	0.31	-0.03	0.16	-0.27	-0.3	0.08	-0.5	-0.47	0.11	-0.08
PLAT	-0.59	-0.64	-0.69	-0.68	-0.85	-0.81	-0.6	-0.64	-0.81	-0.76	-0.72	-0.57	-0.66	-0.74	-0.71	-0.66	-0.63	-0.68	-0.61	-0.68	-0.7	-0.6	-0.74	-0.77	-0.46	-0.61	-0.58	-0.53	-0.59	-0.87	-0.46	-0.45	-0.53	-0.62	-0.64	-0.69	-0.79	-0.54	-0.63	-0.41	-0.57	-0.79
POLR2C	0.26	0.07	0.13	0.05	0.1	-0.04	-0.01	0.29	0.04	-0.08	0.09	0.17	-0.04	-0.19	0.23	-0.01	-0.11	0.19	-0.09	0.15	0.35	-0.03	0.03	0.41	-0.14	0.31	0.3	0.14	0.13	0.62	0.02	0.34	0.34	0.26	0.36	0.33	-0.01	0.27	0.38	0.11	0.16	0.27
POLR2C	1.2	1	0.89	1.16	1.19	0.82	1.05	0.98	0.95	1.15	1.03	1.05	1.17	1.13	0.75	0.78	0.86	1	0.77	1.02	1.04	0.87	0.91	1.25	0.56	1.01	1.14	0.99	1.04	0.82	1.33	1.05	1.23	1.27	1.32	1.12	1.26	1.41	1.21	1.24	1.32	-0.19
WBSCR1	0.07	0.22	0.19	0.14	0.31	0.31	0.23	0.34	0.43	0.23	0.32	0.15	0.41	0.37	0.37	0.19	0.18	0.48	0.39	0.22	0.57	0.28	0.19	0.43	0.44	0.31	0.37	0.26	0.25	0.77	0.03	0.42	0.26	0.48	0.27	0.32	0.27	0.25	0.43	-0.48	0.02	0.03
PCDHAC2	-0.74	-0.79	-0.73	-0.8	-0.59	-0.59	-0.74	-0.64	-0.64	-0.7	-0.6	-0.61	-0.64	-0.69	-0.59	-0.58	-0.76	-0.59	-0.74	-0.72	-0.55	-0.72	-0.66	-0.5	-0.67	-0.75	-0.68	-0.72	-0.5	-0.81	-0.51	-0.88	-0.59	-0.76	-0.64	-0.64	-0.75	-0.87	-0.83	-0.52	-0.81	0.14
TAF7	-0.56	-0.18	-0.43	-0.24	-0.15	-0.09	-0.14	-0.05	-0.11	-0.15	0.26	-0.2	-0.35	0.41	-0.08	0.36	0.25	0.57	0.36	0.28	0.55	0.35	0.23	0.63	0.76	0.64	0.71	0.35	0.23	1.22	-0.09	0.08	0.07	-0.11	0.22	0.21	0.23	-0.06	0.11	-0.12	0.24	-0.08
TRIM5	-0.74	-0.67	-0.74	-0.64	-0.55	-0.09	-0.54	-0.62	-0.57	-0.64	-0.56	-0.61	-0.61	-0.63	-0.65	-0.66	-0.37	-0.63	-0.16	-0.47	0.1	-0.55	-0.63	-0.51	-0.67	-0.67	-0.28	-0.91	-0.74	-0.38	-0.74	-0.64	-0.62	-0.72	-0.71	-0.61	-0.81	-0.7	-0.61	-0.81	-0.62	-0.33
PNMA1	2.16	1.67	1.57	1.93	1.92	1.79	1.97	1.77	1.62	1.93	1.96	1.93	2.27	1.76	1.75	0.76	1.43	1.15	0.48	1.53	0.55	1.65	2.19	1.4	0.58	1.39	0.84	2.16	2.24	1.33	2.1	1.95	1.9	1.91	2	2.04	2.05	1.94	2.06	1.04	1.73	0.35
OR2B2	-0.86	-0.85	-0.81	-0.67	-0.66	-0.47	-0.57	-0.75	-0.73	-0.74	-0.67	-0.78	-0.6	-0.83	-0.83	-0.5	-0.68	-0.79	-0.77	-0.61	-0.71	-0.64	-0.77	-0.75	-0.59	-0.51	-0.76	-0.44	-0.83	-0.91	-0.73	-0.79	-0.9	-0.78	-0.78	-0.59	-0.55	-0.86	-0.8	-0.34	-0.64	0.56
CASP3	0.49	0.41	0.35	0.6	0.63	0.53	0.61	0.51	0.35	0.53	0.66	0.62	0.81	1.02	0.57	0.87	0.75	0.64	0.66	0.75	0.97	0.62	0.54	0.74	0.23	0.94	0.75	1.01	0.91	0.69	0.55	0.88	1.05	1.06	0.76	0.77	1.05	0.97	0.76	0.99	1.17	-0.63
CASP9	0.3	0.52	0.46	0.47	0.58	0.37	0.58	0.43	0.6	0.54	0.53	0.42	0.73	0.57	0.39	-0.15	-0.16	-0.23	-0.31	-0.21	-0.21	0.18	0.08	-0.09	0.13	-0.16	-0.33	0.08	-0.11	-0.1	0.15	-0.03	-0.29	-0.13	-0.16	-0.1	-0.22	-0.15	0.04	-0.39	-0.22	0.25
MTERF	-0.36	-0.14	-0.18	-0.19	-0.35	-0.28	-0.34	-0.23	-0.16	-0.54	-0.22	-0.19	-0.2	-0.08	-0.44	-0.43	-0.33	-0.23	-0.41	-0.18	-0.03	-0.39	-0.27	-0.04	-0.63	-0.33	-0.02	-0.37	-0.22	-0.19	-0.34	-0.35	-0.49	-0.26	-0.28	-0.34	-0.35	-0.2	-0.27	-0.29	-0.54	-0.25
POLRMT	-0.58	-0.41	-0.43	-0.49	-0.41	-0.49	-0.47	-0.3	-0.23	-0.51	-0.58	-0.42	-0.4	-0.37	-0.14	-0.46	-0.53	-0.48	-0.72	-0.62	-0.54	-0.61	-0.54	-0.39	-0.68	-0.6	-0.41	-0.67	-0.45	-0.1	-0.39	-0.63	-0.53	-0.58	-0.52	-0.48	-0.56	-0.43	-0.74	-0.26	-0.61	-0.66
RPS23	3.89	3.71	3.96	3.83	3.65	3.64	3.82	3.74	3.69	3.95	3.67	3.47	3.9	3.68	3.33	4.45	4.63	5.12	4.14	4.1	5.03	3.46	3.51	5.25	4.21	3.99	5.33	3.16	4.04	5.02	4.73	4.44	4.52	4.96	4.4	4.83	4.39	4.43	4.59	6.73	4.42	5.84
CXCL11	-0.54	-0.63	-0.49	-0.57	-0.59	-0.22	-0.62	-0.44	-0.53	-0.55	-0.52	-0.42	-0.55	-0.67	-0.09	-0.04	-0.53	-0.42	2.26	-0.41	1.58	-0.5	-0.63	-0.59	-0.11	-0.51	-0.52	-0.49	-0.45	-0.7	-0.66	-0.63	-0.83	-0.71	-0.52	-0.43	-0.63	-0.64	-0.68	-0.38	-0.47	-0.88
TNFRSF6B	-0.33	-0.3	-0.52	-0.26	-0.37	-0.39	-0.53	-0.32	-0.16	-0.44	-0.13	-0.41	-0.15	-0.4	-0.06	-0.16	-0.23	-0.28	-0.21	-0.14	-0.24	1.37	0.73	0.1	1.01	1.04	0.35	2.8	1.65	0.07	-0.49	-0.56	-0.56	-0.62	-0.37	-0.47	-0.71	-0.3	-0.35	0.05	-0.24	-0.25
TNFRSF6B	-0.97	-0.69	-0.86	-0.79	-0.82	-0.73	-0.69	-0.81	-0.75	-0.59	-0.58	-0.85	-0.69	-0.79	-0.79	-0.9	-0.61	-0.87	-0.68	-1.22	-0.81	-0.76	-0.67	-0.7	-0.47	-0.6	-0.74	0.36	-0.53	-0.68	-0.56	-0.88	-0.61	-0.79	-0.63	-0.88	-0.68	-0.56	-0.98	-0.54	-0.85	-0.57
ALG2	1.11	1.22	1.21	1.19	1.3	1.01	1.23	1.27	1.05	1.38	1.11	1.27	1.23	1.2	1.2	1.15	1.32	1.07	2.61	1.75	1.18	1.2	1.19	0.78	2.26	1.63	1.02	0.97	1.47	1.02	0.97	1.3	1.26	1.23	1.48	1.19	1.51	1.39	1.26	1.02	1.55	-0.57
SCIN	3.47	4.08	4.19	3.42	4.04	4.27	3.71	3.96	4.42	3.42	4.03	4.42	3.93	3.63	4.42	4.61	5.06	5.38	4.35	4.51	5.28	4.54	5.06	5.23	5.04	4.77	5.54	4.8	5.22	4.46	6.31	4.66	5.13	3.81	4.59	5.07	4.16	5.3	5.18	5.15	5.14	5.42
CASP6	-0.59	-0.62	-0.59	-0.8	-0.51	-0.55	-0.63	-0.46	-0.51	-0.53	-0.62	-0.48	-0.72	-0.75	-0.52	-0.71	-0.59	-0.45	-0.54	-0.69	-0.52	-0.7	-0.65	-0.6	-0.45	-0.63	-0.44	-0.6	-0.66	-0.71	-0.7	-0.61	-0.63	-0.55	-0.53	-0.51	-0.52	-0.45	-0.25	-0.66	-0.54	-0.48
CASP6	0.33	0.33	0.56	0.15	0.37	0.56	0.43	0.38	0.58	0.05	0.39	0.29	0.19	0.23	0.04	0.27	-0.11	0.33	-0.37	-0.76	-0.1	0	-0.1	0.33	-0.55	-0.39	-0.01	-0.22	-0.29	0.41	0.18	0.56	0.63	0.52	0.63	0.65	1.17	0.83	0.69	0.12	0.67	-0.1
CASP10	0.54	0.99	1.24	0.67	1.04	1.16	0.54	1.01	1.42	0.59	0.98	1.41	0.42	0.89	1.24	1.58	0.85	1.39	1.9	1.47	1.4	1.47	1.51	1.27	1.8	1.35	1.39	1.34	1.39	1	-0.01	1.38	1.68	0.7	1.47	1.33	1.27	1.47	1.44	0.58	1.21	0.17
RARB	-0.72	-0.99	-0.86	-0.7	-0.86	-0.81	-0.88	-0.76	-0.85	-0.7	-0.78	-0.74	-0.85	-0.97	-0.83	-0.85	-1.1	-0.98	-0.82	-0.05	-0.92	-0.73	-0.81	-0.75	-0.71	-0.71	-0.84	-0.53	-0.66	-0.63	-0.31	-0.1	-0.17	0.08	-0.14	0.06	0.18	-0.24	0.05	-0.15	-0.48	-0.22
RPS24	3.92	3.56	3.9	3.65	3.66	3.67	3.65	3.67	3.91	3.88	3.59	3.46	3.76	3.67	3.21	4.37	4.31	4.69	4	3.98	4.81	3.74	3.49	4.84	4.34	3.81	4.87	3.28	3.75	4.79	5.3	4.8	4.44	5.11	4.5	5.26	4.36	4.47	4.65	7.02	4.63	7.55
AP1M2	-0.83	-0.83	-0.94	-0.76	-0.91	-0.87	-0.5	-0.83	-0.7	-0.56	-0.89	-0.72	-0.6	-0.88	-0.79	-0.82	-0.45	-0.78	-0.72	-0.92	-1.01	-0.74	-0.86	-0.99	-0.56	-0.75	-0.87	-0.61	-0.98	-0.8	1.59	1.64	1.96	2.05	1.79	1.7	1.99	1.76	1.65	0.81	1.79	0.58
AP3M1	0.87	0.91	0.88	0.96	1.01	0.83	0.9	0.8	0.8	0.7	0.76	0.79	0.93	1.13	0.65	0.86	0.93	0.65	0.67	0.89	0.82	0.78	0.82	0.69	0.14	0.68	0.58	0.88	1.02	0.86	0.38	0.64	0.46	0.9	0.87	0.59	0.76	0.23	0.58	0.3	0.42	-0.85
AP3M2	-0.06	-0.33	-0.14	-0.33	-0.47	-0.06	-0.19	-0.41	-0.2	-0.33	-0.56	-0.19	-0.43	-0.37	-0.28	-0.21	-0.15	0.63	-0.55	-0.25	0.29	-0.2	-0.34	0.84	-0.42	-0.28	0.75	-0.5	-0.39	0.38	-0.03	-0.29	-0.41	-0.13	-0.31	-0.37	-0.29	-0.29	-0.25	-0.23	-0.24	0.35
AP2M1	0.3	0.58	0.4	0.41	0.62	0.48	0.39	0.64	0.61	0.3	0.36	0.36	0.33	0.45	0.73	0.27	0.06	-0.02	0.01	0.1	-0.23	0.21	0.41	-0.05	-0.19	0.13	-0.23	0.23	-0.07	0.22	-0.44	-0.2	-0.05	-0.04	-0.16	-0.32	0.03	-0.05	-0.04	-0.17	-0.06	-0.16
AP4M1	-0.62	-0.53	-0.67	-0.35	-0.42	-0.57	-0.55	-0.54	-0.6	-0.42	-0.61	-0.54	-0.53	-0.73	-0.48	-0.51	-0.6	-0.65	-0.56	-0.51	-0.57	-0.52	-0.44	-0.49	-0.6	-0.57	-0.63	-0.6	-0.36	-0.48	-0.2	-0.43	-0.55	-0.45	-0.26	-0.31	-0.47	-0.26	-0.4	-0.41	-0.4	0.11
SRPRB	0.72	0.86	0.55	0.69	0.77	0.5	0.54	0.73	0.61	0.43	0.65	0.49	0.48	0.76	0.68	0.75	0.41	0.66	1.01	0.78	0.83	-0.21	-0.08	0.56	0.63	0.56	0.86	-0.39	-0.09	0.52	0.59	0.81	1.03	0.86	0.97	0.67	1.08	0.77	0.8	1.05	1	-0.25
KRTHA3A	-0.6	-0.72	-0.69	-0.71	-0.7	-0.72	-0.61	-0.64	-0.73	-0.9	-0.6	-0.73	-0.7	-0.53	-0.85	-0.83	-0.75	-0.75	-0.86	-0.68	-0.8	-0.92	-0.77	-0.81	-0.73	-0.7	-0.58	-0.93	-0.72	-0.9	-0.82	-0.79	-0.89	-0.84	-0.85	-0.77	-0.94	-0.7	-0.85	-0.72	-0.74	-1.18
TRIM33	1.13	1.16	1.07	1.46	1.29	1.23	1.49	1.01	1.2	1.36	1.28	1.32	1.49	1.58	1.25	1.69	1.51	1.56	1.23	1.39	1.52	1.44	1.41	1.47	0.65	1.39	1.42	1.57	1.46	1.51	0.84	1.16	1.13	1.14	0.98	1.1	1.02	0.97	1.18	0.85	1.22	0.73
TRIM28	-0.07	-0.2	0.02	-0.23	-0.24	-0.17	-0.28	-0.07	0.04	-0.16	-0.17	-0.13	-0.43	-0.45	0.17	-0.26	-0.02	0.05	-0.17	0.02	-0.1	0.02	-0.11	-0.03	-0.16	0.09	-0.04	-0.07	-0.06	0.14	-0.16	-0.06	0.01	-0.04	-0.02	-0.23	-0.08	-0.01	-0.11	-0.52	-0.25	0.03
SYTL2	-0.48	-0.6	-0.55	-0.73	-0.54	-0.68	-0.54	-0.69	-0.88	-0.69	-0.44	-0.78	-0.72	-0.42	-0.37	0.08	0.12	0.45	-0.16	-0.03	0.85	-0.35	-0.29	0.08	-0.47	0.03	0.64	-0.65	-0.35	0.46	2.17	2.74	2.96	3.2	3.19	2.86	2.59	3.08	2.75	3.38	2.66	0.53
SYTL2	-0.72	-0.82	-0.84	-0.78	-0.82	-0.83	-0.81	-0.76	-0.81	-0.68	-0.71	-0.86	-0.73	-0.84	-0.94	-0.84	-0.58	-0.66	-0.6	-0.81	-0.57	-0.79	-0.67	-0.63	-0.73	-0.63	-0.49	-0.8	-0.76	-0.55	-0.62	0.11	-0.48	-0.26	-0.16	-0.04	-0.21	-0.4	-0.02	-0.38	-0.54	-0.1
SYTL2	-0.78	-0.75	-0.64	-0.8	-0.72	-1.01	-0.84	-0.9	-0.8	-0.5	-0.8	-0.73	-0.77	-0.88	-0.79	-0.69	-0.67	-0.79	-0.68	-0.74	-0.8	-0.75	-0.69	-0.66	-0.5	-0.78	-0.82	-0.79	-0.74	-0.75	-0.44	-0.5	-0.55	-0.39	-0.47	-0.24	-0.73	-0.62	-0.58	-0.21	-0.63	-0.13
CDH6	-0.83	-0.76	-0.72	-0.69	-0.87	-0.83	-0.78	-0.64	-0.84	-0.69	-0.71	-0.79	-0.7	-0.84	-0.78	-0.77	-0.88	-0.9	-0.83	-0.74	-0.91	-0.83	-0.67	-0.94	-0.77	-0.83	-0.84	-0.67	-0.82	-0.84	-0.87	-0.37	-0.59	-0.31	-0.56	-0.52	-0.32	-0.68	-0.33	-0.38	-0.56	-0.45
COL6A1	-0.38	-0.47	-0.25	-0.32	-0.51	-0.19	-0.45	-0.41	-0.25	-0.35	-0.48	-0.31	-0.4	-0.44	-0.14	-0.77	-0.67	-0.83	-0.78	-0.87	-0.7	-0.7	-0.64	-0.69	-0.67	-0.74	-0.76	-0.76	-0.74	-0.8	-0.78	-0.87	-0.77	-0.84	-0.87	-0.77	-0.89	-0.76	-0.78	-0.68	-0.66	-0.54
NOLA1	-0.61	-0.56	-0.59	-0.65	-0.65	-0.5	-0.64	-0.67	-0.53	-0.67	-0.62	-0.6	-0.65	-0.88	-0.59	-0.59	-0.46	-0.42	-0.43	-0.71	-0.39	-0.66	-0.53	-0.6	-0.52	-0.41	-0.39	-0.33	-0.41	-0.46	-0.44	-0.45	-0.3	-0.42	-0.48	-0.45	-0.53	-0.34	-0.39	-0.56	-0.45	-0.45
NOLA1	-0.42	-0.32	-0.32	-0.36	-0.36	-0.24	-0.22	-0.25	-0.12	-0.33	-0.39	-0.38	-0.49	0.01	-0.13	-0.37	-0.34	-0.09	-0.22	-0.38	0.03	-0.38	-0.29	-0.25	-0.35	-0.34	-0.12	-0.59	-0.31	-0.12	-0.36	-0.14	0.01	-0.15	-0.19	-0.13	0	0.02	-0.19	-0.08	-0.06	0.2
ATP6AP2	3.39	2.55	2.67	3.09	2.47	2.69	2.94	2.33	2.63	3.22	2.45	2.66	3.02	2.59	2.31	3.8	3.89	2.29	3.02	2.89	1.94	2.53	2.82	2.12	3.04	2.73	1.84	3.16	2.9	1.95	2.2	1.53	1.45	1.62	1.52	1.6	1.72	1.6	1.43	1.38	1.44	0.27
NOLA2	1.36	1.27	1.35	1.29	1.11	1.21	1.32	1.23	1.13	1.11	1.13	1.06	0.99	0.98	1.09	1.07	0.76	1.47	0.79	1.3	1.48	0.49	0.44	1.32	0.46	0.64	1.75	-0.07	0.33	1.18	1.18	1.69	1.75	1.72	1.99	1.71	1.97	1.89	1.78	1.58	1.95	0.38
NOLA3	3.57	3.32	3.63	3.55	3.25	3.48	3.49	3.37	3.52	3.44	3.28	3.34	3.63	3.39	3.01	2.15	2.59	2.11	2.36	2.42	2.12	2.19	2.37	2.26	2.92	2.65	1.92	3.16	3.06	1.96	1.21	2.15	2.15	2.86	2.31	2.26	2.45	1.97	2.13	3.24	2.08	1.62
DKC1	0.61	0.59	0.42	0.58	0.43	0.47	0.62	0.56	0.49	0.35	0.41	0.15	0.66	0.78	0.26	0.59	0.59	0.91	0.45	0.65	0.98	0.27	0.01	0.77	0.14	0.51	0.9	0.02	0.04	1	0.35	0.57	0.85	0.82	0.81	0.52	1	0.84	0.7	0.44	0.83	-0.98
GTF2IRD1	-0.44	-0.5	-0.73	-0.63	-0.47	-0.51	-0.48	-0.55	-0.66	-0.47	-0.6	-0.55	-0.25	-0.46	-0.6	-0.52	-0.59	-0.73	-0.68	-0.7	-0.85	-0.69	-0.63	-0.9	-0.55	-0.73	-0.77	-0.58	-0.43	-0.82	-0.48	-0.04	0.04	-0.17	0.07	0.04	-0.11	0.08	0.12	-0.4	0.07	-0.36
PCTK1	0.12	-0.14	-0.25	-0.22	-0.16	-0.23	-0.29	-0.19	-0.37	-0.15	-0.26	-0.14	-0.26	-0.18	-0.19	-0.2	-0.23	-0.11	0.07	0.19	0.01	-0.04	-0.19	-0.05	-0.09	-0.22	-0.1	-0.18	-0.21	-0.07	0.13	0.1	-0.03	0.05	0.03	-0.26	-0.05	0	0.16	-0.41	-0.12	-0.1
RPS26	2.37	2.98	2.75	2.53	2.91	2.7	2.58	3.04	2.97	2.54	2.97	2.77	2.44	3.1	2.86	3.12	3.41	3.79	2.74	2.64	3.67	2.64	3.25	3.94	2.71	3.1	3.93	2.31	3.07	4.33	2.82	3.69	3.53	3.42	3.3	3.63	3.61	3.3	3.29	3.48	3.33	3.8
RPS27	4.62	4.5	4.67	4.66	4.41	4.33	4.61	4.56	4.41	4.75	4.58	4.38	4.97	4.24	4.09	5.7	5.43	6.1	5.04	5.36	5.98	4.61	4.8	5.98	5.45	5.09	6.13	4.52	5.19	5.69	6.36	5.21	5.07	5.61	5.05	5.5	4.79	4.94	5.08	7.97	5.09	8.17
RPS28	2.13	2.6	2.56	2.04	2.37	2.5	2.28	2.5	2.73	1.9	2.44	2.46	2.33	3.12	2.98	3.38	2.94	4.09	2.95	2.92	3.92	2.72	2.69	4.12	2.98	2.79	4.2	2.24	2.53	3.75	3.47	3.2	3.57	3.23	3.29	3.38	3.23	3.36	3.37	4.17	3.19	2.52
TRIM4	0.9	0.93	0.41	0.96	0.95	0.32	0.98	0.91	0.5	0.82	0.94	0.16	0.73	1.05	0.27	1.05	1.1	0.93	0.7	0.76	0.81	0.78	0.75	1.01	0.42	0.78	0.8	0.54	0.4	0.97	0.93	0.63	0.83	1.2	0.89	0.38	1.1	0.73	0.64	0.02	0.56	-0.51
TRIM2	-0.74	-0.92	-0.76	-0.82	-0.88	-0.88	-0.67	-0.77	-0.85	-0.74	-0.79	-0.78	-0.76	-0.82	-0.93	-0.72	-0.58	-0.71	-0.88	-0.9	-0.82	-0.79	-0.81	-0.65	-0.56	-0.7	-0.87	-0.81	-0.86	-0.77	1.67	1.81	1.68	1.73	1.49	1.76	2.01	1.54	1.77	1.91	1.77	0.09
TRIM5	-0.85	-0.84	-0.8	-0.65	-0.72	-0.42	-0.63	-0.66	-0.77	-0.77	-0.7	-0.77	-0.68	-0.7	-0.85	-0.72	-0.74	-0.57	-0.54	-0.88	-0.15	-0.63	-0.75	-0.71	-0.74	-0.75	-0.39	-0.76	-0.73	-0.69	-0.7	-0.65	-0.75	-0.64	-0.83	-0.65	-0.66	-0.7	-0.84	-0.65	-0.79	0.09
ARHGEF2	1.31	0.95	0.81	1.21	1.16	1.07	1.23	1.1	1.18	1.31	1.16	1.26	1.17	1.33	1.56	1.19	1.15	0.6	1.38	1.21	0.5	1.28	1.4	0.83	1.57	1.44	0.72	1.36	1.17	0.57	0.26	0.08	0.31	0.14	0.42	0.16	0.17	0.58	0.28	0.3	0.29	0.8
ARHGEF5	-0.46	-0.13	-0.5	-0.53	-0.27	-0.4	-0.57	-0.19	-0.22	-0.18	-0.11	0.13	0.01	0.19	0.02	-0.66	-0.7	-0.68	-0.35	-0.43	-0.6	-0.63	-0.31	-0.49	-0.51	-0.51	-0.73	-0.51	-0.47	-0.69	-0.4	-0.25	-0.04	-0.52	-0.01	-0.27	-0.28	0.04	-0.33	-0.72	-0.32	-0.25
ARHGEF16	-0.73	-0.66	-0.72	-0.58	-0.66	-0.71	-0.74	-0.7	-0.78	-0.69	-0.73	-0.66	-0.65	-0.77	-0.81	-0.65	-0.83	-0.84	-0.76	-1.04	-0.79	-1	-0.65	-0.8	-0.61	-0.62	-0.7	-0.89	-0.82	-0.77	0.31	0.19	0.25	-0.36	0.08	0.16	-0.09	0.02	0.2	-0.38	0.24	-0.36
ARHGEF4	-0.66	-0.77	-0.52	-0.62	-0.65	-0.82	-0.45	-1.07	-0.84	-0.82	-0.82	-0.67	-0.73	-0.74	-0.63	-0.7	-0.78	-0.8	-1.1	-1.13	-1.23	-0.8	-0.82	-0.72	-0.87	-0.99	-0.74	-0.5	-0.96	-0.96	0.52	-0.54	-0.59	-0.74	-0.45	-0.19	-0.63	-0.59	-0.6	-0.5	-0.41	-1.31
STARD10	-0.37	-0.48	-0.16	-0.48	-0.48	-0.4	-0.46	-0.51	-0.19	-0.43	-0.39	-0.48	-0.5	-0.5	-0.05	-0.55	-0.59	-0.49	-0.51	-0.45	-0.74	-0.27	-0.09	-0.43	-0.48	-0.41	-0.43	-0.38	-0.24	-0.25	0.34	0.35	0.49	0.08	0.37	0.45	0.39	0.61	0.49	0.25	0.33	0.22
HYAL2	-0.37	-0.39	-0.36	-0.22	-0.37	-0.39	-0.42	-0.41	-0.18	-0.43	-0.42	-0.37	-0.52	-0.26	-0.33	-0.51	-0.44	-0.69	-0.65	-0.56	-0.69	-0.34	-0.42	-0.63	-0.54	-0.58	-0.55	-0.38	-0.54	-0.6	-0.37	-0.28	-0.18	-0.16	-0.4	-0.37	-0.2	-0.3	-0.41	-0.58	-0.54	0.56
PADI2	-0.41	-0.63	-0.69	-0.55	-0.77	-0.71	-0.63	-0.63	-0.69	-0.6	-0.65	-0.7	-0.46	-0.77	-0.8	-0.71	-0.66	-0.72	-0.66	-0.57	-0.59	-0.61	-0.52	-0.72	-0.55	-0.56	-0.6	-0.63	-0.56	-0.9	-0.7	-0.71	-0.75	-0.58	-0.66	-0.71	-0.8	-0.71	-0.83	-0.53	-0.7	-0.72
PRDM12	-0.69	-0.85	-0.78	-0.66	-1.03	-0.77	-0.7	-0.7	-0.81	-0.62	-0.77	-0.65	-0.68	-0.77	-0.73	-0.69	-0.6	-0.65	-0.52	0.06	-0.89	-0.79	-0.58	-0.75	-0.66	-0.79	-0.6	-0.49	-0.62	-0.52	-0.7	-0.81	-0.79	-0.94	-0.68	-0.76	-0.6	-0.56	-0.51	-0.78	-0.55	0.22
MUC13	-0.78	-0.76	-0.72	-0.76	-0.76	-0.67	-0.61	-0.68	-0.59	-0.7	-0.76	-0.67	-0.74	-0.77	-0.73	-0.73	-0.71	-0.78	-0.59	-0.59	-0.66	-0.6	-0.72	-0.71	-0.42	-0.66	-0.64	-0.59	-0.61	-0.9	-0.32	0.56	-0.01	0.43	0.13	0.67	0.34	-0.25	0.57	0.15	-0.03	0.92
SLC4A5	-0.45	-0.57	-0.65	-0.43	-0.52	-0.6	-0.58	-0.49	-0.68	-0.52	-0.61	-0.52	-0.53	-0.74	-0.8	-0.62	-0.57	-0.71	-0.61	-0.85	-0.69	-0.53	-0.7	-0.61	-0.64	-0.63	-0.64	-0.54	-0.7	-0.74	-0.7	-0.68	-0.69	-0.5	-0.73	-0.83	-0.73	-0.79	-0.71	-0.24	-0.69	-0.02
RPS2	4.3	3.92	3.97	3.92	3.96	3.69	4.08	4.08	3.63	3.9	3.84	3.75	4.03	3.19	3.56	4.48	4.36	5.05	4.09	4.29	5.05	3.61	3.55	5.24	4.21	3.91	5.22	3.2	3.7	4.55	5.15	5.16	5.08	5.8	5.08	5.24	4.59	5.22	5.12	7.2	5.21	8.64
FGF1	-0.58	-0.78	-0.68	-0.74	-0.78	-0.77	-0.78	-0.8	-0.64	-0.67	-0.52	-0.64	-0.65	-0.67	-0.63	-0.66	-0.68	-0.88	-0.41	-0.73	-0.74	-0.59	-0.83	-0.71	-0.42	-0.45	-0.72	-0.76	-0.53	-0.82	-0.79	-0.77	-0.7	-0.74	-0.63	-0.65	-0.61	-0.68	-0.88	-0.35	-0.51	-0.57
BAT5	0.65	0.94	0.96	1.08	1.02	1.06	1.04	0.92	1.11	0.9	0.95	1.19	1.12	1.07	0.9	0.61	0.52	0.39	0.72	0.44	0.33	0.8	0.69	0.35	0.28	0.19	0.12	0.68	0.61	0.26	0.08	0.59	0.47	0.34	0.48	0.39	0.54	0.27	0.33	-0.02	0.31	0.35
BEX1	-0.65	-0.65	-0.69	-0.64	-0.7	-0.91	-0.54	-0.8	-0.9	-0.47	-0.62	-0.42	-0.35	-0.8	-0.68	-0.67	-0.4	-0.7	-0.72	-0.77	-0.87	-0.47	-0.51	-0.49	-0.41	-0.36	-0.71	-0.44	-0.26	-0.75	-0.63	-0.62	-0.68	-0.75	-0.58	-0.65	-0.58	-0.89	-0.77	-0.38	-0.64	-0.66
EPSTI1	1.55	2.27	2.25	2.23	2.2	3.02	1.55	2.18	2.07	1.6	2.26	2.56	1.79	1.98	2.38	2.14	1.64	2.28	3.9	2.57	4.05	2.8	1.07	2.26	2.33	1.31	3.5	0.76	0.57	1.99	-0.11	-0.28	-0.4	-0.2	-0.52	-0.26	-0.24	-0.32	-0.2	-0.39	-0.24	-0.16
PPP1R14A	-0.32	-0.11	-0.13	-0.4	-0.23	-0.14	-0.44	-0.15	-0.04	-0.24	-0.13	0.02	-0.28	-0.16	-0.08	-0.03	-0.13	0.56	0.08	0.11	0.35	-0.14	-0.11	0.41	0.1	-0.06	0.36	-0.4	0	0.46	0.03	0.1	0.2	-0.08	0.05	0.04	0.09	0.36	-0.06	0.08	-0.2	-0.95
SH3BP1	3.14	2.17	2.34	2.69	2.36	2.55	2.84	2.27	2.32	2.36	2.11	2.36	3.07	1.54	1.91	3.17	3.25	2.34	2.56	2.72	2.02	3.76	3.23	2.61	1.74	2.38	1.72	2.81	2.55	1.7	1.08	0.39	0.64	0.24	0.39	0.28	0.22	0.54	0.25	-0.12	0.43	-0.63
CYP2A7	-0.73	-0.76	-0.88	-0.83	-0.71	-0.82	-0.68	-0.67	-0.67	-0.76	-0.76	-0.82	-0.71	-0.77	-0.68	-0.82	-0.45	-0.8	-0.7	-0.93	-0.69	-0.68	-0.78	-0.78	-0.63	-0.79	-0.7	-0.81	-0.81	-0.95	-0.73	-0.84	-0.8	-0.76	-0.67	-0.82	-0.84	-0.79	-0.84	-0.77	-0.58	-0.45
CYP3A5	-0.93	-0.67	-0.54	-0.72	-0.56	-0.69	-0.77	-0.54	-0.5	-0.69	-0.75	-0.24	-0.67	-0.53	-0.3	-0.75	-0.8	-0.82	-0.49	-0.67	-0.52	-0.73	-0.35	-0.8	-0.71	-0.31	-0.68	-0.37	-0.3	-0.38	-0.71	0.09	-0.36	-0.6	-0.55	0.12	-0.38	-0.52	0.1	-0.22	-0.31	-0.3
TRIM37	-0.34	-0.23	-0.17	-0.44	-0.31	-0.17	-0.29	-0.29	-0.22	-0.5	-0.28	-0.31	-0.36	-0.07	-0.46	-0.21	-0.13	-0.18	-0.55	-0.51	-0.13	-0.32	-0.36	-0.32	-0.49	-0.2	-0.16	-0.27	-0.31	0.35	-0.09	-0.15	-0.14	-0.04	-0.25	-0.5	-0.01	-0.28	-0.15	-0.11	-0.15	0.14
NCOA5	-0.57	-0.48	-0.36	-0.54	-0.6	-0.54	-0.66	-0.7	-0.49	-0.3	-0.55	-0.29	-0.52	-0.58	-0.36	-0.49	-0.76	-0.4	-0.37	-0.44	-0.64	-0.37	-0.5	-0.37	-0.11	-0.32	-0.55	-0.48	-0.45	-0.75	-0.46	-0.53	-0.61	-0.6	-0.55	-0.3	-0.44	0.15	-0.44	-0.43	-0.64	-0.51
PBX4	-0.8	-0.74	-0.82	-0.6	-0.76	-0.81	-0.79	-0.78	-0.79	-0.68	-0.72	-0.5	-0.66	-0.61	-0.7	-0.72	-0.46	-0.24	-0.6	-0.62	-0.41	-0.52	-0.4	-0.34	-0.17	-0.36	-0.23	-0.38	-0.48	0.01	-0.57	-0.57	-0.59	-0.82	-0.7	-0.46	-0.73	-0.69	-0.77	-0.54	-0.53	-0.57
ABCC11	-0.68	-0.7	-0.83	-0.84	-0.75	-0.73	-0.68	-0.93	-0.7	-0.68	-0.83	-0.7	-0.44	-0.76	-0.75	-0.64	-0.79	-1.04	-0.61	-0.91	-0.86	-0.8	-0.79	-0.81	-0.66	-0.79	-0.89	-0.7	-0.7	-0.88	-0.65	-0.8	-0.89	-0.74	-0.74	-1.01	-0.8	-0.62	-1.04	-0.52	-0.53	-0.45
COL3A1	-0.62	-0.51	-0.73	-0.68	-0.67	-0.81	-0.76	-0.7	-0.77	-0.6	-0.69	-0.6	-0.78	-0.62	-0.75	-0.59	-0.46	-0.86	-0.52	-0.38	-0.71	-0.62	-0.69	-0.81	-0.38	-0.57	-0.81	-0.64	-0.73	-0.69	-0.63	-0.67	-0.66	-0.58	-0.63	-0.36	-0.91	-0.46	-0.91	0.05	-0.29	0.53
OPN4	-0.61	-0.58	-0.78	-0.5	-0.61	-0.6	-0.6	-0.5	-0.68	-0.49	-0.64	-0.7	-0.65	-0.75	-0.64	-0.58	-0.81	-0.64	-0.61	-0.88	-0.55	-0.55	-0.48	-0.77	-0.52	-0.57	-0.65	-0.41	-0.54	-0.94	-0.73	-0.59	-0.74	-0.48	-0.73	-0.57	-0.84	-0.64	-0.64	-0.3	-0.74	0.01
NALP12	-0.5	-0.52	-0.51	-0.44	-0.81	-0.63	-0.57	-0.71	-0.59	-0.47	-0.61	-0.62	-0.53	-0.78	-0.81	-0.63	-0.38	-0.59	-0.69	-0.8	-0.71	-0.58	0	-0.65	-0.59	-0.89	-0.53	-0.47	-0.26	-0.55	-0.61	-0.87	-0.88	-0.51	-0.64	-0.85	-0.82	-0.78	-0.69	-0.78	-0.72	-0.48
BYSL	-0.46	-0.62	-0.53	-0.65	-0.47	-0.66	-0.67	-0.45	-0.48	-0.6	-0.63	-0.52	-0.58	-0.34	-0.43	-0.67	-0.57	-0.44	-0.55	-0.53	-0.31	-0.56	-0.53	-0.49	-0.57	-0.46	-0.32	-0.66	-0.76	-0.45	-0.81	-0.44	-0.26	-0.58	-0.48	-0.45	-0.23	-0.34	-0.5	-0.39	-0.36	0.4
TRIM32	-0.64	-0.67	-0.52	-0.73	-0.64	-0.72	-0.58	-0.58	-0.59	-0.72	-0.75	-0.79	-0.74	-0.64	-0.71	-0.63	-0.64	-0.59	-0.56	-0.2	-0.84	-0.64	-0.56	-0.5	-0.59	-0.73	-0.6	-0.6	-0.79	-0.55	-0.48	-0.47	-0.58	-0.64	-0.67	-0.69	-0.42	-0.76	-0.43	-0.45	-0.5	-0.6
DGCR6	-0.4	-0.46	-0.48	-0.68	-0.65	-0.51	-0.57	-0.45	-0.56	-0.56	-0.67	-0.54	-0.61	-0.62	-0.46	-0.52	-0.67	-0.68	-0.58	-0.77	-0.55	-0.53	-0.5	-0.61	-0.53	-0.69	-0.59	-0.53	-0.84	-0.56	-0.53	-0.58	-0.76	-0.73	-0.79	-0.64	-0.64	-0.73	-0.54	-0.54	-0.64	0.22
PDGFA	-0.41	-0.41	-0.48	-0.54	-0.55	-0.53	-0.45	-0.39	-0.51	-0.38	-0.58	-0.58	-0.4	-0.46	-0.41	-0.59	-0.65	-0.73	-0.59	-0.68	-0.56	-0.44	-0.37	-0.79	-0.36	-0.4	-0.52	0.48	0.13	-0.65	0.01	-0.14	0.01	0.11	0.14	-0.12	-0.12	-0.27	0.14	-0.2	0.06	-1.67
TRIM22	0.7	1.34	1.35	1.33	1.55	2.09	1.02	1.29	1.36	1.04	1.45	0.69	0.6	1.42	1.26	1.68	1.37	2.14	2.92	1.95	3.51	1.7	0.57	2.15	1.01	0.81	3.03	-0.28	0.31	2.84	0.07	0.67	0.11	0.26	0.24	0.46	0.33	0.28	0.38	0.03	0.25	0.63
TRIM14	-0.73	-0.7	-0.64	-0.77	-0.72	-0.69	-0.73	-0.73	-0.76	-0.62	-0.71	-0.67	-0.63	-0.69	-0.66	-0.7	-0.68	-0.76	-0.52	-0.75	-0.66	-0.6	-0.65	-0.61	-0.63	-0.55	-0.37	-0.64	-0.67	-0.84	-0.62	-0.72	-0.56	-0.77	-0.65	-0.89	-0.56	-0.48	-0.78	-0.06	-0.88	-0.1
UBE2J1	1.37	1.15	1.1	1.5	1.2	1.17	1.47	1.11	1.01	1.57	1.33	1.34	1.44	1.05	1.32	0.3	0.57	0.45	1.45	1.16	0.55	1.02	0.93	0.42	1.82	1.64	0.6	2.02	1.56	0.37	-0.34	0.73	0.61	1	0.87	0.83	0.9	0.62	0.7	0.27	0.51	-0.16
CGB8	-0.49	-0.52	-0.61	-0.55	-0.49	-0.63	-0.43	-0.5	-0.56	-0.47	-0.51	-0.66	-0.51	-0.67	-0.58	-0.79	-0.68	-0.57	-0.58	-0.59	-0.68	-0.57	-0.47	-0.61	-0.53	-0.63	-0.57	-0.65	-0.63	-0.8	-0.51	-0.58	-0.59	-0.72	-0.66	-0.63	-0.85	-0.63	-0.57	-0.45	-0.6	0.11
ZBTB10	-0.6	-0.65	-0.61	-0.65	-0.67	-0.66	-0.67	-0.63	-0.67	-0.47	-0.74	-0.57	-0.56	-0.73	-0.71	-0.63	-0.51	-0.7	-0.25	-0.42	-0.54	-0.28	-0.55	-0.59	-0.17	-0.48	-0.55	-0.5	-0.51	-0.62	-0.75	-0.23	-0.58	-0.6	-0.51	-0.36	-0.47	-0.39	-0.26	-0.39	-0.64	0.96
LHB	-0.48	-0.56	-0.7	-0.62	-0.48	-0.64	-0.54	-0.54	-0.85	-0.6	-0.64	-0.56	-0.57	-0.8	-0.72	-0.55	-0.67	-0.8	-0.65	-0.56	-0.59	-0.53	-0.61	-0.6	-0.56	-0.89	-0.79	-0.71	-0.54	-0.9	-0.49	-0.51	-0.75	-0.51	-0.58	-0.71	-0.81	-0.44	-0.57	-0.32	-0.53	0.43
RPL10A	2.81	2.7	2.82	2.55	2.63	2.57	2.6	2.72	2.62	2.44	2.49	2.41	2.34	2.18	2.12	2.82	2.96	4.3	2.67	3.11	4.2	2.04	2.11	4.51	2.82	2.66	4.32	1.43	2.28	3.87	4.08	3.88	3.74	4.09	3.9	4.13	3.56	3.9	3.93	4.82	3.71	2.82
RPL11	3.84	3.83	4.07	3.78	3.7	3.61	3.85	3.89	3.72	3.82	3.62	3.56	3.66	3.5	3.25	4.2	4.38	5.28	3.96	4.25	5.1	3.45	3.47	5.33	4.2	4.11	5.14	3.41	3.9	4.83	4.98	4.48	4.43	4.55	4.54	4.81	3.96	4.61	4.41	5.6	4.3	4.99
RPL12	3.47	3.15	3.23	3.28	3.07	2.92	3.17	3.21	3.09	3.18	2.99	2.94	3.23	2.1	2.58	3.77	3.44	4.37	3.58	3.67	4.3	3.01	2.6	4.59	3.55	3.19	4.36	2.53	2.98	4.2	4.71	4.22	3.76	4.45	4.1	4.39	3.84	4	4.18	5.37	3.99	4.3
RPL15	2.37	2.21	2.06	2.29	2.2	1.95	2.28	2.2	1.95	2.16	2.02	1.45	1.66	2.25	1.35	2.85	2.9	2.79	1.98	2.6	2.58	1.96	2.17	2.76	1.68	2.33	2.55	1.4	1.9	2.96	3.55	2.64	2.62	3.28	2.72	2.67	2.6	2.59	2.54	3.71	2.72	1.83
RPL13	-0.69	-0.72	-0.59	-0.69	-0.7	-0.69	-0.69	-0.58	-0.74	-0.72	-0.81	-0.73	-0.78	-0.8	-0.71	-0.67	-0.55	-0.63	-0.57	-0.63	-0.53	-0.84	-0.59	-0.76	-0.55	-0.77	-0.63	-0.53	-0.61	-0.71	-0.73	-0.14	-0.35	-0.36	-0.24	-0.2	-0.03	-0.44	-0.1	-0.26	-0.39	-0.51
RPL13	0.25	0.51	0.54	0.65	0.29	0.43	0.4	0.53	0.53	0.28	0.16	0.16	0.34	0.55	0.73	1.23	1.14	2.1	0.67	1.17	2.04	0.57	0.48	2.32	0.68	0.85	2.34	0.03	0.44	1.91	1.68	1.2	1.36	1.81	1.22	1.22	1.54	1.22	1.16	2.33	1.21	0.51
RPL18	2.93	2.87	2.77	2.96	2.94	2.54	2.71	3.1	2.65	2.81	2.9	2.66	2.93	1.81	2.4	3.62	3.62	4.4	2.97	3.59	4.34	2.91	2.87	4.59	3.42	3.36	4.42	2.56	2.96	4.11	4.26	3.96	3.98	4.47	4.2	4.28	3.61	4.01	3.99	4.08	3.89	5.19
RPL18A	3.69	3.49	3.51	3.52	3.36	3.24	3.34	3.52	3.2	3.32	3.47	3.3	3.42	0.67	3.01	4.16	4.19	4.78	3.85	4.2	4.84	3.26	3.34	5.15	4.08	3.8	4.98	2.83	3.33	4.37	4.63	4.67	4.44	4.82	4.57	4.92	4.12	4.48	4.65	5.57	4.53	6.81
RPL7	1.72	2.53	2.45	1.84	2.46	2.43	1.84	2.52	2.53	1.88	2.52	2.24	1.71	2.6	1.91	3.13	2.47	3.91	2.58	2.15	3.68	2.04	2.32	3.83	2.34	2.43	3.9	1.79	2.45	4.54	2.73	3.47	3.15	3.01	3.02	3.5	3.34	3.13	3.26	4.21	3.16	3.91
RPL9	1.07	2.06	2.09	1.33	2.14	2.25	1.46	2.11	2.4	1.46	2.22	2.1	1.3	2.33	2.15	3.1	1.97	3.76	2.5	1.43	3.56	1.87	2.52	3.69	2.36	2.12	4.12	1.43	2.27	4.21	2.12	3.15	2.86	2.46	2.24	3.04	3.42	2.61	2.65	3.67	2.58	3.15
RPL8	1.07	1.68	1.65	1.13	1.69	1.46	0.95	1.69	1.72	0.93	1.68	1.54	0.94	0.44	1.41	2.07	1.6	2.79	1.51	1.43	2.75	1.34	1.11	3.05	1.94	1.66	2.82	1.07	1.5	2.89	2.02	2.83	2.32	2.18	2.4	2.83	2.82	2.85	2.68	1.51	2.48	0.53
RPL8	-0.61	-0.57	-0.54	-0.52	-0.6	-0.57	-0.54	-0.51	-0.69	-0.62	-0.6	-0.59	-0.66	-0.79	-0.67	-0.61	-0.64	-0.52	-0.68	-0.54	-0.59	-0.53	-0.66	-0.78	-0.48	-0.72	-0.6	-0.41	-0.6	-0.57	-0.64	-0.35	-0.43	-0.13	-0.29	-0.38	-0.23	-0.48	-0.43	-0.62	-0.62	0.06
RPS7	2.96	2.96	3.11	2.97	3.01	2.93	2.77	3.16	2.98	3.02	3.05	2.94	2.94	3.1	2.68	3.8	3.52	4.2	3.32	3.46	3.95	2.95	3.09	4.27	3.4	3.28	4.27	2.58	3.1	4.5	3.71	4.19	4.13	4.7	4.14	4.31	4.2	4.2	4.13	6.3	4.13	4.57
KRT14	-0.32	-0.33	-0.46	-0.22	-0.44	-0.48	-0.41	-0.36	-0.45	-0.26	-0.23	-0.42	-0.27	-0.43	-0.58	-0.55	-0.54	-0.44	-0.53	0.07	-0.58	-0.59	-0.52	-0.63	-0.45	-0.49	-0.52	-0.64	-0.6	-0.68	-0.3	-0.31	-0.31	-0.1	-0.57	-0.45	-0.43	-0.17	-0.67	-0.18	-0.37	0.38
KRTHB4	-0.59	-0.42	-0.69	-0.68	-0.57	-0.79	-0.57	-0.53	-0.51	-0.4	-0.61	-0.7	-0.65	-0.59	-0.57	-0.67	-0.81	-0.68	-0.56	-0.72	-0.54	-0.47	-0.66	-0.75	-0.59	-0.76	-0.47	-0.69	-0.81	-0.78	-0.33	-0.67	-0.59	-0.49	-0.63	-0.72	-0.77	-0.73	-0.59	-0.28	-0.76	-0.69
KRTHA8	-0.43	-0.64	-0.42	-0.38	-0.57	-0.57	-0.48	-0.66	-0.53	-0.59	-0.64	-0.6	-0.54	-0.53	-0.63	-0.63	-0.63	-0.6	-0.48	-0.7	-0.51	-0.52	-0.63	-0.52	-0.6	-0.6	-0.6	-0.41	-0.71	-0.69	-0.51	-0.6	-0.77	-0.48	-0.57	-0.55	-0.75	-0.66	-0.66	-0.29	-0.65	-0.25
KRTHB1	-0.74	-0.66	-0.78	-0.69	-0.74	-0.74	-0.75	-0.7	-0.71	-0.72	-0.65	-0.7	-0.63	-0.84	-0.69	-0.65	-0.41	-0.57	-0.51	-0.3	-0.61	-0.6	-0.65	-0.46	-0.43	-0.66	-0.86	-0.53	-0.42	-0.6	-0.75	-0.48	-0.6	-0.6	-0.64	-0.51	-0.63	-0.62	-0.56	-0.4	-0.64	-0.69
KRTHB3	-0.41	-0.57	-0.64	-0.71	-0.62	-0.8	-0.64	-0.46	-0.75	-0.42	-0.63	-0.72	-0.59	-0.71	-0.75	-0.73	-0.68	-0.8	-0.62	-0.89	-0.66	-0.67	-0.72	-0.82	-0.58	-0.53	-0.7	-0.84	-0.65	-0.99	-0.44	-0.76	-0.77	-0.64	-0.72	-0.66	-0.88	-0.6	-0.81	-0.53	-0.47	-0.39
KRTHB5	-0.62	-0.77	-0.53	-0.69	-0.6	-0.61	-0.61	-0.68	-0.66	-0.54	-0.5	-0.7	-0.59	-0.73	-0.69	-0.57	-0.43	-0.55	-0.4	-0.73	-0.47	-0.59	-0.55	-0.57	-0.47	-0.52	-0.66	-0.57	-0.57	-0.72	-0.63	-0.76	-0.72	-0.55	-0.55	-0.5	-0.83	-0.44	-0.63	-0.21	-0.33	0.14
KRTHB6	-0.7	-0.83	-0.94	-0.76	-0.91	-0.92	-0.91	-0.86	-0.96	-0.75	-0.8	-0.88	-0.76	-0.77	-0.82	-0.13	-0.55	-0.57	-0.53	-0.61	-0.71	-0.36	-0.9	-0.49	-0.54	-0.6	-0.94	-0.57	-0.75	-0.57	-0.81	-0.25	-0.49	-0.45	-0.29	-0.3	-0.34	-0.54	-0.48	-0.58	-0.71	-0.6
CASP1	-0.88	-0.45	-0.36	-0.58	-0.44	-0.46	-0.62	-0.49	-0.37	-0.48	-0.5	-0.07	-0.67	-0.67	-0.42	-0.66	-0.61	-0.53	-0.27	-0.72	-0.17	-0.41	-0.55	-0.53	-0.32	-0.52	-0.21	-0.2	-0.31	-0.25	-0.75	-0.82	-0.8	-0.74	-0.48	-0.65	-0.87	-0.47	-0.71	-0.74	-0.8	-0.27
CASP1	-0.59	-0.5	-0.55	-0.72	-0.6	-0.39	-0.64	-0.49	-0.34	-0.71	-0.45	-0.12	-0.66	-0.27	-0.58	-0.43	-0.59	-0.47	-0.3	-0.62	-0.12	-0.45	-0.67	-0.61	-0.23	-0.4	-0.37	-0.28	-0.38	-0.29	-0.78	-0.74	-0.75	-0.76	-1.04	-0.71	-0.77	-0.78	-0.95	-0.49	-0.75	-0.66
CGB	-0.67	-0.82	-0.72	-0.58	-0.88	-0.71	-0.58	-0.83	-0.68	-0.58	-0.73	-0.66	-0.63	-0.75	-0.7	-0.79	-0.82	-0.83	-0.59	-0.73	-0.63	-0.69	-0.59	-0.77	-0.3	-0.79	-0.62	-0.7	-0.69	-0.98	-0.75	-0.98	-0.71	-0.84	-0.8	-0.74	-0.69	-0.83	-0.78	-0.69	-0.7	-0.05
ADRA1A	-0.35	-0.54	-0.6	-0.37	-0.68	-0.58	-0.5	-0.74	-0.67	-0.42	-0.75	-0.56	-0.37	-0.7	-0.77	-0.52	-0.47	-0.68	-0.38	-0.77	-0.41	-0.57	-0.8	-0.64	-0.53	-0.44	-0.55	-0.64	-0.63	-0.86	-0.46	-0.73	-0.46	-0.43	-0.47	-0.64	-0.72	-0.58	-0.5	0	-0.55	0.85
PML	-0.69	-0.5	-0.59	-0.65	-0.49	0.05	-0.64	-0.59	-0.37	-0.62	-0.37	-0.13	-0.65	-0.3	0.2	-0.26	-0.47	-0.35	0.67	-0.64	0.46	0	-0.41	-0.43	-0.46	-0.45	0.17	-0.71	-0.73	-0.28	-0.72	-0.56	-0.46	-0.72	-0.61	-0.6	-0.33	-0.64	-0.48	-0.71	-0.58	-0.82
ADRA1D	-0.39	-0.34	-0.62	-0.41	-0.41	-0.62	-0.28	-0.33	-0.8	-0.23	-0.48	-0.62	-0.53	-0.45	-0.52	-0.55	-0.36	-0.66	-0.49	-0.54	-0.6	-0.51	-0.4	-0.53	-0.2	-0.5	-0.47	-0.31	-0.45	-0.69	-0.01	-0.51	-0.19	-0.13	-0.02	-0.61	-0.4	-0.38	-0.68	0.24	-0.13	-0.88
PDGFB	-0.21	-0.21	-0.36	-0.39	-0.36	-0.38	-0.27	-0.39	-0.46	-0.26	-0.18	-0.41	-0.11	-0.31	-0.34	-0.47	-0.2	-0.32	-0.5	-0.67	-0.59	-0.4	-0.4	-0.44	-0.48	-0.26	-0.75	-0.26	-0.13	-0.74	-0.3	-0.79	-0.41	-0.65	-0.59	-0.65	-0.81	-0.64	-0.51	-0.73	-0.63	-0.25
PDGFRB	-0.81	-0.75	-0.59	-0.7	-0.8	-0.73	-0.83	-0.72	-0.79	-0.65	-0.65	-0.69	-0.6	-0.88	-0.81	-0.71	-0.7	-0.85	-0.73	-0.72	-0.69	-0.38	-0.71	-0.84	-0.76	-0.5	-0.82	-0.7	-0.46	-0.85	-0.91	-0.96	-1.06	-0.87	-0.92	-0.83	-0.89	-0.92	-0.84	-0.7	-0.81	-0.95
ABCA7	-0.71	-0.74	-0.63	-0.73	-0.7	-0.68	-0.72	-0.61	-0.7	-0.56	-0.63	-0.67	-0.55	-0.64	-0.4	0.11	-0.17	-0.27	-0.42	-0.52	-0.55	-0.16	-0.4	-0.28	-0.62	-0.56	-0.06	-0.55	-0.59	0	-0.39	-0.75	-0.58	-0.66	-0.73	-0.69	-0.74	-0.79	-0.52	-0.49	-0.76	-0.22
ADAM19	-0.59	-0.57	-0.43	-0.55	-0.56	-0.34	-0.4	-0.56	-0.54	-0.48	-0.55	-0.3	-0.53	-0.6	-0.31	-0.18	0.44	0.82	0.03	0.05	1.44	0.65	0.69	1.06	0.4	0.57	1.13	1.62	1.79	0.85	-0.6	-0.73	-0.69	-0.46	-0.95	-0.71	-0.73	-0.79	-0.81	-0.57	-0.59	-0.54
MID1	-0.68	-0.69	-0.63	-0.65	-0.71	-0.87	-0.79	-0.81	-0.74	-0.66	-0.68	-0.8	-0.59	-0.75	-0.81	-0.79	-0.79	-0.73	-0.7	-0.83	-0.79	-0.81	-0.72	-0.78	-0.61	-0.63	-0.78	-0.75	-0.66	-0.82	0.09	0.91	0.87	0.99	0.77	0.88	0.92	0.78	0.99	0.1	0.75	-0.08
CAV1	-0.22	-0.22	-0.53	-0.37	-0.38	-0.45	-0.27	-0.47	-0.43	-0.48	-0.3	-0.39	-0.49	-0.32	-0.27	-0.49	-0.49	-0.39	-0.36	-0.59	-0.36	-0.26	-0.41	-0.43	-0.45	-0.39	-0.34	-0.45	-0.32	-0.44	-0.57	-0.37	-0.17	-0.31	-0.18	-0.42	-0.5	-0.1	-0.17	-0.18	-0.38	0.09
B3GNT1	0.46	0.69	0.62	0.35	0.81	0.72	0.2	0.62	0.58	0.26	0.52	0.15	-0.01	0.85	0.03	-0.32	0.24	-0.08	0.08	-0.04	0.47	0.01	-0.09	0.22	-0.17	-0.11	0.14	0.36	-0.09	0.91	-0.2	0.11	-0.25	0	-0.1	-0.02	0.32	-0.05	0.04	-0.2	-0.07	-0.36
LRP8	-0.44	-0.34	-0.39	-0.36	-0.34	-0.31	-0.28	-0.4	-0.29	-0.35	-0.12	-0.16	-0.12	-0.4	-0.02	-0.21	-0.03	-0.13	-0.59	-0.38	0.02	-0.11	-0.09	-0.14	-0.14	0.22	0.08	0.43	0.33	0.37	-0.27	-0.16	-0.14	-0.44	-0.26	-0.13	-0.21	-0.24	-0.25	-0.04	0.14	-0.54
LRP8	-0.76	-0.73	-0.77	-0.74	-0.79	-0.51	-0.84	-0.64	-0.71	-0.67	-0.84	-0.75	-0.68	-0.8	-0.76	-0.75	-0.91	-0.89	-0.73	-0.93	-0.66	-0.71	-0.67	-0.66	-0.69	-0.75	-0.78	-0.69	-0.66	-0.95	-0.49	-0.8	-0.86	-0.75	-0.89	-0.89	-0.84	-0.85	-0.65	-0.2	-0.77	-0.63
B3GALT2	-0.74	-0.78	-0.84	-0.69	-0.77	-0.81	-0.82	-0.76	-0.79	-0.54	-0.72	-0.7	-0.7	-0.88	-0.73	-0.76	-0.48	-0.67	-0.65	-0.96	-0.75	-0.69	-0.71	-0.82	-0.46	-0.63	-0.69	-0.38	-0.82	-0.65	-0.69	-0.68	-0.71	-0.54	-0.97	-0.83	-0.71	-0.73	-0.77	-0.69	-0.48	0.11
B3GALT4	-0.2	-0.25	-0.39	-0.26	-0.22	-0.4	-0.2	-0.19	-0.1	-0.46	-0.15	-0.27	-0.2	-0.18	-0.17	0.04	-0.41	-0.47	-0.49	-0.5	-0.27	-0.03	-0.03	-0.27	-0.36	-0.32	-0.49	-0.08	-0.2	-0.35	-0.17	-0.54	-0.48	-0.44	-0.34	-0.64	-0.52	-0.36	-0.39	-0.51	-0.69	-0.57
B3GALT3	-0.65	-0.54	-0.43	-0.68	-0.51	-0.27	-0.52	-0.44	-0.37	-0.62	-0.3	-0.18	-0.45	-0.22	-0.41	-0.68	-0.69	-0.8	-0.72	-1.24	-0.84	-0.87	-0.79	-0.81	-0.7	-0.82	-0.56	-0.78	-0.75	-0.77	-0.64	-0.54	-0.5	-0.34	-0.57	-0.65	-0.38	-0.45	-0.46	-0.27	-0.6	-0.51
B3GALT3	-0.79	-0.79	-0.58	-0.64	-0.64	-0.63	-0.72	-0.57	-0.61	-0.67	-0.85	-0.7	-0.8	-0.74	-0.69	-0.87	-0.58	-0.73	-0.65	-0.8	-0.74	-0.8	-0.65	-0.79	-0.74	-0.58	-0.51	-0.63	-0.77	-0.65	-0.59	-0.49	-0.7	-0.41	-0.48	-0.39	-0.62	-0.54	-0.56	-0.41	-0.78	0.14
B3GALT3	-0.67	-0.56	-0.71	-0.68	-0.76	-0.52	-0.74	-0.72	-0.65	-0.51	-0.89	-0.81	-0.68	-0.73	-0.7	-0.37	-0.48	-0.77	-0.43	0.04	-0.71	-0.47	-0.44	-0.65	-0.74	-0.7	-0.64	-0.63	-0.63	-0.85	-0.59	-0.69	-0.73	-0.64	-0.65	-0.59	-0.81	-0.62	-0.73	-0.46	-0.97	0.33
GAD1	-0.71	-0.78	-0.88	-0.75	-0.72	-0.89	-0.78	-0.79	-0.75	-0.62	-0.68	-0.6	-0.72	-0.74	-0.72	-0.96	-0.53	-0.79	-0.45	-0.76	-0.89	-0.82	-0.68	-0.9	-0.58	-0.58	-0.77	-0.71	-0.76	-0.91	-1	-0.64	-0.88	-0.59	-0.58	-0.65	-0.5	-0.78	-0.68	-0.49	-0.46	0.14
EIF5B	1.14	0.83	0.99	0.98	0.61	1.03	1.06	0.69	0.85	0.75	0.66	0.76	0.73	1.03	1.03	0.42	0.53	0.83	0.71	0.61	1.06	0.39	0.38	0.66	0.46	0.72	0.87	0.26	0.42	0.87	0.51	1.01	1.24	1.49	0.98	1.01	1.2	1.03	1.14	1.1	1.41	0.53
B3GNT3	-0.82	-0.79	-0.84	-0.82	-0.89	-0.75	-0.77	-0.97	-0.85	-0.78	-0.81	-0.77	-0.7	-0.89	-0.93	-0.98	-0.82	-0.86	-0.66	-0.7	-0.86	-0.78	-0.69	-0.88	-0.67	-0.83	-0.84	-1.02	-0.77	-0.73	-0.62	-0.53	-0.27	-0.32	-0.39	-0.6	-0.77	-0.37	-0.42	-0.98	-0.5	-0.36
CCR2	-0.67	-1.07	-0.86	-0.93	-0.84	-0.88	-0.65	-1.01	-1.06	-0.64	-0.95	-0.83	-0.66	-0.83	-0.84	2.38	1.38	0.51	0.8	0.73	-0.26	0.67	1.15	-0.16	-0.54	-0.1	-0.6	-0.6	-0.54	-0.72	-0.57	-0.92	-0.94	-0.7	-0.97	-0.87	-1.06	-0.99	-0.98	-0.33	-0.98	-0.72
KCNK1	-0.88	-0.72	-0.87	-0.65	-0.95	-0.81	-0.88	-0.81	-0.87	-0.66	-0.96	-0.84	-0.9	-0.92	-0.76	-0.83	-0.78	-0.93	-0.76	-0.82	-0.77	-0.91	-0.93	-1	-0.74	-0.78	-0.94	-0.81	-0.75	-1.02	-0.42	0.55	0.33	0.25	0.39	0.15	0.64	0.12	0.04	-0.08	0.31	-0.16
MAP4K3	-0.32	-0.33	-0.29	-0.33	-0.34	-0.42	-0.16	-0.45	-0.56	-0.48	-0.38	-0.44	-0.52	-0.43	-0.71	-0.54	-0.37	-0.67	-0.5	-0.48	-0.83	-0.5	-0.64	-0.58	-0.61	-0.56	-0.7	-0.37	-0.7	-0.49	-0.57	0.1	-0.36	0.1	-0.04	0.09	-0.1	-0.27	0.19	-0.42	-0.24	-0.79
NPEPPS	0.08	0.17	0.31	-0.11	0.08	-0.06	-0.09	0.03	0.17	-0.06	0.14	0.09	0.12	0.44	-0.06	0.26	0.36	0.17	-0.11	0.69	-0.04	0.03	0.01	-0.02	-0.25	0.11	0.07	0.21	0.2	0.81	0.34	0.62	0.82	0.49	0.76	0.67	0.74	0.93	0.65	0.08	0.67	0.01
CASP4	1.51	1.69	1.87	1.72	1.73	2.03	1.62	1.69	1.84	1.87	1.97	2.68	2	1.8	2.33	2.14	1.19	1.87	3.26	2.39	2.45	2.6	2	1.7	3.04	2.88	2.27	2.98	2.62	1.83	0.75	1.45	1.26	1.38	1.54	1.24	1.53	1.44	1.3	1.59	1.44	-0.3
CASP4	-0.64	-0.63	-0.73	-0.53	-0.59	-0.65	-0.72	-0.57	-0.85	-0.62	-0.45	-0.3	-0.85	-0.85	-0.5	-0.73	-0.75	-0.61	-0.19	-0.38	-0.17	-0.51	-0.77	-0.47	0.11	-0.04	-0.43	0.13	-0.12	-0.37	-0.56	-0.76	-0.59	-0.71	-0.61	-0.81	-0.69	-0.53	-0.61	-0.52	-0.59	0.33
CASP4	-0.59	-0.76	-0.88	-0.63	-0.77	-0.66	-0.65	-0.71	-0.63	-0.53	-0.59	-0.43	-0.68	-0.81	-0.65	-0.5	-0.61	-0.66	-0.52	-0.67	-0.39	-0.44	-0.5	-0.69	-0.44	-0.56	-0.44	-0.45	-0.4	-0.48	-0.51	-0.5	-0.63	-0.6	-0.61	-0.69	-0.76	-0.49	-0.73	-0.42	-0.64	0.38
BAIAP3	-0.59	-0.91	-0.83	-0.63	-0.78	-0.76	-0.71	-0.9	-0.8	-0.65	-0.92	-0.76	-0.66	-0.89	-0.74	-0.89	-0.65	-0.94	-0.7	-0.69	-0.69	-0.73	-0.72	-0.81	-0.74	-0.67	-0.83	-0.81	-0.77	-0.88	0.07	-0.4	-0.57	-0.55	-0.69	-0.43	-0.61	-0.34	-0.32	-0.32	-0.51	-0.54
PIK3C2G	-0.3	-0.67	-0.43	-0.48	-0.53	-0.54	-0.64	-0.44	-0.81	-0.7	-0.49	-0.57	-0.38	-0.5	-0.65	-0.64	-0.41	-0.29	-0.54	-0.66	-0.56	-0.7	-0.78	-0.65	-0.33	-0.52	-0.52	-0.45	-0.55	-0.66	-0.52	-0.51	-0.42	-0.72	-0.79	-0.48	-0.65	-0.21	-0.64	-0.31	-0.76	0.27
CDC14A	-0.73	-0.8	-0.71	-0.66	-0.69	-0.72	-0.64	-0.86	-0.79	-0.46	-0.63	-0.65	-0.67	-0.72	-0.72	-0.64	-0.53	0.17	-0.59	-0.69	-0.21	-0.5	-0.69	0.04	-0.51	-0.65	-0.2	-0.58	-0.66	0.36	-0.18	-0.29	-0.51	-0.41	-0.55	-0.38	-0.36	-0.53	-0.46	-0.59	-0.53	-1.21
CDC14A	-0.71	-0.61	-0.95	-0.73	-0.83	-0.86	-0.68	-0.82	-0.82	-0.51	-0.77	-0.7	-0.74	-0.9	-0.69	-0.39	-0.59	-0.35	-0.71	-0.77	-0.58	-0.84	-0.45	-0.44	-0.61	-0.61	-0.38	-0.81	-0.61	-0.3	-0.53	-0.91	-0.79	-0.55	-0.87	-0.69	-0.72	-0.83	-0.68	-0.8	-0.73	-0.36
CDC14B	3.09	2.84	2.82	2.38	2.7	2.64	2.08	2.73	2.68	2.27	2.8	2.71	2.27	-0.45	2.8	3.67	2.79	2.79	2.9	2.77	3.04	2.35	2.31	3.15	2.65	2.89	3.07	2.6	2.44	2.72	2.61	2.13	3.31	2.2	2.15	2.19	2.59	2.65	2.15	2.13	2.05	0.58
CDC14B	-0.49	-0.76	-0.65	-0.72	-0.69	-0.75	-0.68	-0.8	-0.55	-0.73	-0.6	-0.63	-0.8	-0.82	-0.89	-0.85	-0.57	-0.73	-0.55	-0.88	-0.84	-0.83	-0.7	-0.81	-0.57	-0.76	-0.88	-0.66	-0.98	-0.79	-0.34	-0.25	-0.72	-0.26	-0.18	-0.33	-0.39	-0.35	-0.24	-0.76	-0.26	-0.19
UBA52	2.38	2.42	2.52	2.18	2.22	2.43	2.32	2.46	2.4	2.23	2.29	2.46	2.25	2.47	2.87	2.82	2.34	3.2	2.61	2.25	3.09	2.09	2.12	3.38	2.62	2.41	3.53	1.77	2.29	2.88	1.79	2.55	2.53	2.18	2.23	2.46	2.59	2.55	2.41	2.88	2.55	1.89
MCART1	-0.65	-0.61	-0.5	-0.7	-0.39	-0.46	-0.48	-0.41	-0.36	-0.57	-0.38	-0.45	-0.52	-0.27	-0.21	-0.52	-0.37	0.22	-0.43	-0.55	-0.03	-0.44	-0.33	-0.05	-0.35	-0.32	0.27	-0.27	-0.37	-0.03	0.04	-0.4	-0.31	-0.45	-0.44	-0.31	-0.57	-0.69	-0.28	-0.36	-0.35	0.35
IMP4	0.59	1.02	0.86	0.78	0.97	0.79	0.8	1.13	0.86	0.75	0.73	0.79	0.87	1.05	0.85	0.46	0.12	0.62	0.54	0.34	0.83	0.06	-0.06	0.42	0.25	0.18	0.65	-0.36	0	0.38	-0.2	0.72	0.86	0.97	0.92	0.38	0.86	0.7	0.68	0.52	0.67	0.06
SOS1	-0.5	-0.56	-0.45	-0.56	-0.56	-0.6	-0.46	-0.57	-0.5	-0.68	-0.64	-0.34	-0.48	-0.58	-0.51	-0.65	-0.67	-0.42	-0.3	-0.32	-0.29	-0.37	-0.43	-0.49	-0.4	-0.58	-0.28	-0.35	-0.4	-0.52	-0.66	-0.64	-0.48	-0.54	-0.38	-0.52	-0.66	-0.57	-0.56	-0.27	-0.51	0.01
SLAMF9	-0.2	-0.42	0.1	-0.3	-0.53	0.09	-0.36	-0.53	0.12	-0.25	-0.54	-0.58	-0.35	-0.47	0.03	-0.77	-0.67	-0.7	-0.72	-0.53	-0.63	-0.62	-0.5	-0.61	-0.48	-0.53	-0.74	-0.5	-0.77	-1	-0.7	-0.72	-0.88	-0.73	-1.09	-0.7	-0.74	-0.58	-0.79	-0.29	-0.6	-0.63
CGB1	-0.28	-0.44	-0.45	-0.57	-0.48	-0.37	-0.5	-0.45	-0.45	-0.48	-0.37	-0.45	-0.44	-0.37	-0.53	-0.4	-0.37	0.01	-0.32	-0.43	-0.01	-0.34	-0.44	0	-0.25	-0.53	0.12	-0.42	-0.37	-0.15	-0.47	-0.6	-0.25	-0.51	-0.52	-0.56	-0.46	-0.37	-0.37	-0.12	-0.6	-0.13
CGB2	-0.47	-0.72	-0.52	-0.86	-0.67	-0.85	-0.62	-1.02	-0.83	-0.66	-0.76	-0.55	-0.6	-1	-0.73	-0.47	-0.61	-0.8	-0.37	-0.68	-0.83	-0.78	-0.98	-0.84	-0.56	-0.43	-0.59	-0.68	-0.71	-0.67	-0.45	-0.71	-0.46	-0.43	-0.67	-0.42	-0.74	-0.61	-0.67	-0.12	-0.64	0.51
VIPR1	-0.71	-0.65	-0.66	-0.6	-0.7	-0.7	-0.65	-0.71	-0.63	-0.66	-0.86	-0.58	-0.59	-0.66	-0.66	-0.7	-0.69	0.01	-0.47	-0.43	-0.58	-0.77	-0.67	0.11	-0.55	-0.64	-0.43	-0.65	-0.6	-0.2	0.05	-0.66	-0.29	-0.55	-0.63	-0.2	-0.44	-0.42	-0.64	-0.29	-0.33	-0.08
VPS13A	-0.64	-0.54	-0.42	-0.41	-0.68	-0.49	-0.52	-0.57	-0.51	-0.49	-0.5	-0.67	-0.5	-0.36	-0.51	-0.47	-0.49	-0.26	-0.57	-0.74	-0.26	-0.74	-0.66	-0.37	-0.55	-0.57	-0.34	-0.46	-0.63	-0.01	-0.66	-0.42	-0.44	-0.66	-0.28	-0.66	-0.62	-0.39	-0.34	-0.08	-0.28	-0.63
VPS13A	-0.72	-0.73	-0.79	-0.7	-0.68	-0.82	-0.67	-0.94	-0.75	-0.56	-0.67	-0.78	-0.87	-0.74	-0.85	-0.64	-0.9	-0.55	-0.55	-0.88	-0.53	-0.77	-0.74	-0.64	-0.6	-0.72	-0.54	-0.66	-0.74	-0.14	-0.78	-0.5	-0.61	-0.72	-0.69	-0.52	-0.61	-0.58	-0.45	-0.63	-0.61	-0.33
VPS13A	-0.28	-0.38	-0.57	-0.37	-0.37	-0.41	-0.26	-0.52	-0.44	-0.32	-0.4	-0.52	-0.48	-0.45	-0.56	-0.23	-0.33	0.09	-0.47	-0.74	-0.3	-0.6	-0.56	-0.05	-0.45	-0.41	-0.17	-0.55	-0.51	0.56	-0.39	-0.23	-0.33	-0.41	-0.5	-0.16	-0.47	-0.2	-0.18	0.08	-0.28	0.03
PTPN22	-0.03	-0.24	0.2	-0.29	-0.2	0.11	-0.12	-0.34	0.18	-0.36	-0.39	-0.48	-0.48	-0.21	-0.63	0.02	-0.16	0.37	-0.49	-0.5	-0.23	-0.43	-0.26	0.17	-0.55	-0.38	-0.17	-0.7	-0.47	0.47	-0.75	-0.94	-0.5	-0.71	-0.85	-0.67	-0.56	-0.74	-1.07	-0.16	-0.71	-0.79
PTPN22	-0.38	-0.56	-0.36	-0.46	-0.72	-0.48	-0.5	-0.57	-0.4	-0.54	-0.61	-0.59	-0.65	-0.51	-0.63	-0.53	-0.37	-0.25	-0.48	-0.71	-0.54	-0.42	-0.5	-0.11	-0.54	-0.33	-0.45	-0.62	-0.66	-0.12	-0.5	-0.66	-0.45	-0.59	-0.56	-0.72	-0.58	-0.71	-0.57	-0.35	-0.73	-0.08
ADRB2	-0.52	-0.55	-0.63	-0.57	-0.57	-0.71	-0.53	-0.46	-0.57	-0.4	-0.5	-0.72	-0.53	-0.69	-0.6	0.21	-0.26	0.04	-0.47	-0.84	-0.28	-0.45	-0.37	-0.18	-0.44	-0.55	-0.26	-0.47	-0.49	-0.35	-0.3	0.42	0.7	0.46	0.6	0.16	0.64	0.7	0.49	0.24	0.85	-0.27
ALOX5AP	3.8	4.6	3.67	3.36	4.47	3.19	3.46	4.5	3.19	3.51	4.34	3.79	3.8	4.1	2.96	1.47	2.51	2.48	1.03	2.14	2.52	1.62	4.44	2.79	0.75	2.41	2.63	4.14	4.68	2.14	0.97	-0.27	0.3	0.49	0.34	-0.21	0.36	0.66	-0.32	1.21	0.4	-0.19
DGCR6L	1.66	1.94	2.12	1.82	1.8	1.93	1.75	1.92	2.01	1.84	1.7	1.65	1.61	1.37	1.81	2.21	1.61	1.72	1.04	0.89	1.52	1.51	1.52	1.9	0.92	0.51	1.49	0.92	1.06	1.05	2.14	1.31	1.35	1.53	1.13	1.52	1.55	1.42	1.18	1.61	1.28	0.48
LAG3	-0.86	-0.54	-0.82	-0.54	-0.58	-0.9	-0.68	-0.94	-0.66	-0.54	-0.69	-0.66	-0.54	-0.65	-0.54	-0.61	-0.67	-0.58	-0.48	-0.42	0.73	-0.44	-0.63	-0.51	-0.63	-0.42	0.2	-0.53	-0.6	-0.57	-0.46	-0.74	-0.71	-0.51	-0.72	-0.61	-0.68	-0.72	-0.78	-0.73	-0.69	-0.19
SERTAD3	0.29	0.15	0.08	0.14	0.01	0.12	0.15	-0.09	0.12	0.1	0.11	0.1	0.22	-0.14	0.32	0.17	-0.06	-0.23	0.24	-0.33	-0.26	0.13	0.03	-0.28	0.15	-0.33	-0.32	0.09	-0.07	-0.25	-0.09	-0.04	-0.2	0.07	-0.05	-0.03	0.1	-0.24	-0.07	-0.07	-0.23	0.14
RPS3	1.64	2.02	1.91	1.72	2.03	1.84	1.62	2.09	1.97	1.64	2.06	1.63	1.78	1.85	1.96	2.47	2.69	4	2.05	2.63	3.81	1.89	1.85	3.97	2.43	2.54	4.01	1.54	1.97	3.47	2.9	2.8	2.67	2.99	2.68	2.9	2.94	2.62	2.71	3.04	2.62	2.8
RPS3A	3.66	3.8	3.73	3.68	3.85	3.68	3.69	3.92	3.68	3.91	3.86	3.64	3.91	3.67	3.67	5.11	4.76	5.32	4.44	4.16	5.28	4.04	4.33	5.49	4.48	4.34	5.62	3.74	4.32	5.08	5.44	4.81	5.16	5.19	4.86	5.23	4.88	5.11	4.81	7.54	5.27	6.75
CASP7	-0.34	0.04	-0.16	-0.09	0.04	0	-0.43	0.07	-0.09	-0.06	-0.01	0.12	-0.15	0.45	0.02	-0.33	-0.51	-0.31	0.75	-0.29	0.19	0.14	-0.44	-0.42	0.14	-0.3	-0.26	-0.51	-0.51	-0.13	-0.19	0.42	0.35	0.21	0.38	0.33	0.32	0.32	0.43	-0.36	0.34	-0.3
CASP8	-0.74	-0.74	-0.59	-0.55	-0.86	-0.86	-0.84	-0.82	-0.85	-0.7	-0.78	-0.73	-0.53	-0.96	-0.63	-0.71	-0.54	-0.6	-0.7	-0.76	-0.53	-0.61	-0.87	-0.48	-0.51	-0.74	-0.64	-0.72	-0.75	-0.37	-0.98	-0.76	-0.86	-0.91	-0.93	-0.67	-1.12	-0.7	-0.75	-0.32	-0.64	0.03
CASP8	-0.68	-0.53	-0.42	-0.61	-0.34	-0.5	-0.65	-0.68	-0.38	-0.66	-0.46	-0.39	-0.54	-0.66	-0.7	-0.46	-0.63	-0.11	-0.83	-0.41	0.31	-0.47	-0.54	0.1	-0.58	-0.5	-0.3	-0.44	-0.44	-0.04	-0.49	-0.45	-0.7	-0.38	-0.59	-0.47	-0.59	-0.76	-0.61	-0.59	-0.76	-0.54
HIST1H2AL	-0.69	-0.46	-0.7	-0.8	-0.66	-0.72	-0.77	-0.67	-0.74	-0.67	-0.83	-0.6	-1.09	-0.73	-0.83	-0.81	-0.67	-0.68	-0.53	-0.9	-0.71	-0.77	-0.74	-0.74	-0.59	-0.72	-0.68	-0.74	-0.66	-0.9	-0.71	-0.83	-0.37	-0.72	-0.67	-0.35	-0.92	-0.44	-0.69	-0.32	-0.48	0.01
HIST1H2AM	-0.62	-0.67	-0.92	-0.72	-0.59	-0.71	-0.69	-0.65	-0.81	-0.61	-0.7	-0.65	-0.77	-0.71	-0.7	-0.56	-0.43	-0.72	-0.55	-0.58	-0.83	-0.66	-0.71	-0.7	-0.24	-0.31	-0.5	-0.76	-0.55	-0.86	-0.65	-0.76	-0.64	-0.75	-0.87	-0.57	-0.74	-0.59	-0.67	-0.49	-0.69	-0.66
HIST1H2BL	-0.76	-0.62	-0.74	-0.75	-0.61	-0.56	-0.63	-0.67	-0.7	-0.66	-0.73	-0.49	-0.63	-0.6	-0.65	-0.61	-0.73	-0.9	-0.79	-0.83	-0.83	-0.81	-0.78	-0.87	-0.57	-0.73	-0.83	-0.79	-0.48	-0.78	-0.72	-0.83	-0.84	-0.73	-0.79	-0.6	-0.8	-0.73	-0.68	-0.66	-0.78	0.01
HIST1H3J	-0.6	-0.78	-0.67	-0.56	-0.61	-0.72	-0.55	-0.68	-0.74	-0.7	-0.61	-0.53	-0.44	-0.7	-0.68	-0.53	-0.68	-0.71	-0.48	-0.65	-0.56	-0.58	-0.68	-0.74	-0.41	-0.56	-0.59	-0.53	-0.59	-0.83	-0.48	-0.77	-0.52	-0.54	-0.7	-0.7	-0.79	-0.56	-0.68	-0.62	-0.81	-0.42
HIST1H3H	-0.81	-0.74	-0.77	-0.69	-0.67	-0.8	-0.75	-0.79	-0.7	-0.79	-0.79	-0.73	-0.58	-0.66	-0.77	-0.57	-0.51	-0.51	-0.64	-0.87	-0.61	-0.64	-0.65	-0.54	-0.52	-0.67	-0.58	-0.69	-0.66	-0.41	-0.73	-0.81	-0.57	-0.7	-0.49	-0.72	-0.55	-0.59	-0.83	-0.44	-0.78	-0.42
HIST1H4L	-0.74	-0.86	-0.54	-0.59	-0.79	-0.63	-0.77	-0.7	-0.76	-0.89	-0.64	-0.64	-0.74	-0.62	-0.63	-0.85	-0.44	-0.69	-0.74	-0.48	-0.61	-0.79	-0.73	-0.76	-0.49	-0.62	-0.74	-0.7	-0.63	-0.79	-0.65	-0.97	-0.81	-0.94	-0.47	-0.93	-0.84	-0.72	-0.78	-0.23	-0.64	0.27
KCNK4	-0.65	-0.49	-0.76	-0.7	-0.8	-0.74	-0.82	-0.7	-0.78	-0.54	-0.81	-0.69	-0.53	-0.87	-0.7	-0.82	-0.84	-0.66	-0.7	-0.72	-0.55	-0.65	-0.67	-0.75	-0.62	-0.7	-0.64	-0.56	-0.65	-0.89	-0.72	-0.75	-0.72	-0.73	-0.83	-0.72	-0.87	-0.59	-0.88	-0.56	-0.78	-0.36
KCNK5	-0.61	-0.75	-0.75	-0.63	-0.85	-0.74	-0.67	-0.81	-0.89	-0.59	-0.83	-0.63	-0.65	-0.74	-0.77	-0.72	-0.81	-0.73	-0.62	-0.9	-0.7	-0.77	-0.73	-0.69	-0.52	-0.58	-0.86	-0.47	-0.8	-0.93	-0.45	-0.34	-0.5	-0.22	-0.7	-0.54	-0.41	-0.72	-0.44	-0.53	-0.69	0.01
SPA17	-0.53	-0.64	-0.26	-0.52	-0.66	-0.47	-0.58	-0.66	-0.29	-0.5	-0.69	-0.42	-0.53	-0.7	-0.54	-0.63	-0.53	-0.87	-0.84	-0.55	-0.87	-0.64	-0.56	-0.54	-0.61	-0.67	-0.73	-0.53	-0.63	-0.61	1.77	1.21	0.45	0.87	0.64	1.19	1.39	0.32	1.19	1.5	0.4	-1.01
MRPS24	0.65	0.85	0.89	0.77	0.82	0.74	0.81	0.89	1.04	0.87	0.87	0.84	0.71	1.2	0.86	0.52	0.38	0.76	1.02	0.83	0.79	0.53	0.47	0.82	1.17	0.74	0.73	0.17	0.55	0.91	0.56	0.96	0.92	0.78	1.02	0.91	1.06	0.86	0.8	0.7	1.03	0.38
SLC38A5	-0.64	-0.64	-0.75	-0.56	-0.63	-0.68	-0.63	-0.66	-0.77	-0.8	-0.55	-0.52	-0.72	-0.73	-0.47	-0.67	-0.53	-0.55	-0.38	-0.6	0.11	-0.67	-0.69	-0.63	-0.55	-0.8	-0.27	-0.51	-0.78	-0.69	-0.56	-0.52	-0.44	-0.51	-0.53	-0.77	-0.72	-0.44	-0.43	-0.54	-0.42	-0.88
NOL7	0.15	0.47	0.25	0.17	0.53	0.29	0.05	0.45	0.32	-0.15	0.29	0.24	0.23	0.56	0.03	-0.02	-0.21	0.28	0.25	0.3	0.45	-0.13	-0.06	0.1	0.14	0.03	0.3	0.04	0.16	0.29	-0.01	0.49	0.51	0.21	0.51	0.44	0.47	0.51	0.46	0.07	0.34	-0.13
ZFP36L2	0.93	0.64	0.61	0.61	0.53	0.45	0.45	0.68	0.46	0.18	0.37	0.49	0.3	0.49	-0.07	1.32	1.13	1.28	0.32	0.39	0.37	0.21	0.05	1.05	-0.56	-0.15	0.36	0.1	0.08	1.22	-0.07	0.38	0.15	0.42	0.47	0.38	0.34	0.07	0.37	-0.64	0.2	0.11
ZFP36L1	2.63	2.03	2.21	2.46	1.89	2.12	2.5	1.86	1.98	2.69	2.34	1.92	2.41	1.97	1.55	4.36	4.68	3.44	3.95	4.52	3.22	4.32	4.48	3.64	3.48	4.03	3.3	4.89	4.33	3.52	4.64	3.9	3.9	4.08	3.89	3.93	3.35	3.92	4.02	3.89	3.75	3.05
FBXO3	-0.48	-0.51	-0.38	-0.48	-0.53	-0.52	-0.48	-0.48	-0.32	-0.41	-0.35	-0.53	-0.48	-0.49	-0.66	-0.52	-0.52	-0.25	-0.48	-0.57	-0.3	-0.59	-0.5	-0.18	-0.51	-0.59	-0.41	-0.32	-0.37	-0.2	-0.19	-0.04	-0.3	-0.01	-0.08	0	-0.01	-0.16	-0.02	-0.34	0.04	-0.36
FBXO3	-0.29	-0.36	-0.26	-0.26	-0.51	-0.4	-0.34	-0.36	-0.34	-0.39	-0.35	-0.44	-0.36	-0.57	-0.59	-0.58	-0.32	-0.28	-0.53	-0.42	-0.22	-0.49	-0.66	-0.21	-0.56	-0.5	-0.26	-0.26	-0.49	-0.15	-0.32	-0.12	0.01	0.06	-0.07	-0.11	-0.05	-0.27	-0.25	-0.05	-0.16	0.85
FBXO3	-0.6	-0.72	-0.66	-0.7	-0.72	-0.61	-0.81	-0.73	-0.71	-0.64	-0.71	-0.85	-0.57	-0.77	-0.54	-0.59	-0.66	-0.84	-0.51	-0.39	-0.77	-0.75	-0.81	-0.7	-0.47	-0.74	-0.65	-0.41	-0.82	-0.87	-0.68	-0.78	-0.84	-0.81	-0.89	-0.68	-0.63	-0.87	-0.68	-0.55	-0.51	-0.48
FBXO5	-0.57	-0.54	-0.62	-0.43	-0.38	-0.65	-0.38	-0.61	-0.7	-0.51	-0.41	-0.68	-0.56	-0.48	-0.62	-0.23	-0.46	-0.15	-0.38	-0.37	-0.14	-0.62	-0.52	-0.38	-0.53	-0.56	-0.3	-0.67	-0.57	0.01	-0.41	-0.53	-0.66	-0.52	-0.7	-0.77	-0.55	-0.68	-0.44	-0.5	-0.54	-0.54
FBXO6	0.43	0.4	0.49	0.19	-0.09	0.6	0.09	0.26	0.45	0.24	0.29	0.92	0.46	0.18	0.95	-0.1	-0.64	0.02	0.85	-0.11	0.95	0.63	-0.15	0.09	0.1	-0.07	0.45	0.41	0.21	-0.19	0.14	-0.18	-0.25	-0.46	-0.34	-0.31	-0.37	-0.26	-0.23	0.13	0.03	-0.22
FBXO7	0.31	0.47	0.61	0.37	0.54	0.58	0.52	0.59	0.61	0.17	0.38	0.56	0.2	1.12	0.55	0.31	0.38	0.39	0.79	0.49	0.7	0.6	0.59	0.53	-0.05	0.3	0.48	0.43	0.38	0.65	0.2	0.28	0.38	0.08	0.39	0.3	0.21	0.5	0.15	-0.31	0.42	-0.05
FBXO24	-0.71	-0.47	-0.67	-0.63	-0.66	-0.74	-0.73	-0.63	-0.83	-0.75	-0.74	-0.66	-0.63	-0.65	-0.83	-0.86	-0.85	-0.7	-0.83	-0.82	-0.81	-0.91	-0.66	-0.88	-0.71	-0.85	-0.79	-0.67	-0.7	-0.8	-0.67	-0.92	-0.77	-0.99	-1.07	-1.02	-0.93	-0.88	-0.96	-0.87	-0.86	-0.6
FBXO2	-0.53	-0.62	-0.7	-0.53	-0.51	-0.65	-0.61	-0.56	-0.59	-0.75	-0.57	-0.75	-0.55	-0.56	-0.59	-0.63	-0.67	-0.46	-0.65	-0.6	-0.36	-0.77	-0.66	-0.5	-0.58	-0.51	-0.47	-0.62	-0.81	-0.49	-0.5	-0.74	-0.67	-0.51	-0.4	-0.63	-0.61	-0.46	-0.63	-0.19	-0.23	-0.16
FBXO9	0.95	0.9	0.78	0.97	0.81	0.86	0.88	0.86	0.79	0.63	0.68	0.58	0.72	1.04	0.46	0.71	0.8	0.92	0.11	0.7	0.59	0.75	0.74	0.91	-0.15	0.42	0.52	0.42	0.68	1.07	0.72	0.47	0.19	0.53	0.69	0.35	0.48	0.28	0.44	-0.14	0.31	-0.82
FBXO9	-0.76	-0.87	-0.85	-0.86	-0.78	-0.88	-0.73	-0.59	-0.93	-0.89	-0.84	-0.64	-0.81	-0.79	-0.8	-0.69	-0.67	-0.62	-0.7	-0.26	-0.85	-0.87	-0.72	-0.71	-0.62	-0.96	-0.73	-0.77	-0.53	-0.51	-0.85	-0.81	-0.68	-0.44	-0.68	-0.9	-0.83	-0.93	-0.98	-0.58	-0.72	-0.48
FBXO8	0.35	0.64	0.7	0.66	0.49	0.58	0.67	0.66	0.72	0.62	0.58	0.45	0.31	0.88	0.37	-0.1	0.17	0.21	0.47	0.49	0.26	0.38	0.27	0.11	0.03	0.12	0.12	0.3	0.12	0.5	0.64	0.55	0.43	0.92	0.45	0.64	0.81	0.11	0.33	0.18	0.52	-0.91
RPL30	2.85	2.55	2.58	2.75	2.46	2.34	2.63	2.49	2.33	2.62	2.6	2.24	2.44	1.53	2.01	2.97	3.1	3.71	2.7	2.72	3.72	2.19	2.07	3.96	2.8	2.5	3.79	2	2.38	3.87	3.4	3.07	2.62	3.48	2.87	3.23	3.01	2.56	3.01	4.69	2.78	2.97
RPL31	4.43	3.92	4.03	4.32	3.94	3.95	4.33	4.04	3.9	4.53	3.96	3.78	4.43	3.82	3.56	4.98	4.89	5.44	4.5	4.5	5.26	4.16	4.2	5.48	4.42	4.3	5.53	3.64	4.27	5.09	6.22	5.09	5.26	6.13	4.98	5.44	4.87	5.04	5.19	8.7	5.05	7.93
RPL32	3.18	3.59	3.62	3.41	3.47	3.54	3.37	3.67	3.56	3.49	3.56	3.33	3.37	3.21	3.61	4.6	3.89	5.11	4.17	3.75	5	3.66	3.69	5.28	3.9	3.9	5.38	2.83	3.65	4.77	4.71	4.55	4.76	4.74	4.52	4.94	4.42	4.65	4.58	6.48	4.73	3.87
TRERF1	-0.5	-0.56	-0.4	-0.63	-0.42	-0.54	-0.62	-0.41	-0.64	-0.5	-0.52	-0.52	-0.49	-0.49	-0.49	-0.01	-0.05	-0.27	-0.33	-0.44	-0.41	-0.36	-0.39	-0.38	-0.32	-0.52	-0.45	-0.3	-0.42	-0.35	-0.44	-0.57	-0.57	-0.62	-0.49	-0.45	-0.59	-0.67	-0.51	-0.71	-0.73	-0.6
FBXO4	-0.62	-0.47	-0.59	-0.71	-0.45	-0.33	-0.54	-0.57	-0.35	-0.72	-0.52	-0.39	-0.6	-0.52	-0.63	-0.26	-0.45	-0.35	-0.47	-0.6	-0.37	-0.54	-0.5	-0.46	-0.54	-0.45	-0.33	-0.62	-0.53	-0.18	-0.57	-0.46	-0.62	-0.51	-0.59	-0.55	-0.5	-0.69	-0.48	0.07	-0.27	0.53
FBXO4	-0.36	-0.34	-0.29	-0.42	-0.29	-0.38	-0.35	-0.26	-0.2	-0.55	-0.44	-0.19	-0.29	-0.15	-0.4	-0.08	-0.41	-0.26	-0.3	-0.3	-0.23	-0.38	-0.2	-0.35	-0.37	-0.53	-0.16	-0.47	-0.34	-0.13	-0.51	-0.45	-0.48	-0.42	-0.28	-0.42	-0.38	-0.55	-0.45	0.05	-0.7	-0.08
FBXO4	-0.75	-0.76	-0.87	-0.65	-0.87	-0.69	-0.77	-0.64	-0.83	-0.67	-0.69	-0.54	-0.68	-0.86	-0.83	-0.7	-0.83	-0.82	-0.64	-0.13	-0.71	-0.64	-0.69	-0.9	-0.77	-0.7	-0.76	-0.62	-0.61	-0.92	-0.6	-0.71	-0.72	-0.79	-0.81	-0.83	-0.87	-0.83	-0.76	-0.45	-0.74	-0.02
SLPI	-0.78	-0.53	0.05	-0.69	-0.59	-0.64	-0.65	-0.65	-0.76	-0.44	-0.58	-0.56	-0.48	-0.65	-0.54	-0.76	-0.67	-0.77	-0.69	-0.4	-0.73	-0.61	-0.44	-0.78	-0.55	-0.72	-0.71	-0.65	-0.57	-0.82	7.88	5.98	6.25	6.51	6.14	6.31	5.29	6.43	6.04	9.33	6.24	9.43
SRPK1	0.18	0.21	0.24	0.34	0.28	0.14	0.14	0.25	0.22	0.36	0.35	0.29	0.3	0.63	-0.01	0.23	0.31	0.52	-0.04	0.28	0.27	0.32	0.16	0.47	-0.2	0.25	0.45	0.45	0.21	1.17	0	1.13	0.74	0.84	1.03	0.92	1.07	0.62	0.98	0.38	0.64	0.25
GUCA1B	-0.38	-0.76	-0.88	-0.72	-0.95	-0.77	-0.76	-0.77	-0.76	-0.7	-0.86	-0.67	-0.56	-0.78	-0.84	-0.57	-0.67	-0.74	-0.75	-0.89	-0.9	-0.74	-0.5	-0.72	-0.61	-0.82	-0.72	-0.76	-0.58	-0.85	-0.61	-0.79	-0.86	-0.56	-0.65	-0.62	-0.89	-0.74	-0.81	-0.23	-0.76	-0.16
COL4A5	-0.77	-0.64	-0.86	-0.79	-0.87	-0.84	-0.84	-0.77	-0.98	-0.8	-0.67	-0.74	-0.65	-0.76	-0.78	-0.87	-0.9	-0.91	-0.64	-0.97	-0.83	-0.77	-0.73	-0.73	-0.76	-0.93	-0.62	-0.59	-0.72	-0.86	1.86	-0.1	-0.16	-0.49	-0.23	-0.14	-0.55	-0.33	-0.12	-0.2	-0.18	-0.69
SCAND1	-0.33	-0.23	-0.04	-0.35	-0.31	-0.44	-0.41	-0.24	-0.47	-0.39	-0.29	-0.28	-0.21	-0.89	-0.35	-0.3	-0.57	-0.59	-0.28	-0.17	-0.43	-0.46	-0.25	-0.46	-0.3	-0.34	-0.52	-0.26	-0.24	-0.3	-0.77	-0.45	-0.38	-0.36	-0.22	-0.35	-0.34	-0.2	-0.24	-0.29	-0.57	0.09
SCAND1	0.02	0.38	0.36	-0.05	0.25	0.4	0.02	0.29	0.5	0.03	0.25	0.25	0.11	-0.37	0.62	0.64	-0.15	0.47	0.43	0.05	0.61	0.59	0.57	0.57	0.26	0.13	0.27	0.38	0.05	0.64	0.19	0.72	0.6	0.37	0.35	0.58	1.03	0.42	0.41	-0.14	0.49	-0.57
SCAND2	-0.67	-0.71	-0.67	-0.66	-0.73	-0.59	-0.76	-0.65	-0.62	-0.72	-0.67	-0.6	-0.48	-0.74	-0.6	-0.73	-0.48	-0.17	-0.62	-0.76	-0.49	-0.65	-0.43	-0.43	-0.52	-0.52	-0.46	-0.69	-0.35	-0.18	-0.6	-0.63	-0.51	-0.64	-0.65	-0.62	-0.84	-0.77	-0.48	-0.61	-0.79	-0.27
FBXW7	0.07	-0.03	-0.16	0.23	-0.21	0.03	-0.04	0.05	-0.01	0.12	0.12	-0.05	0.02	0.18	0.74	1.15	0.69	0.81	0.61	0.61	1.05	0.56	0.52	0.66	0.32	0.58	0.93	0.46	0.4	0.72	0.05	0.18	0.4	0.02	0.17	0.01	0.21	0.4	0.21	0.1	0.33	-0.05
FBXW7	-0.7	-0.56	-0.61	-0.61	-0.81	-0.69	-0.66	-0.66	-0.77	-0.63	-0.8	-0.76	-0.56	-0.79	-0.64	-0.71	-0.41	-0.71	-0.6	-0.42	-0.64	-0.6	-0.51	-0.63	-0.66	-0.67	-0.65	-0.73	-0.78	-0.88	-0.69	-0.73	-0.61	-0.39	-0.94	-0.74	-0.81	-0.73	-0.55	-0.26	-0.63	-0.13
FBXW7	-0.44	-0.67	-0.8	-0.76	-0.79	-0.71	-0.75	-0.65	-0.74	-0.67	-0.74	-0.84	-0.74	-0.78	-0.51	-0.25	-0.79	-0.66	-0.77	-0.37	-0.65	-0.69	-0.51	-0.77	-0.69	-0.6	-0.77	-0.38	-0.61	-0.86	-0.61	-0.87	-0.59	-0.7	-0.69	-0.78	-0.78	-0.77	-1	-0.08	-0.73	-0.25
RPL34	-0.62	-0.57	-0.44	-0.38	-0.56	-0.71	-0.43	-0.55	-0.39	-0.66	-0.6	-0.33	-0.54	-0.42	-0.55	-0.09	-0.2	0.12	-0.38	-0.36	-0.12	-0.22	-0.14	-0.08	-0.26	-0.4	0.05	-0.46	-0.43	0.29	0.34	0.02	-0.01	0.54	-0.18	0.2	0.68	0.15	0.32	0.67	0.17	-0.1
RPL34	-0.46	-0.41	-0.39	-0.59	-0.3	-0.3	-0.66	-0.46	-0.47	-0.44	-0.42	-0.35	-0.37	-0.32	-0.43	-0.55	-0.44	-0.06	-0.48	-0.61	0.04	-0.5	-0.39	-0.53	-0.61	-0.34	-0.22	-0.64	-0.5	-0.16	-0.41	0.78	0.48	0.73	0.58	0.85	1.09	0.38	0.56	1.14	0.24	-0.25
RPL35A	3.17	3.14	3.21	3.1	3.07	3.03	3.17	3.16	3.15	3.22	3.08	2.83	3.18	2.79	2.76	3.9	4.15	4.69	3.72	3.87	4.58	3.42	3.36	4.73	3.94	3.76	4.72	3.02	3.64	4.47	4.82	4.21	4.19	4.71	4.32	4.41	4.22	4.32	4.29	6.54	4.2	5.75
RPL35	4.63	4.26	4.23	4.41	4.21	4	4.48	4.37	3.9	4.49	4.13	4.05	4.54	3.93	4.02	4.89	4.62	5.08	4.22	4.5	5.01	3.72	3.93	5.27	3.99	4.18	5.38	3.1	3.9	4.56	5.85	5.32	5.71	5.99	5.65	5.62	5.15	5.81	5.52	8.63	5.7	6
RPL36	-0.67	-0.7	-0.78	-0.7	-0.74	-0.8	-0.79	-0.76	-0.75	-0.78	-0.77	-0.84	-0.61	-0.77	-0.73	-0.57	-0.66	-0.87	-0.73	-0.88	-0.73	-0.83	-0.75	-0.82	-0.67	-0.67	-0.65	-0.65	-0.66	-0.74	-0.55	-0.51	-0.59	-0.45	-0.56	-0.5	-0.42	-0.51	-0.61	-0.41	-0.39	-0.39
RPL36	2.9	3.31	3.25	2.83	3.14	3.01	3.02	3.38	3.15	2.83	3.13	3.09	2.77	2.98	3.18	3.98	3.61	4.56	3.3	3.26	4.43	3.22	3.33	4.73	3.17	3.36	4.84	2.46	3.04	4.24	4.06	4.53	4.53	4.39	4.46	4.74	4.38	4.62	4.45	5.45	4.25	3.53
KRTAP4-2	-0.7	-0.69	-0.77	-0.56	-0.78	-0.61	-0.65	-0.63	-0.73	-0.66	-0.65	-0.74	-0.78	-0.79	-0.8	-0.82	-0.59	-0.53	-0.57	-0.51	-0.75	-0.65	-0.56	-0.72	-0.48	-0.8	-0.69	-0.5	-0.51	-0.55	-0.51	-0.64	-0.57	-0.57	-0.89	-0.69	-0.74	-0.7	-0.74	-0.45	-0.72	0.65
KRTAP4-5	-0.81	-0.69	-0.65	-0.66	-0.74	-0.85	-0.68	-0.84	-0.83	-0.85	-0.85	-0.72	-0.54	-0.74	-0.8	-0.68	-0.68	-0.84	-0.62	-0.96	-0.72	-0.69	-0.45	-0.68	-0.57	-0.67	-0.89	-0.64	-0.8	-0.84	-0.82	-0.58	-0.9	-0.7	-0.63	-0.7	-0.87	-0.65	-0.58	-0.12	-0.67	0.51
KRTAP4-7	-0.76	-0.78	-0.79	-0.78	-0.79	-0.79	-0.79	-0.62	-0.81	-0.76	-0.82	-0.72	-0.56	-0.8	-0.98	-0.69	-0.8	-0.68	-0.6	-0.73	-0.84	-0.82	-0.62	-0.72	-0.51	-0.44	-0.79	-0.86	-0.63	-0.92	-0.8	-0.76	-0.82	-0.56	-0.56	-0.48	-0.94	-0.53	-0.55	-0.33	-0.49	0.01
KCNK7	-0.8	-0.73	-0.7	-0.77	-0.87	-0.61	-0.65	-0.66	-0.63	-0.73	-0.73	-0.57	-0.52	-0.76	-0.73	-0.53	-0.72	-0.83	-0.55	-0.18	-0.61	-0.62	-0.65	-0.74	-0.56	-0.55	-0.56	-0.65	-0.65	-0.76	-0.49	-0.69	-0.6	-0.77	-0.66	-0.47	-0.86	-0.6	-0.82	-0.25	-0.69	0.03
CGN	-0.64	-0.76	-0.69	-0.68	-0.76	-0.79	-0.54	-0.67	-0.74	-0.74	-0.69	-0.58	-0.66	-0.73	-0.83	-0.56	-0.77	-0.74	-0.57	-0.42	-0.55	-0.44	-0.4	-0.71	-0.67	-0.4	-0.63	-0.64	-0.55	-0.66	2.05	1.82	1.91	1.7	1.93	1.9	1.43	1.92	1.94	0.68	1.57	-0.08
TSGA14	-0.54	-0.86	-0.7	-0.65	-0.81	-0.73	-0.7	-0.81	-0.81	-0.44	-0.67	-0.6	-0.45	-0.65	-0.69	-0.7	-0.72	-0.64	-0.6	-0.56	-0.47	-0.68	-0.76	-0.72	-0.7	-0.63	-0.55	-0.68	-0.66	-0.51	0.12	-0.07	-0.53	-0.07	-0.02	0.02	-0.09	-0.56	0.01	-0.08	-0.2	0.3
CDC2	-0.81	-0.82	-0.62	-0.78	-0.82	-0.72	-0.73	-0.72	-0.75	-0.68	-0.69	-0.51	-0.69	-0.83	-0.75	-0.58	-0.8	-0.5	-0.69	-0.6	-0.51	-0.76	-0.8	-0.71	-0.57	-0.78	-0.51	-0.76	-0.66	-0.38	-0.61	-0.51	-0.71	-0.52	-0.69	-0.67	-0.67	-0.65	-0.52	-0.37	-0.66	-0.42
FBXO21	0.19	0.39	0.26	0.36	0.27	0.07	0.26	0.24	0.09	0.07	0.2	0.05	0.08	0.55	-0.04	0.22	0.43	0.73	-0.15	0.3	0.7	0.12	-0.02	0.69	-0.14	0.02	0.66	-0.09	0.13	0.84	0.86	0.8	0.79	0.81	1.04	0.79	1	0.66	0.95	0.21	0.76	-0.48
CASP8AP2	-0.46	-0.57	-0.54	-0.44	-0.53	-0.38	-0.39	-0.56	-0.55	-0.45	-0.37	-0.56	-0.58	-0.34	-0.38	0.09	-0.31	0.31	-0.41	-0.55	-0.29	-0.38	-0.35	-0.05	-0.64	-0.29	-0.24	-0.44	-0.36	-0.11	-0.38	-0.42	-0.52	-0.51	-0.56	-0.56	-0.59	-0.65	-0.29	-0.62	-0.39	-0.27
CCNA1	-0.69	-0.47	-0.65	-0.48	-0.78	-0.45	-0.41	-0.65	-0.57	-0.34	-0.44	-0.35	-0.43	-0.38	-0.37	-0.71	-0.52	-0.76	-0.32	-0.33	-0.4	-0.59	-0.51	-0.76	-0.17	-0.06	-0.37	-0.29	-0.11	-0.62	-0.71	-0.62	-0.63	-0.62	-0.8	-0.54	-0.6	-0.75	-0.68	-0.38	-0.58	-0.6
FGF13	-0.76	-0.71	-0.78	-0.61	-0.81	-0.68	-0.67	-0.93	-0.8	-0.66	-0.65	-0.57	-0.6	-0.7	-0.75	-0.62	-0.44	-0.82	-0.69	-0.59	-0.79	-0.67	-0.66	-0.98	-0.63	-0.67	-0.88	-0.73	-0.6	-0.91	-0.36	0.4	0.25	0.22	0.31	0.36	0.9	0.26	-0.03	0.15	0.24	-0.08
SARS	1.86	1.98	1.78	1.9	1.94	1.75	1.96	2.03	1.72	1.53	1.72	1.87	2.02	1.83	1.72	1.83	1.64	1.67	1.71	1.69	1.98	1.83	1.51	1.74	1.31	1.51	1.95	1.28	1.44	1.4	1.57	2.32	2.54	2.45	2.67	2.32	2.43	2.76	2.37	2.13	2.36	1.03
SELENBP1	-0.81	-0.84	-0.66	-0.78	-0.94	-0.94	-0.89	-0.61	-0.87	-0.64	-0.78	-0.78	-0.79	-0.89	-0.64	-0.79	-0.95	-0.82	-0.72	-0.93	-0.8	-0.83	-0.83	-0.76	-0.6	-0.77	-0.77	-0.69	-0.81	-1.11	1.42	-0.47	-0.52	-0.41	-0.48	-0.56	-0.41	-0.7	-0.31	-0.32	-0.52	-1.08
SEMA6C	-0.53	-0.5	-0.52	-0.4	-0.39	-0.44	-0.3	-0.56	-0.51	-0.38	-0.42	-0.59	-0.36	-0.55	-0.5	-0.5	-0.73	-0.67	-0.56	-0.65	-0.7	-0.54	-0.55	-0.73	-0.46	-0.84	-0.51	-0.55	-0.49	-0.76	-0.59	-0.7	-0.59	-0.74	-0.89	-0.69	-0.7	-0.56	-0.71	-0.4	-0.61	-0.48
KCNK13	-0.75	-0.62	-0.5	-0.62	-0.66	-0.64	-0.73	-0.69	-0.81	-0.66	-0.66	-0.54	-0.45	-0.58	-0.55	-0.63	-0.61	-0.74	-0.57	-0.32	-0.69	-0.63	-0.61	-0.67	-0.62	-0.63	-0.67	-0.36	-0.44	-0.86	-0.81	-0.9	-0.97	-0.49	-0.76	-0.94	-0.97	-0.88	-0.85	-0.19	-0.64	-0.95
RPL37	2.21	2.74	2.92	2.46	2.68	2.66	2.56	2.81	2.75	2.56	2.62	2.63	2.61	2.09	2.31	3.3	2.51	4.12	3.08	2.55	3.94	2.7	2.64	4.22	2.96	2.59	4.29	2.02	2.68	4.02	3.05	3.3	3.29	3.25	3.17	3.57	3.39	3.47	3.55	5.31	3.35	1.87
RPL37A	3.33	3.58	3.66	3.64	3.43	3.44	3.69	3.71	3.48	3.8	3.52	3.27	3.54	3.12	3.11	3.97	3.57	4.49	3.66	3.61	4.19	3.29	3.23	4.43	3.88	3.43	4.4	2.72	3.35	4.29	4.36	4.43	4.25	4.76	4.35	4.68	4.15	4.3	4.36	6.46	4.17	5.65
RPL38	3.9	3.71	3.91	3.93	3.72	3.71	4.01	3.74	3.83	4.07	3.7	3.61	3.98	3.8	3.54	4.35	4.63	5.13	4.02	4.31	4.95	3.62	3.71	5.09	4.31	4.16	5.06	3.27	3.94	4.84	4.78	4.45	4.44	5.09	4.31	4.81	4.26	4.25	4.56	6.36	4.28	5.39
RPL39	3.96	3.97	4.11	4.29	4.07	4.02	4.32	4.15	4.04	4.46	4.13	3.74	4.35	4.13	4.09	4.97	4.72	5.2	4.31	4.29	5.12	3.96	4.12	5.21	4.6	4.31	5.34	3.53	4.2	4.87	5.27	4.78	4.87	5.36	4.53	5.03	4.75	4.49	4.71	7.97	4.98	7.55
MAPK6	0.49	0.44	0.03	0.74	0.58	0.23	0.55	0.4	0.06	1.21	0.78	0.59	0.79	1.11	0.42	0.06	0.26	-0.08	0.92	0.72	0.24	0.25	0.13	-0.06	1.48	1.2	0.2	1.14	0.69	0.4	-0.01	0.85	0.82	1.04	1.03	0.82	1.11	0.84	0.8	0.88	1.05	-0.22
FBXL6	-0.48	-0.58	-0.56	-0.65	-0.64	-0.41	-0.56	-0.53	-0.37	-0.47	-0.57	-0.49	-0.53	-0.68	-0.31	-0.64	-0.46	-0.59	-0.38	-0.12	-0.63	-0.5	-0.47	-0.67	-0.58	-0.52	-0.48	-0.58	-0.53	-0.39	-0.51	-0.5	-0.5	-0.57	-0.59	-0.45	-0.57	-0.6	-0.47	-0.43	-0.22	-0.19
FBXL11	-0.12	-0.01	-0.11	0.03	0.07	0.1	0.02	-0.05	0.07	-0.05	0.05	0.11	0.03	0.52	0.22	0.1	0.09	0.47	-0.15	0.24	0.28	0.13	0.17	0.36	-0.02	0.07	0.23	0.15	0.14	0.56	-0.24	-0.28	0.06	-0.34	0.23	-0.16	-0.17	0.29	-0.01	-0.25	-0.11	-0.25
FBXL2	-0.71	-0.8	-0.69	-0.7	-0.71	-0.57	-0.75	-0.93	-0.69	-0.65	-0.77	-0.69	-0.63	-0.72	-0.79	-0.7	-0.83	-0.76	-0.7	-0.87	-0.95	-0.8	-0.73	-0.9	-0.87	-0.7	-0.81	-0.75	-0.61	-0.88	-0.42	-0.21	-0.48	-0.2	-0.36	-0.13	-0.32	-0.5	-0.19	-0.6	-0.36	0.14
HIST1H4J	-0.59	-0.54	-0.74	-0.58	-0.61	-0.53	-0.75	-0.48	-0.74	-0.62	-0.52	-0.65	-0.52	-0.46	-0.43	-0.25	-0.47	-0.64	-0.33	-0.35	-0.33	-0.24	-0.22	-0.39	-0.24	-0.4	-0.54	-0.53	-0.43	-0.6	-0.27	-0.29	-0.41	0.17	-0.34	-0.55	0.24	-0.13	-0.46	0.33	-0.46	0.03
SKP2	-0.52	-0.5	-0.36	-0.29	-0.57	-0.48	-0.46	-0.48	-0.43	-0.53	-0.58	-0.54	-0.48	-0.47	-0.42	-0.06	-0.31	-0.07	-0.61	-0.14	-0.34	-0.17	-0.38	-0.03	-0.67	-0.47	-0.3	-0.46	-0.56	0.13	-0.28	-0.4	-0.44	-0.55	-0.52	-0.69	-0.5	-0.65	-0.59	-0.39	-0.49	-1.28
CDC2L1	-0.22	-0.28	-0.39	-0.37	-0.32	-0.31	-0.58	-0.41	-0.2	-0.43	-0.44	-0.37	-0.48	-0.42	-0.33	-0.43	-0.15	-0.2	-0.35	-0.28	-0.25	-0.21	-0.46	-0.14	-0.22	-0.03	-0.13	-0.15	-0.34	-0.02	-0.64	-0.38	-0.48	-0.53	-0.24	-0.44	-0.42	-0.5	-0.47	-0.32	-0.38	-0.08
CDC42	0.47	0.91	1.07	0.75	0.8	1.12	0.76	0.98	1.24	0.84	0.99	0.95	0.69	1.24	0.97	0.94	0.68	0.83	1.04	1.01	0.64	0.95	0.98	0.82	0.99	0.94	0.72	0.89	0.76	0.91	0.08	0.8	0.46	0.46	0.47	0.63	0.79	0.27	0.34	0.15	0.4	-0.25
CDC42	1.77	1.56	2.09	2.01	1.65	2.17	2.06	1.59	2.02	2.02	1.6	1.78	2.14	1.43	2.03	1.04	1.29	1.85	1.82	1.79	1.65	1.58	1.15	1.53	2.26	1.82	1.43	1.98	1.64	0.95	0.83	1.2	0.93	1.61	1.15	0.99	1.29	0.86	1.08	1.46	0.91	0.38
CDC42BPB	0.08	0.27	-0.14	0.09	0.26	0.06	0.04	0.29	0.12	-0.22	0.08	-0.14	0.22	0.67	0.26	-0.56	-0.66	-0.7	-0.34	-0.38	-0.66	-0.48	-0.43	-0.82	-0.43	-0.45	-0.71	-0.29	-0.43	-0.72	-0.3	-0.5	-0.41	-0.54	-0.33	-0.51	-0.29	-0.39	-0.36	-0.66	-0.45	-0.36
CDC34	-0.26	-0.06	-0.15	-0.11	-0.25	-0.15	-0.22	-0.04	-0.1	-0.51	-0.23	-0.14	-0.34	-0.66	0.21	0.03	0.02	-0.19	-0.2	-0.07	-0.28	-0.03	-0.01	-0.23	-0.32	0.06	-0.14	0.27	-0.05	-0.17	-0.25	0.18	0.09	0.29	0.22	-0.05	0.21	0.36	0.35	-0.25	0.34	0.48
CDC5L	0.28	0.49	0.44	0.32	0.41	0.55	0	0.24	0.52	0.15	0.46	0.29	0.04	0.69	0.39	0.61	0.38	0.38	0.46	0.63	0.47	0.43	0.63	0.39	0.23	0.63	0.11	0.63	0.59	0.7	0.33	0.54	0.35	0.35	0.72	0.49	0.88	0.5	0.57	0.55	0.64	-0.25
COL4A6	-0.4	-0.6	-0.68	-0.45	-0.5	-0.6	-0.67	-0.55	-0.6	-0.53	-0.63	-0.54	-0.42	-0.59	-0.7	-0.74	-0.46	-0.54	-0.4	-0.6	-0.62	-0.61	-0.66	-0.57	-0.45	-0.57	-0.62	-0.49	-0.59	-0.61	-0.56	-0.58	-0.73	-0.44	-0.67	-0.47	-0.74	-0.66	-0.5	-0.44	-0.66	-0.39
SLC2A13	-0.69	-0.7	-0.72	-0.58	-0.75	-0.62	-0.55	-0.78	-0.69	-0.57	-0.64	-0.56	-0.45	-0.65	-0.52	-0.63	-0.6	-0.88	-0.64	-0.73	-0.68	-0.59	-0.62	-0.86	-0.57	-0.68	-0.59	-0.68	-0.67	-0.84	-0.68	-0.72	-0.71	-0.92	-0.73	-0.65	-0.65	-0.9	-0.57	-0.51	-0.62	-0.13
MAL2	-0.91	-0.82	-0.72	-0.6	-0.92	-0.78	-0.66	-0.8	-0.92	-0.61	-0.75	-0.7	-0.69	-0.84	-0.83	-0.77	-0.88	-0.82	-0.65	-0.91	-0.75	-0.76	-0.73	-0.78	-0.68	-0.78	-0.72	-0.91	-0.62	-0.9	0.15	1.52	1.2	1.78	1.62	1.67	1.72	1.38	1.59	1.43	1.33	0.61
DIRC1	-0.67	-0.7	-0.67	-0.7	-0.65	-0.66	-0.63	-0.5	-0.71	-0.65	-0.81	-0.8	-0.65	-0.78	-0.73	-0.83	-0.49	-0.64	-0.67	-0.84	-0.73	-0.57	-0.54	-0.66	-0.62	-0.62	-0.6	-0.5	-0.58	-0.73	-0.61	-0.62	-0.48	-0.78	-0.66	-0.76	-0.78	-0.68	-0.58	-0.67	-0.89	-0.05
RBP7	-0.36	-0.33	-0.16	-0.19	-0.45	-0.27	-0.3	-0.41	-0.27	-0.34	-0.48	-0.42	-0.42	-0.32	-0.34	-0.13	-0.27	-0.48	-0.56	-0.9	-0.63	-0.78	-0.32	-0.91	-0.52	-0.72	-0.79	-0.46	-0.39	-0.82	-0.49	-0.65	-0.72	-0.45	-0.5	-0.65	-0.51	-0.54	-0.67	-0.43	-0.53	-0.36
TOP1MT	-0.46	-0.64	-0.56	-0.57	-0.69	-0.61	-0.65	-0.5	-0.61	-0.54	-0.7	-0.59	-0.53	-0.58	-0.49	-0.55	-0.83	-0.51	-0.67	-0.66	-0.56	-0.62	-0.8	-0.75	-0.61	-0.85	-0.52	-0.67	-0.83	-0.65	-0.56	-0.83	-0.8	-0.67	-0.94	-0.87	-0.77	-0.7	-0.98	-0.75	-0.66	0.03
LRG1	-0.7	-0.5	-0.82	-0.79	-0.58	-0.8	-0.62	-0.51	-0.75	-0.56	-0.4	-0.56	-0.52	-0.28	-0.68	-0.91	-0.98	-0.74	-0.56	-0.86	-0.59	-0.67	-0.68	-0.74	-0.31	-0.36	-0.73	-0.05	0.12	-0.86	0.49	-0.26	-0.2	0.02	-0.24	-0.32	0.02	-0.18	-0.31	-0.15	-0.37	-0.48
IGSF8	-0.22	-0.42	-0.47	-0.43	-0.48	-0.3	-0.34	-0.43	-0.47	-0.31	-0.52	-0.49	-0.26	-0.41	-0.42	-0.54	-0.57	-0.57	-0.45	-0.2	-0.42	-0.45	-0.49	-0.51	-0.31	-0.41	-0.34	-0.44	-0.43	-0.59	-0.35	-0.4	-0.38	-0.26	-0.28	-0.37	-0.43	-0.5	-0.61	-0.33	-0.27	0.2
TRIM31	-0.48	-0.7	-0.65	-0.61	-0.54	-0.73	-0.64	-0.63	-0.66	-0.69	-0.68	-0.55	-0.68	-0.65	-0.71	-0.74	-0.73	-0.64	-0.54	-0.87	-0.65	-0.59	-0.43	-0.72	-0.56	-0.42	-0.6	-0.58	-0.66	-0.96	-0.6	-0.64	-0.66	-0.43	-0.52	-0.47	-0.45	-0.43	-0.48	-0.43	-0.76	0.22
MID2	-0.64	-0.69	-0.78	-0.69	-0.71	-0.78	-0.54	-0.74	-0.83	-0.58	-0.72	-0.66	-0.62	-0.83	-0.8	-0.89	-0.75	-0.87	-0.81	-0.53	-0.77	-0.76	-0.8	-0.79	-0.68	-0.92	-0.74	-0.76	-0.74	-0.86	-0.82	-0.35	-0.55	-0.61	-0.63	-0.62	-0.58	-0.7	-0.8	-0.59	-0.62	-0.45
RFP2	0.32	0.31	0.42	0.6	0.42	0.34	0.41	0.37	0.42	0.54	0.5	0.5	0.41	0.53	0.47	0.49	0.76	0.68	0.61	0.78	0.71	0.9	0.78	0.61	0.71	0.9	0.52	0.94	0.98	0.61	0.88	0.61	0.51	0.79	0.51	0.6	0.75	0.7	0.6	0.82	0.57	0.58
RFP2	-0.32	-0.5	-0.53	-0.68	-0.62	-0.66	-0.6	-0.68	-0.48	-0.5	-0.46	-0.57	-0.5	-0.59	-0.32	-0.58	-0.15	-0.29	-0.28	-0.57	-0.24	-0.55	-0.6	-0.06	-0.12	-0.5	-0.37	-0.46	-0.32	-0.56	-0.28	-0.49	-0.63	-0.48	-0.24	-0.18	-0.62	-0.71	-0.21	-0.44	-0.51	-1.49
SCAMP2	0.29	0.32	0.32	0.25	0.42	0.19	0.12	0.38	0.19	0.24	0.25	0.19	0.17	0.13	0.29	0.2	0.35	0.02	0.12	0.38	-0.2	0.03	0.17	0	-0.11	-0.14	-0.17	0.32	0.16	-0.42	-0.46	-0.08	-0.01	-0.35	0.1	0.1	0.01	-0.08	0.2	-0.43	0.06	-0.1
SCAMP3	-0.01	0.06	0.08	-0.2	0.12	-0.03	-0.23	0.12	-0.11	-0.22	0.14	-0.08	-0.18	-0.82	-0.33	-0.36	-0.01	-0.12	-0.3	-0.1	-0.1	-0.23	-0.24	-0.18	-0.34	-0.25	-0.2	-0.2	-0.26	-0.25	-0.44	-0.35	-0.61	-0.44	-0.36	-0.14	-0.51	-0.32	-0.24	-0.41	-0.27	0.33
SCAMP3	2.21	2.18	2.13	2.24	2.04	2.01	2.35	2.12	1.99	2.13	2.06	2.13	2.64	1.67	1.91	1.54	1.76	1.48	1.34	1.61	1.47	1.75	1.65	1.56	1.1	1.55	1.53	1.6	1.67	0.92	1.37	1.27	1.12	1.29	1.57	1.3	1.25	1.44	1.44	0.38	1.47	0.2
WDR12	-0.04	0.23	0.17	0.29	0.09	-0.01	0.15	0.22	0.12	0.14	0.13	0.04	-0.08	0.3	-0.24	-0.15	0.01	0.1	-0.46	-0.03	-0.02	-0.37	-0.33	-0.23	-0.61	-0.35	0.06	-0.67	-0.42	0.25	-0.53	0.24	-0.01	0.17	0.06	0.14	0.2	-0.14	0.01	0.16	0.17	-0.45
WDR8	-0.22	-0.34	-0.35	-0.45	-0.32	-0.32	-0.34	-0.34	-0.15	-0.58	-0.29	-0.26	-0.51	-0.15	-0.31	-0.28	-0.37	-0.26	-0.52	0.18	-0.29	-0.29	-0.36	-0.23	-0.53	-0.45	-0.25	-0.47	-0.39	-0.08	-0.76	-0.35	-0.36	-0.27	-0.36	-0.44	-0.51	-0.39	-0.29	-0.35	-0.27	-0.16
TRIM26	-0.26	-0.24	-0.25	-0.38	-0.25	-0.29	-0.33	-0.18	-0.2	-0.37	-0.1	-0.06	-0.28	0.02	-0.11	-0.17	-0.16	-0.46	0	-0.44	-0.26	-0.25	-0.55	-0.27	-0.21	-0.4	-0.23	-0.51	-0.62	-0.49	-0.63	-0.38	-0.29	-0.58	-0.41	-0.37	-0.44	-0.53	-0.41	-0.41	-0.62	0.63
OSR2	-0.62	-0.82	-0.54	-0.61	-0.58	-0.59	-0.59	-0.67	-0.57	-0.52	-0.65	-0.65	-0.65	-0.6	-0.51	-0.58	-0.7	-0.78	-0.56	-0.5	-0.83	-0.75	-0.57	-0.67	-0.39	-0.64	-0.61	-0.59	-0.72	-0.88	-0.77	-0.61	-0.89	-0.58	-0.54	-0.83	-0.59	-0.68	-0.72	-0.2	-0.41	-0.25
ZNF291	-0.71	-0.58	-0.59	-0.55	-0.63	-0.68	-0.5	-0.57	-0.55	-0.57	-0.61	-0.63	-0.66	-0.51	-0.57	-0.38	-0.44	-0.24	-0.63	-0.43	-0.42	-0.5	-0.44	-0.37	-0.55	-0.36	-0.41	-0.51	-0.6	-0.36	-0.46	-0.64	-0.66	-0.53	-0.67	-0.68	-0.59	-0.74	-0.57	-0.64	-0.66	-0.36
UHRF1	-0.73	-0.81	-0.63	-0.61	-0.73	-0.69	-0.65	-0.89	-0.7	-0.59	-0.76	-0.71	-0.6	-0.71	-0.64	-0.68	-0.64	-0.42	-0.6	-0.72	-0.38	-0.72	-0.82	-0.52	-0.61	-0.45	-0.43	-0.65	-0.66	-0.32	-0.78	-0.51	-0.45	-0.62	-0.51	-0.5	-0.7	-0.59	-0.52	-0.54	-0.65	-0.3
CIC	-0.36	-0.37	-0.46	-0.42	-0.56	-0.58	-0.42	-0.61	-0.45	-0.51	-0.46	-0.45	-0.49	-0.6	-0.17	-0.24	-0.27	-0.42	-0.42	-0.45	-0.28	-0.13	-0.1	-0.38	-0.26	-0.37	-0.12	-0.39	-0.3	0.26	-0.46	-0.64	-0.51	-0.35	-0.4	-0.58	-0.59	-0.56	-0.44	-0.33	-0.54	-0.02
DNAH11	-0.78	-1.01	-0.81	-0.63	-1	-0.77	-0.66	-0.83	-0.86	-0.79	-0.81	-0.9	-0.65	-0.79	-0.88	-0.76	-0.72	-0.97	-0.76	-0.5	-0.83	-0.88	-0.87	-0.89	-0.78	-1.05	-0.89	-0.79	-0.69	-0.93	-0.36	-0.82	-0.67	-0.64	-0.97	-0.44	-0.78	-0.62	-0.69	-0.93	-0.73	-1.35
TEKT2	-0.75	-0.77	-0.8	-0.67	-0.79	-0.73	-0.77	-0.89	-0.86	-0.74	-0.8	-0.72	-0.83	-0.84	-0.83	-0.73	-1.02	-0.8	-0.67	-1	-1.01	-0.81	-0.75	-1.01	-0.72	-0.88	-0.82	-0.8	-0.6	-0.86	0.59	-0.34	-0.65	-0.27	-0.25	-0.34	-0.21	-0.36	-0.39	-0.32	-0.31	-1.08
CARD11	-0.56	-0.58	-0.7	-0.68	-0.64	-0.76	-0.62	-0.57	-0.67	-0.65	-0.59	-0.78	-0.49	-0.61	-0.47	0.19	0.07	1.07	0.13	-0.33	1.28	0.07	-0.19	1.04	-0.4	-0.07	1.29	-0.36	-0.49	0.73	-0.44	0.09	0.17	0.28	0.28	0.13	0.46	-0.19	0.17	-0.58	0.17	0.03
CARD14	-0.67	-0.74	-0.5	-0.58	-0.63	-0.7	-0.58	-0.66	-0.69	-0.62	-0.57	-0.79	-0.59	-0.63	-0.72	-0.78	-0.73	-0.63	-0.73	-0.81	-0.64	-0.72	-0.66	-0.81	-0.53	-0.5	-0.75	-0.71	-0.69	-0.73	-0.58	-0.7	-0.61	-0.81	-0.88	-0.66	-0.83	-0.63	-0.6	-0.56	-0.82	-0.48
CDH15	-0.42	-0.63	-0.69	-0.62	-0.71	-0.66	-0.68	-0.73	-0.82	-0.79	-0.7	-0.58	-0.64	-0.59	-0.77	-0.85	-0.65	-0.73	-0.7	-0.92	-0.7	-0.73	-0.75	-0.89	-0.78	-0.64	-0.73	-0.93	-0.71	-0.73	-0.41	-0.74	-0.64	-0.64	-0.77	-0.75	-0.69	-0.56	-1	-0.64	-0.6	-0.66
CDH23	-0.55	-0.61	-0.68	-0.53	-0.82	-0.74	-0.54	-0.61	-0.8	-0.6	-0.73	-0.68	-0.6	-0.75	-0.57	-0.53	-0.43	-0.37	-0.57	-0.7	-0.47	-0.59	-0.6	-0.31	-0.53	-0.58	-0.43	-0.56	-0.82	-0.83	-0.4	-0.57	-0.49	-0.5	-0.61	-0.72	-0.75	-0.81	-0.84	-0.37	-0.46	-0.02
CDH23	-0.92	-0.89	-0.77	-0.73	-0.82	-0.8	-0.79	-0.85	-0.73	-0.78	-0.86	-0.76	-0.61	-0.73	-0.89	-0.81	-0.86	-0.93	-0.77	-0.72	-0.89	-0.66	-0.46	-0.75	-0.66	-0.84	-0.75	-0.82	-0.74	-1.01	-0.82	-0.8	-0.91	-0.57	-0.82	-0.6	-0.77	-0.91	-0.73	-0.51	-0.81	-0.69
ENO1	4.73	4.35	4.3	4.54	4.44	4.06	4.61	4.44	4.02	4.64	4.38	4.42	4.84	3.97	3.94	3.65	4.01	3.53	3.59	3.98	3.66	3.72	3.78	3.67	4	3.98	3.81	4.35	4.25	3.12	3.21	4.07	4.44	4.44	4.36	4.27	3.75	4.54	4.2	5.12	4.56	5.28
ENO2	-0.58	-0.55	-0.78	-0.64	-0.56	-0.67	-0.59	-0.58	-0.69	-0.54	-0.62	-0.6	-0.49	-0.58	-0.61	-0.68	-0.5	-0.15	-0.64	-0.68	-0.44	-0.54	-0.43	-0.15	-0.66	-0.68	-0.31	-0.41	-0.39	-0.06	-0.22	-0.06	-0.07	-0.45	-0.24	-0.14	-0.32	-0.36	0.11	-0.4	-0.28	-0.69
KCNK15	-0.91	-0.74	-0.91	-0.77	-0.78	-0.84	-0.86	-0.93	-0.99	-0.68	-0.79	-0.74	-0.69	-0.72	-0.91	-0.88	-0.74	-0.86	-0.63	-0.97	-0.66	-0.7	-0.82	-0.8	-0.7	-0.69	-1	-0.68	-0.6	-0.99	-0.78	-0.4	-0.88	-0.63	-0.73	-0.52	-0.76	-0.72	-0.69	-0.45	-0.97	-0.42
RPL3	2.31	2.41	2.22	2.14	2.34	2.15	2.33	2.46	2.18	2.1	2.42	1.96	2.18	2.47	2.5	2.87	2.66	3.95	2.57	2.8	3.81	1.91	2.06	4.09	2.32	2.56	3.97	1.35	2	3.73	3.92	3.09	3.37	3.29	3.22	3.29	2.98	3.38	3.12	3.58	3.1	1.83
EEF1B2	-0.68	0.04	-0.22	-0.34	-0.07	0.01	-0.44	-0.03	0.01	-0.36	-0.06	-0.12	-0.41	0.15	-0.24	0.1	-0.37	0.8	0.2	-0.7	0.96	-0.2	-0.2	0.73	0.06	-0.3	1.33	-0.56	-0.05	2.74	-0.3	0.31	0.05	0.05	-0.46	0.24	1.21	0.14	-0.01	0.74	-0.23	-0.1
EEF1B2	0.19	-0.06	0.1	0.04	0.02	-0.09	-0.06	-0.03	-0.02	0.09	-0.15	-0.02	-0.16	-0.62	-0.23	-0.39	-0.25	-0.38	-0.16	-0.01	-0.4	-0.28	-0.37	-0.38	-0.1	-0.2	-0.25	-0.18	-0.35	-0.21	0.09	0.11	0.05	0.19	0.06	0.06	0.23	-0.07	0.12	0.13	0.02	0.53
EEF1B2	-0.09	-0.07	-0.05	0.03	-0.06	-0.12	-0.02	-0.18	-0.11	-0.06	-0.07	-0.05	-0.14	-0.16	-0.22	-0.4	-0.3	0.37	-0.05	-0.13	0.13	-0.36	-0.55	0.15	-0.14	-0.33	0.11	-0.47	-0.3	0.46	-0.13	0.11	-0.13	0.18	0.15	0.06	0.42	0.06	0.17	0.07	-0.02	-0.42
CARD6	-0.41	-0.6	-0.48	-0.43	-0.58	-0.57	-0.53	-0.59	-0.38	-0.56	-0.54	-0.5	-0.61	-0.35	-0.36	-0.53	-0.78	-0.6	-0.6	-0.55	-0.61	-0.51	-0.5	-0.66	-0.52	-0.58	-0.76	-0.36	-0.61	-0.87	-0.69	-0.88	-0.82	-0.75	-0.75	-0.74	-0.82	-0.77	-0.72	-0.66	-0.73	-1.18
CCNDBP1	-0.34	-0.18	-0.24	-0.42	-0.01	-0.32	-0.52	0.01	-0.05	-0.26	-0.17	-0.13	-0.5	-0.7	-0.39	-0.31	-0.2	0.08	-0.42	-0.58	-0.03	-0.07	-0.27	0.2	-0.19	-0.24	-0.09	-0.03	0	0.32	-0.23	-0.31	-0.33	-0.51	-0.36	-0.23	-0.35	-0.35	-0.29	-0.53	-0.49	0.01
CCNDBP1	0.88	0.83	0.83	0.84	0.86	0.71	0.89	0.8	0.85	0.77	0.86	0.61	0.62	1.09	0.49	0.63	0.94	0.85	0.36	0.78	0.51	0.99	0.67	0.9	0.42	0.8	0.37	1.03	0.72	0.97	0.71	0.33	0.06	0.38	0.21	0.26	0.28	0.25	0.29	-0.24	0.13	-0.22
CDC23	0.74	0.53	0.45	0.89	0.69	0.47	0.94	0.55	0.53	0.72	0.51	0.48	0.67	0.96	0.27	0.67	0.7	0.59	0.38	0.39	0.49	0.5	0.41	0.65	-0.02	0.41	0.68	0.31	0.42	0.74	0.24	0.11	0.25	0.3	0.25	0.06	0.5	0.21	0.25	0.26	0.36	-1.28
CDC27	0.29	0.2	0.17	0.42	0.24	0.31	0.26	0.17	-0.01	0.35	0.4	0.31	0.21	0.53	0.53	-0.25	-0.01	0.06	0.2	0.19	0.22	-0.07	-0.02	-0.08	0.1	0.43	0.02	0.23	0.13	0.09	-0.33	-0.17	-0.23	-0.22	-0.03	-0.32	-0.12	-0.03	-0.12	0.13	-0.31	-0.02
COL5A3	-0.27	-0.47	-0.52	-0.3	-0.55	-0.51	-0.45	-0.34	-0.53	-0.46	-0.26	-0.43	-0.35	-0.4	-0.3	-0.61	-0.39	-0.41	-0.57	-0.62	-0.43	-0.54	-0.44	-0.49	-0.28	-0.36	-0.44	-0.61	-0.49	-0.64	-0.42	-0.72	-0.31	-0.58	-0.4	-0.39	-0.69	-0.34	-0.39	-0.58	-0.15	0.17
CORO2A	-0.52	-0.63	-0.69	-0.73	-0.61	-0.49	-0.61	-0.64	-0.61	-0.62	-0.59	-0.53	-0.44	-0.66	-0.73	-0.46	-0.7	-0.55	-0.56	-0.95	-0.55	-0.72	-0.66	-0.65	-0.6	-0.65	-0.74	-0.43	-0.35	-0.86	-0.38	-0.93	-0.7	-0.44	-0.59	-0.57	-0.71	-0.77	-0.79	-0.43	-0.59	-0.33
CTDP1	0.69	0.34	0.28	0.49	0.22	0.07	0.56	0.22	0.16	0.37	0.25	0.17	0.48	0.03	0.26	0.17	0.58	0.23	0.31	0.32	0.32	0.46	0.41	0.39	0.33	0.6	0.58	0.62	0.43	-0.05	0.11	0.19	0.39	0.04	0.48	0.13	0.14	0.37	0.42	-0.2	0.51	-0.51
ENO3	-0.44	-0.5	-0.46	-0.48	-0.44	-0.49	-0.52	-0.5	-0.28	-0.55	-0.45	-0.44	-0.5	-0.46	-0.4	-0.45	-0.15	-0.08	-0.53	-0.26	0.07	0.16	0.01	0.09	-0.47	-0.51	0.07	-0.45	-0.44	-0.38	-0.72	0.03	-0.21	-0.26	-0.47	0.06	-0.2	-0.24	0.13	-0.38	-0.25	-0.6
IER3	0.47	1.02	0.2	1.41	1.35	0.97	1.04	1.03	0.84	3.27	2.48	3.27	2.79	2.09	3.67	2.03	1.46	0.66	3.9	3.68	2.05	3.74	3.38	1.54	4.59	4.86	2.89	5.18	4.79	2.88	0.19	0.98	1.62	1.25	1.8	1	1.09	1.5	1.01	1.04	2.04	1.54
IER3	-0.81	-0.89	-0.73	-0.86	-0.75	-0.77	-0.85	-0.68	-0.93	-0.58	-0.81	-0.69	-0.72	-0.84	-0.7	-0.62	-0.66	-0.83	-0.34	-0.67	-0.57	-0.37	-0.53	-0.6	0.08	-0.17	-0.61	0.24	-0.1	-0.59	-0.43	-0.88	-0.88	-0.87	-0.81	-0.57	-0.88	-0.74	-0.65	-0.74	-0.81	-0.05
MRPS18A	-0.23	-0.07	-0.11	-0.18	-0.13	-0.09	-0.14	0	-0.12	-0.16	-0.1	0.02	-0.09	-0.19	0.03	-0.41	-0.24	-0.31	-0.41	-0.32	-0.19	-0.11	-0.21	-0.21	-0.18	-0.24	-0.08	-0.43	-0.31	-0.16	-0.36	-0.08	0.02	-0.24	0.07	-0.05	0.06	-0.26	-0.13	-0.15	-0.1	-0.02
MRPS18B	1.56	1.87	1.78	1.85	1.81	1.72	1.86	1.82	1.72	1.74	1.69	1.5	1.9	1.72	1.44	1.61	1.36	1.46	1.17	1.07	1.52	0.75	0.93	1.35	0.74	0.94	1.38	0.31	0.76	1.53	1.5	1.88	1.48	2	1.61	1.51	1.85	1.39	1.6	1.51	1.61	0.51
MRPS22	0.59	0.86	0.79	0.82	0.91	0.87	0.7	1.04	0.9	0.66	0.86	0.71	0.66	1.15	0.76	0.47	0.26	0.49	0.81	0.57	0.45	0.5	0.34	0.5	0.51	0.64	0.64	0.2	0.29	0.57	0.05	0.53	0.68	0.54	0.71	0.46	1.04	0.72	0.68	0.7	0.65	0.06
MRPS23	1.45	1.69	1.8	1.65	1.69	1.56	1.61	1.82	1.74	1.51	1.54	1.49	1.49	1.84	1.02	1.05	0.98	1.15	0.75	1.16	1.15	0.91	0.87	1.04	0.28	0.79	1.01	0.66	0.78	1.28	0.89	1.46	1.2	1.59	1.63	1.45	1.79	1.43	1.34	2.02	1.37	1.22
MRPS2	-0.22	0.07	0.05	0	0.24	-0.04	0.01	0.09	0.19	-0.21	-0.01	-0.02	-0.15	0.09	0.36	0.14	-0.13	0.12	-0.08	-0.1	-0.06	-0.11	-0.21	0.04	-0.1	-0.01	0.06	-0.27	-0.45	0.13	-0.04	0.35	0.5	0.3	0.34	0.23	0.39	0.14	0.36	-0.23	0.33	-0.13
MRPS10	-0.32	0.11	0.07	-0.31	-0.05	0.22	-0.14	0.14	0.33	-0.19	0.22	0.1	-0.24	0.21	0.03	-0.1	-0.3	0.38	0.01	-0.4	0.33	-0.21	0.03	0.11	-0.27	-0.1	0.44	-0.12	0.2	0.78	-0.49	0.02	-0.11	-0.17	-0.3	0.03	0.43	-0.22	-0.12	-0.56	-0.35	0.17
MRPS11	-0.05	0.12	0.12	-0.13	0.07	-0.09	-0.21	0.16	0.07	-0.32	0.2	0.19	-0.02	0.16	-0.17	-0.31	-0.27	-0.11	-0.3	-0.42	-0.06	-0.15	-0.21	-0.08	-0.22	-0.38	-0.27	-0.09	-0.26	-0.27	-0.25	-0.25	-0.4	-0.45	-0.21	-0.26	-0.29	0.04	-0.38	-0.25	-0.22	0.3
MRPS15	2.26	2.48	2.43	2.4	2.42	2.3	2.38	2.47	2.33	2.49	2.33	2.42	2.25	2.22	1.98	1.8	1.53	1.81	1.49	1.58	1.56	1.3	1.27	1.72	1.22	1.37	1.69	0.96	1.29	1.34	1.47	2.22	2.35	2.28	2.54	2.38	2.3	2.37	2.28	2.41	2.26	-0.19
MRPS16	0.46	0.99	1.13	0.86	1	1.14	0.79	1.05	1.11	0.78	0.85	0.99	0.65	1.01	0.85	0.54	0.28	0.77	0.77	0.62	0.74	0.63	0.47	0.63	0.47	0.53	0.67	0.38	0.63	0.83	0.09	1.07	0.73	0.86	0.91	0.85	1.41	0.62	0.85	0.55	0.95	0.78
MRPS17	0.5	0.65	0.64	0.63	0.62	0.63	0.7	0.8	0.67	0.53	0.7	0.59	0.55	0.86	0.53	0.18	0.09	0.42	0.21	0.26	0.48	0.21	-0.06	0.25	0.1	0.08	0.63	-0.19	0	0.32	-0.01	0.93	1.06	1.1	1.13	0.97	1.31	0.85	0.92	1.5	1.17	-0.27
MRPS7	1.02	1.05	0.89	0.99	0.95	0.89	1.13	1	0.88	0.78	0.74	0.71	0.84	0.93	0.6	0.46	0.68	0.59	0.35	0.49	0.52	0.18	0.35	0.51	0.09	0.27	0.41	-0.03	0.33	0.37	0.74	0.68	0.54	0.81	0.64	0.54	0.87	0.67	0.52	0.51	0.51	-0.98
WDR5	0.01	0.3	0.21	0.18	0.33	0.33	0.16	0.24	0.2	-0.09	0.17	0.26	0.12	0.19	0.51	0.14	0.08	0.15	0.61	0.39	0.27	-0.04	-0.01	0.13	0.08	0.15	0.17	-0.01	-0.03	-0.07	-0.09	0.3	0.41	0.23	0.41	0.49	0.38	0.25	0.44	-0.46	0.1	-0.51
MRPS28	0.07	0.54	0.79	0.42	0.73	0.78	0.33	0.68	0.92	0.44	0.54	0.66	0.33	1.02	0.47	0.23	-0.09	0.28	0.32	0.17	0.35	-0.06	0.01	0.06	0.1	0.08	0.26	-0.28	-0.15	0.34	0.03	0.72	0.42	0.48	0.52	0.51	0.93	0.36	0.59	0.55	0.33	-0.13
RPL4	3.6	3.46	3.43	3.65	3.37	3.21	3.54	3.49	3.23	3.54	3.34	3.09	3.41	3.35	2.87	4.1	3.93	4.54	3.74	3.89	4.41	3.1	3.09	4.7	3.62	3.66	4.53	2.72	3.22	4.51	5.06	4.39	4.59	5.05	4.39	4.61	3.86	4.46	4.29	5.29	4.44	5.87
FBP1	4.44	4.34	4.4	4.11	4.24	4.02	4.28	4.32	3.85	4.28	3.84	3.1	3.69	3.21	3.33	2.8	3.76	1.37	2.27	2.47	0.58	1.42	3.27	1.17	2.03	1.5	0.05	1.2	2.18	-0.16	1.24	0.05	-0.26	0.21	0.12	-0.13	-0.05	0.1	-0.12	0.02	-0.03	0.99
WDR7	0.11	0.04	0.24	0.1	0.31	0.14	0.13	0.21	0.18	-0.13	0.04	-0.16	0.02	0.44	-0.22	0.17	0.02	0.03	-0.33	-0.05	-0.15	0.1	-0.15	0.12	-0.64	-0.21	-0.1	-0.05	-0.18	0.16	-0.7	-0.39	-0.57	-0.44	-0.52	-0.23	-0.44	-0.28	-0.33	-0.54	-0.31	-0.05
ZNF300	-0.9	-0.67	-0.56	-0.61	-0.59	-0.67	-0.68	-0.63	-0.69	-0.63	-0.75	-0.7	-0.67	-0.72	-0.8	-0.69	-0.5	-0.5	-0.78	-0.53	-0.58	-0.77	-0.58	-0.61	-0.82	-0.55	-0.55	-0.78	-0.66	-0.6	-0.63	-0.69	-0.58	-0.84	-0.73	-0.66	-0.67	-0.7	-0.78	-0.35	-0.83	-0.22
PVRL4	-0.64	-0.68	-0.73	-0.73	-0.72	-0.88	-0.68	-0.86	-0.86	-0.76	-0.75	-0.74	-0.72	-0.8	-0.81	-0.89	-0.78	-0.86	-0.66	-0.8	-0.64	-0.65	-0.64	-0.76	-0.72	-0.75	-0.83	-0.57	-0.67	-0.89	-0.88	-0.39	-0.52	-0.73	-0.46	-0.37	-0.58	-0.44	-0.61	-0.29	-0.53	-0.54
COP	1.02	0.98	1.77	0.9	0.82	1.7	1.02	0.93	1.88	0.75	0.85	1.7	0.94	1.24	1.77	2.41	1.28	1.6	3.06	2.47	2.28	2.28	1.39	1.35	2.93	1.87	1.85	2.14	1.27	1.05	-0.06	-0.22	-0.42	-0.15	-0.38	-0.19	0.14	-0.44	-0.27	0.39	-0.47	-0.98
UBQLN1	-0.21	0.2	-0.02	-0.18	0.28	0.17	-0.1	0.13	0.19	-0.25	0.31	0.21	-0.13	0.74	0.27	-0.55	-0.1	-0.2	0.02	-0.09	-0.07	-0.15	-0.07	-0.09	0.14	0.25	-0.06	0.23	0.13	0.14	-0.46	0.04	-0.05	-0.29	0.26	-0.14	-0.13	-0.03	-0.21	-0.41	0.03	-0.39
UBQLN2	1.14	1.15	1.06	1.35	1.26	1.2	1.39	1.24	1.21	1.31	1.37	1.26	1.2	1.3	1.11	1.95	1.48	1.86	1.49	1.44	2.38	1.85	1.6	1.79	1.39	1.45	2.1	1.67	1.42	2.16	1	1.25	1.14	1.18	1.18	1.07	1.24	0.94	1.2	0.36	0.98	0.03
UBQLN3	-0.52	-0.45	-0.56	-0.58	-0.59	-0.48	-0.6	-0.48	-0.53	-0.5	-0.51	-0.37	-0.24	-0.57	-0.36	-0.66	-0.62	-0.77	-0.66	-0.56	-0.6	-0.83	-0.65	-0.75	-0.4	-0.56	-0.71	-0.53	-0.72	-0.78	-0.39	-0.66	-0.67	-0.53	-0.5	-0.46	-0.83	-0.46	-0.59	-0.52	-0.44	-0.08
SCAP1	-0.46	-0.23	-0.08	-0.16	-0.22	-0.32	-0.12	-0.37	-0.24	-0.29	-0.27	-0.18	-0.27	-0.18	-0.35	0.15	-0.25	1.57	-0.13	-0.52	0.77	-0.19	-0.59	1.4	-0.64	-0.12	1.29	-0.68	-0.51	1.1	0.32	-0.16	-0.37	-0.1	-0.36	-0.08	0.14	-0.6	0.02	0.03	-0.69	-0.51
PFN1	5.4	4.78	4.93	5.05	4.82	4.76	5.25	4.98	4.68	5.38	4.76	5.2	5.47	4.22	4.61	5.13	5.14	4.57	5.11	5.19	4.5	5.24	5.46	4.65	5.01	4.82	4.54	4.94	5.22	3.86	3.88	4.62	4.99	5.17	4.73	4.87	4.51	5.09	4.61	5.22	4.84	2.95
PFN2	-0.61	-0.83	-0.63	-0.75	-0.79	-0.53	-0.49	-0.6	-0.76	-0.79	-0.53	-0.63	-0.68	-0.7	-0.59	-0.55	-0.69	-0.5	-0.67	-0.74	-0.65	-0.5	-0.5	-0.38	-0.42	-0.79	-0.59	-0.64	-0.43	-0.56	2	1.08	0.83	1.54	1.15	1.15	1.34	0.91	1	0.93	1.05	0.48
PURA	-0.53	-0.27	-0.25	-0.51	-0.35	-0.36	-0.52	-0.55	-0.53	-0.4	-0.52	-0.54	-0.58	-0.29	-0.25	-0.32	-0.45	-0.17	-0.42	-0.27	-0.27	-0.23	-0.42	-0.29	-0.44	-0.5	-0.28	-0.53	-0.41	0.09	-0.35	-0.31	-0.64	-0.32	-0.33	-0.21	-0.35	-0.23	-0.33	-0.11	-0.25	0.27
ADAMDEC1	0.21	0.29	0.4	0.42	0.34	0.63	0.66	0.33	0.63	0.67	0.63	0.72	0.62	0.72	0.29	1.07	0.64	0.67	2.24	1.97	1.15	3.18	1.65	2.14	2.35	1.77	0.35	2.63	1.71	0.87	-0.8	-0.78	-0.66	-0.72	-0.83	-0.74	-0.69	-0.7	-0.89	-0.5	-0.67	-0.22
RPL14	0.8	0.29	0.51	0.83	0.33	0.34	0.79	0.29	0.32	0.78	0.27	0.26	0.73	-0.37	0.02	1.31	-0.2	0.92	1.2	-0.1	0.97	0.77	-0.04	1.11	1.34	0.13	1.1	0.46	0.08	1.45	1.21	0.96	0.58	1.39	0.77	0.96	2.02	0.73	0.84	1.92	0.64	0.58
RPL6	2.77	2.6	2.69	2.68	2.72	2.59	2.5	2.76	2.71	2.46	2.59	2.46	2.38	2.8	2.29	3.24	2.98	3.75	2.77	2.81	3.59	2.4	2.35	3.79	2.64	2.81	3.67	2.02	2.59	3.82	3.31	3.5	3.45	3.67	3.69	3.56	3.3	3.3	3.42	4.57	3.39	3.41
TEKT1	-0.69	-0.75	-0.74	-0.73	-0.73	-0.8	-0.8	-0.73	-0.78	-0.6	-0.62	-0.86	-0.52	-0.75	-0.93	-0.85	-0.77	-0.7	-0.49	-0.72	-0.93	-0.59	-0.76	-0.75	-0.96	-0.9	-0.71	-0.63	-0.73	-0.93	3.6	1.73	1.09	1.58	1.28	1.46	1.66	1.48	1.63	2.24	1.24	-0.51
TLN1	0.64	0.27	0.16	0.11	0.07	0.33	0.26	0.37	0.6	-0.13	0.12	0.22	0.34	-0.21	0.6	0.12	0.28	-0.13	0.16	0.15	-0.18	0.09	0.43	-0.1	0.1	0.37	-0.4	0.63	0.27	-0.03	-0.75	-0.66	-0.72	-0.56	-0.74	-0.64	-0.7	-0.53	-0.74	-0.3	-0.8	-0.19
LRBA	-0.47	-0.64	-0.48	-0.3	-0.4	-0.51	-0.32	-0.4	-0.33	-0.3	-0.46	-0.6	-0.42	-0.33	-0.38	-0.36	-0.25	0.15	-0.31	-0.5	0.46	-0.4	-0.5	0.19	-0.4	-0.34	0.02	-0.72	-0.43	0.44	0.65	0.41	0.29	0.41	0.24	0.43	0.45	0.22	0.39	0.12	0.33	-0.1
PCOLCE2	1.86	2.28	2.17	2	2.31	2.12	1.92	2.23	2.11	2.16	2.24	2.25	1.94	2.22	1.93	-0.85	-0.61	-0.96	-0.56	-0.75	-0.89	-0.86	-0.8	-0.85	-0.78	-0.8	-0.83	-0.84	-0.72	-0.84	-0.54	-0.96	-0.43	-0.44	-0.82	-0.33	-0.76	-0.75	-1.12	-0.6	-0.7	-0.66
DEFB118	-0.47	-0.52	-0.57	-0.65	-0.66	-0.62	-0.75	-0.5	-0.59	-0.52	-0.59	-0.54	-0.47	-0.75	-0.8	-0.68	-0.67	-0.6	-0.46	-0.86	-0.53	-0.5	-0.75	-0.62	-0.5	-0.54	-0.76	-0.76	-0.49	-0.79	-0.52	-0.76	-0.66	-0.72	-0.62	-0.61	-0.82	-0.62	-0.61	-0.48	-0.55	-0.19
SEC23B	0.95	1.19	1.06	0.92	1.32	1.13	0.87	1.19	1.16	0.83	1.28	1.23	1.03	1.43	1	0.63	0.77	0.9	1.93	1.23	0.93	0.98	0.97	0.82	1.56	1.42	0.71	1.32	1.12	0.87	0.65	1.58	1.07	1.2	1.43	1.33	1.52	1.34	1.46	0.42	1.38	0.65
SEC23B	-0.59	-0.66	-0.7	-0.7	-0.76	-0.72	-0.59	-0.76	-0.71	-0.54	-0.7	-0.76	-0.44	-0.81	-0.76	-0.69	-0.74	-0.74	-0.62	-0.56	-0.75	-0.79	-0.79	-0.85	-0.8	-0.61	-0.77	-0.62	-0.65	-0.82	-0.87	-0.52	-0.69	-0.6	-0.92	-0.65	-0.82	-0.73	-0.64	-0.54	-0.79	-0.51
B3GAT1	0.18	0.01	0.13	0	0.11	0.35	0.12	-0.04	0.24	0.12	0.12	0.2	0.04	-0.39	0.11	-0.36	-0.32	-0.28	0	-0.37	-0.05	0.39	0.17	0.05	0.12	-0.1	-0.15	0.26	0.11	-0.24	-0.23	-0.4	-0.22	-0.4	-0.23	-0.29	-0.43	-0.38	-0.62	0.02	-0.43	0.56
RPLP1	3.91	3.74	3.86	3.74	3.72	3.53	3.62	3.91	3.71	3.64	3.64	3.59	3.6	2.56	3.44	4.01	3.92	4.61	3.61	3.84	4.49	3.04	3.06	4.82	3.85	3.61	4.6	2.74	3.26	4.28	5.08	4.43	4.32	4.58	4.22	4.75	4.02	4.23	4.4	5.2	4.15	5.66
RPLP2	2.69	2.75	2.8	2.46	2.54	2.61	2.51	2.75	2.78	2.47	2.56	2.5	2.5	2.78	2.68	3.33	2.76	4.3	2.94	2.95	4.22	2.37	2.63	4.5	3.15	2.98	4.54	2.01	2.75	4.17	3.19	3.58	3.63	3.54	3.61	3.94	3.36	3.64	3.58	3.94	3.72	4.45
RDX	0.46	0.39	0.26	0.7	0.64	0.58	0.7	0.26	0.54	0.75	0.75	0.44	0.33	0.91	0.17	-0.16	0.07	-0.37	0.98	0.77	0.25	0.74	0.04	0.07	0.62	0.81	-0.24	0.46	0.21	0.04	-0.55	-0.11	-0.29	0.03	-0.17	-0.08	0.12	-0.44	-0.07	-0.4	-0.15	-0.6
RFX5	0.96	0.92	1.07	1.22	1.06	0.98	1.21	0.86	1.13	0.85	0.87	0.99	0.99	1.46	0.51	1.25	1.23	1.02	0.82	1.21	1.08	1.16	0.7	0.87	0.42	0.34	0.83	0.14	0.16	1.23	0.27	0.03	0.1	0.27	0.07	-0.14	0.16	0.01	0.19	-0.3	-0.03	-0.45
FUSIP1	0.11	0.34	0.32	0.3	0.37	0.32	0.11	0.17	0.28	0.35	0.55	0.26	0.09	0.36	0.3	0.2	0.38	0.75	0.47	0.49	0.68	0.37	0.12	0.65	0.65	0.71	0.51	0.34	0.27	1.03	-0.07	0.56	0.36	0.13	0.66	0.56	0.61	0.28	0.79	-0.19	0.22	0.85
FUSIP1	0.27	0.03	0.27	0.26	0.16	0.35	0.16	0.02	0.21	0.25	0.07	0.23	0.1	0.27	0.04	0.11	0.19	0.34	0.45	0.24	0.43	0.28	0.05	0.5	0.42	0.52	0.22	0.19	0.39	0.8	-0.06	0.25	0.13	0.34	0.32	0.38	0.36	0.01	0.26	0	0.43	0.03
FUSIP1	-0.17	0.02	-0.03	-0.11	-0.08	-0.16	-0.11	-0.06	-0.07	-0.13	-0.11	-0.14	-0.25	0.1	-0.25	-0.13	-0.2	0.41	0.22	0.06	0.58	0	-0.31	0.44	0.23	0.01	0.37	0.11	-0.05	1.14	-0.64	0.01	-0.02	-0.13	-0.23	0.02	0.17	-0.18	0.08	-0.41	-0.18	-0.42
GOSR2	-0.46	-0.46	-0.46	-0.34	-0.35	-0.41	-0.47	-0.39	-0.51	-0.41	-0.5	-0.51	-0.36	-0.46	-0.43	-0.65	-0.58	-0.58	-0.39	-0.48	-0.34	-0.52	-0.55	-0.52	-0.5	-0.56	-0.49	-0.53	-0.69	-0.54	-0.54	-0.74	-0.45	-0.39	-0.47	-0.59	-0.48	-0.52	-0.54	-0.65	-0.44	-0.48
GOSR2	-0.26	-0.39	-0.21	-0.34	-0.35	-0.17	-0.18	-0.33	-0.27	-0.14	-0.26	-0.1	-0.18	-0.27	0.07	-0.42	-0.46	-0.48	-0.06	-0.57	-0.18	-0.35	-0.49	-0.42	-0.06	-0.26	-0.31	-0.28	-0.44	-0.44	-0.67	-0.41	-0.45	-0.45	-0.31	-0.56	-0.32	-0.52	-0.53	-0.3	-0.57	0.2
GOSR2	0.12	0.14	0.19	0.21	0.14	0.18	0.1	0.18	0.07	0.28	0.09	0.36	0.41	0.08	0.88	-0.16	-0.35	-0.24	0.31	-0.01	-0.1	-0.27	-0.19	-0.21	0.3	-0.05	-0.09	-0.02	0.05	-0.52	-0.43	-0.11	-0.14	-0.04	-0.24	-0.26	0.06	-0.45	-0.16	0.14	0.01	-0.6
CES1	2.28	1.75	1.97	2.11	1.61	1.78	2.23	1.77	1.59	2.53	1.67	1.81	2.37	1.58	2.17	0.04	0.42	-0.63	0.19	0.12	-0.56	0.42	-0.1	-0.58	0.22	0.07	-0.67	1.58	0.32	-0.72	0.24	-0.36	-0.41	-0.44	-0.25	-0.33	-0.35	-0.05	-0.38	-0.09	-0.01	0.82
DAP3	1.15	1.35	1.52	1.45	1.51	1.64	1.43	1.47	1.46	1.35	1.45	1.72	1.52	1.73	1.47	1.16	1.19	1.59	1.32	1.47	1.47	1.3	1.13	1.49	1.33	1.47	1.66	1.43	1.4	1.57	1.09	1.53	1.62	1.56	1.74	1.46	1.64	1.49	1.38	1.37	1.62	0.8
MGAT4B	1.83	1.97	1.62	2.1	1.95	1.66	2.13	1.88	1.71	1.98	1.82	1.51	1.78	1.19	1.27	1.36	1.46	0.89	0.65	1.19	0.39	1.61	1.34	0.92	0.56	1.18	0.43	1.48	1.52	0.7	0.64	1.98	2.03	1.75	2.2	1.7	1.76	1.72	2.01	0.05	1.79	0.65
MGAT4B	-0.36	-0.54	-0.55	-0.49	-0.42	-0.56	-0.59	-0.46	-0.56	-0.41	-0.43	-0.58	-0.25	-0.5	-0.51	-0.78	-0.51	-0.78	-0.62	-0.68	-0.65	-0.63	-0.49	-0.71	-0.51	-0.62	-0.6	-0.54	-0.55	-0.55	-0.48	-0.28	-0.36	-0.53	-0.36	-0.45	-0.58	-0.62	-0.56	-0.11	-0.44	0.01
CYP26A1	-0.82	-0.71	-0.72	-0.68	-0.76	-0.76	-0.64	-0.81	-0.75	-0.63	-0.89	-0.67	-0.57	-0.92	-0.71	-0.51	-0.57	-0.73	-0.65	-0.65	-0.74	-0.8	-0.73	-0.91	-0.63	-0.78	-0.65	-0.67	-0.58	-0.89	1.67	-0.08	0.19	0.65	0.23	-0.22	0.84	0.08	-0.04	-0.01	0.01	-0.05
CYP26A1	-0.73	-0.63	-0.49	-0.61	-0.63	-0.72	-0.58	-0.72	-0.76	-0.46	-0.6	-0.71	-0.64	-0.74	-0.68	-0.6	-0.75	-0.58	-0.52	-0.76	-0.83	-0.69	-0.56	-0.78	-0.65	-0.75	-0.67	-0.69	-0.71	-0.83	-0.39	-0.7	-0.66	-0.46	-0.78	-0.77	-0.69	-0.76	-0.69	-0.47	-0.58	-0.08
GLMN	-0.67	-0.41	-0.59	-0.6	-0.59	-0.48	-0.62	-0.48	-0.4	-0.61	-0.61	-0.49	-0.63	-0.67	-0.68	-0.45	-0.72	-0.44	-0.47	-0.45	-0.42	-0.49	-0.55	-0.43	-0.3	-0.57	-0.45	-0.56	-0.43	-0.41	-0.61	-0.53	-0.5	-0.7	-0.67	-0.62	-0.76	-0.73	-0.46	-0.67	-0.58	0.96
GLMN	-0.41	-0.54	-0.38	-0.51	-0.44	-0.33	-0.38	-0.55	-0.32	-0.41	-0.25	-0.33	-0.39	-0.3	-0.5	-0.14	-0.15	0.16	-0.38	0.25	0.27	-0.36	-0.35	0.1	-0.61	-0.13	0.38	-0.46	-0.41	0.46	-0.35	-0.48	-0.39	-0.37	-0.31	-0.35	-0.25	-0.2	-0.28	-0.38	-0.24	-0.27
FAP	-0.54	-0.42	-0.69	-0.6	-0.62	-0.51	-0.68	-0.72	-0.68	-0.46	-0.45	-0.74	-0.52	-0.61	-0.54	-0.48	-0.69	-0.5	-0.48	-0.66	-0.55	-0.63	-0.45	-0.54	-0.36	-0.71	-0.5	-0.58	-0.39	-0.52	-0.3	-0.75	-0.36	-0.61	-0.67	-0.72	-0.61	-0.35	-0.43	-0.39	-0.35	0.3
FN1	2.91	2.87	3.42	2.71	2.85	3.58	2.42	2.87	3.26	2.79	2.68	2.59	1.85	2.73	3.11	0.77	4.42	-0.91	0.63	3.67	-0.8	-0.44	-0.31	-0.82	0.49	3.19	-0.83	-0.85	-0.8	-0.96	-0.16	-0.57	-0.67	-0.57	-0.44	-0.37	-0.72	-0.61	-0.46	-0.47	-0.66	-0.19
FN1	-0.57	-0.55	-0.45	-0.69	-0.58	-0.37	-0.5	-0.49	-0.55	-0.76	-0.6	-0.75	-0.74	-0.65	-0.61	-0.73	-0.73	-0.91	-0.59	-0.76	-0.68	-0.75	-0.71	-0.82	-0.66	-0.71	-0.84	-0.62	-0.77	-0.89	-0.65	-0.72	-0.71	-0.62	-0.99	-0.85	-0.8	-0.62	-0.76	-0.41	-0.7	-0.27
RPLP0	1.89	1.85	1.9	1.4	1.86	1.7	1.52	1.84	1.75	1.34	1.74	1.49	1.55	0.82	1.43	1.92	1.69	3.04	1.72	1.95	2.82	1.23	0.98	3.17	1.67	1.65	2.89	0.81	1.27	2.87	2.62	3.33	3.14	3.3	3.3	3.68	3.17	3.37	3.44	4.04	2.83	3.56
MFI2	-0.39	-0.5	-0.55	-0.42	-0.39	-0.64	-0.44	-0.46	-0.64	-0.41	-0.53	-0.69	-0.6	-0.43	-0.59	-0.6	-0.6	-0.72	-0.54	-0.5	-0.74	-0.64	-0.59	-0.68	-0.5	-0.73	-0.69	-0.55	-0.58	-0.65	-0.51	-0.52	-0.59	-0.4	-0.51	-0.58	-0.36	-0.59	-0.67	-0.53	-0.46	-0.45
TCEB1	2.81	2.61	2.52	2.74	2.71	2.55	2.71	2.64	2.42	2.96	2.74	2.62	3.11	2.83	2.4	1.66	2.06	1.85	2.3	2.06	1.86	1.8	1.84	1.59	2.81	2.57	2.41	2.41	2.55	1.98	1.18	2.47	2.35	2.64	2.36	2.48	2.63	2.38	2.34	3.33	2.46	1.22
DNM1L	-0.36	-0.26	-0.28	-0.23	-0.33	-0.09	-0.26	-0.34	-0.27	-0.27	-0.34	-0.21	-0.42	-0.41	-0.31	-0.33	-0.34	-0.33	-0.28	-0.16	-0.36	-0.38	-0.27	-0.39	-0.21	-0.18	-0.43	-0.21	-0.21	-0.13	-0.4	-0.41	-0.58	-0.46	-0.15	-0.47	-0.42	-0.47	-0.45	-0.39	-0.42	-0.48
WNT1	-0.71	-0.87	-0.79	-0.71	-0.62	-0.84	-0.63	-0.74	-0.79	-0.85	-0.56	-0.63	-0.7	-0.65	-0.94	-0.95	-0.85	-0.49	-0.68	-0.99	-0.53	-0.67	-0.67	-0.65	-0.5	-0.58	-0.75	-0.58	-0.69	-0.82	-0.58	-0.9	-0.61	-0.78	-0.66	-0.8	-0.66	-0.34	-0.78	-0.5	-0.54	-0.39
CDK2	-0.6	-0.68	-0.63	-0.7	-0.61	-0.83	-0.57	-0.75	-0.77	-0.67	-0.83	-0.59	-0.49	-0.96	-0.85	-0.59	-0.53	-0.54	-0.44	-0.52	-0.55	-0.51	-0.67	-0.4	-0.6	-0.52	-0.72	-0.32	-0.51	-0.85	-0.99	-0.7	-0.74	-0.41	-0.75	-0.69	-0.91	-0.6	-0.64	-0.57	-0.92	0.3
CDK2	-0.23	-0.36	-0.37	-0.29	-0.34	-0.31	-0.33	-0.3	-0.44	-0.37	-0.33	-0.45	-0.44	-0.25	-0.41	-0.33	-0.15	-0.11	-0.21	-0.12	0.03	0.16	-0.04	-0.12	-0.21	-0.22	0.13	0.15	-0.09	0.19	-0.58	-0.27	-0.27	-0.62	-0.44	-0.55	-0.35	-0.39	-0.32	-0.51	-0.31	-1.11
CDK4	0.87	0.6	0.71	0.65	0.57	0.6	0.41	0.64	0.63	0.28	0.53	0.51	0.47	0.48	0.59	-0.09	0.02	0.3	-0.11	0.5	0.37	-0.06	-0.13	0.32	0.42	0.59	0.19	0.33	-0.11	0.16	-0.03	0.08	0.1	0.19	0.06	-0.08	-0.03	-0.06	-0.02	-0.12	-0.02	0.65
CDK4	1.23	1.47	1.54	1.31	1.44	1.51	1.37	1.48	1.51	0.99	1.32	1.22	1.31	1.63	1.57	0.69	0.57	0.89	0.55	0.9	0.91	0.58	0.36	0.83	0.96	1.21	1.02	0.66	0.67	0.86	0.52	0.46	0.45	0.55	0.35	0.45	0.78	0.6	0.25	0.33	0.56	0.63
UNC119	0.23	0.24	0.32	0.32	0.28	0.39	0.38	0.29	0.34	0.22	0.15	0.16	0.14	-0.22	-0.09	0.5	0.31	0.1	0.08	0.3	-0.22	0.91	0.48	-0.01	-0.02	0.12	0.03	0.72	0.54	-0.03	-0.23	-0.19	-0.61	-0.42	-0.29	-0.16	-0.26	-0.31	-0.14	-0.41	-0.34	-0.48
CENTB5	-0.76	-0.8	-0.76	-0.72	-0.84	-0.84	-0.81	-0.74	-0.81	-0.54	-0.89	-0.82	-0.68	-0.86	-0.73	-0.66	-0.64	-0.88	-0.55	0.12	-0.72	-0.71	-0.56	-0.68	-0.73	-0.68	-0.59	-0.64	-0.73	-0.89	-0.7	-0.91	-0.86	-0.52	-0.78	-0.62	-0.94	-0.49	-0.79	-0.66	-0.78	-0.63
TMEM10	-0.73	-0.81	-0.77	-0.8	-0.84	-0.64	-0.73	-0.69	-0.69	-0.47	-0.89	-0.67	-0.86	-0.74	-0.78	-0.79	-0.39	-0.73	-0.58	-0.21	-0.75	-0.71	-0.54	-0.81	-0.62	-0.47	-0.72	-0.78	-0.74	-0.69	-0.65	-0.58	-0.49	-0.45	-0.68	-0.7	-0.7	-0.77	-0.91	-0.34	-0.5	0.17
PSIP1	-0.72	-0.82	-0.8	-0.69	-0.62	-0.93	-0.87	-0.73	-0.79	-0.76	-0.83	-0.76	-0.8	-0.7	-0.7	-0.63	-0.98	-0.65	-0.76	-0.84	-0.69	-0.72	-0.9	-0.72	-0.62	-0.75	-0.73	-0.7	-0.5	-0.13	-0.8	-0.77	-0.69	-0.5	-0.71	-0.87	-0.89	-0.83	-0.77	-0.58	-0.85	-0.1
PSIP1	-0.55	-0.48	-0.46	-0.62	-0.62	-0.47	-0.57	-0.64	-0.47	-0.57	-0.45	-0.5	-0.49	-0.76	-0.69	0.29	-0.01	0.33	-0.6	-0.34	-0.04	-0.09	-0.16	0.32	-0.6	-0.49	0.13	-0.33	-0.45	0.35	0.53	0.03	-0.02	-0.02	-0.28	-0.24	-0.02	-0.34	0.09	-0.32	0.05	0.03
MRPS12	0.75	1.03	0.92	0.99	0.99	0.78	1.28	1.04	0.94	0.72	0.77	0.83	0.9	0.91	0.74	0.52	0.82	0.72	0.78	0.89	0.77	0.43	0.29	0.56	0.4	0.5	0.7	0.17	0.17	0.39	0.06	0.64	0.83	0.8	0.71	0.56	0.98	0.93	0.54	0.78	0.74	-0.27
MRPS21	0	0.18	-0.17	0.08	0.13	-0.32	-0.08	0.2	-0.21	-0.17	0.26	-0.21	-0.1	0.08	-0.36	-0.01	0.21	0.47	-0.29	0.44	0.2	-0.1	-0.05	0.42	-0.07	0.09	0.29	-0.22	0.1	0.45	-0.04	0.14	0.35	0.27	0.37	-0.08	0.28	0.24	0.11	-0.24	0.18	-0.16
MRPS33	0.21	0.45	0.72	0.3	0.27	0.64	0.4	0.46	0.73	0.3	0.51	0.36	0.23	0.7	0.24	0.22	0.18	0.64	0.02	0.5	0.93	-0.05	0.14	0.74	-0.11	0.11	0.81	-0.31	-0.05	0.87	0.51	0.86	0.77	0.71	0.83	0.69	1.17	0.57	0.72	1.01	0.66	0.25
MRPS30	0.39	0.31	0.22	0.58	0.56	0.3	0.42	0.62	0.35	0.31	0.54	0.23	0.37	0.78	-0.02	0.11	-0.19	0.06	-0.08	-0.23	0.32	-0.17	-0.41	0.14	-0.26	-0.25	0.04	-0.21	-0.34	0.4	-0.28	0.24	0.18	0.51	0.21	0.17	0.62	0.1	0.17	-0.01	0.22	-0.02
MRPS31	0.33	0.36	0.22	0.17	0.44	0.19	0.26	0.37	0.29	0.13	0.27	0.12	0.18	0.4	0.19	0.52	0.38	0.89	0.2	0.27	0.68	0.33	0.34	0.75	-0.24	0.24	0.67	0.18	0.28	0.91	2.62	1.47	1.11	1.65	1.27	1.54	1.84	1.06	1.54	1.68	1.23	-0.42
MRPS35	0.75	0.88	0.82	0.56	0.85	0.69	0.8	0.83	0.82	0.55	0.82	0.55	0.45	0.93	0.32	0.38	0.15	0.44	0.03	0.59	0.35	-0.16	-0.09	0.39	-0.06	0.11	0.44	-0.28	-0.08	0.53	0.36	0.8	0.83	0.94	0.82	0.92	1.22	0.74	0.83	0.47	0.91	0.06
MRPL51	1.89	1.48	1.42	1.69	1.43	1.14	1.69	1.46	1.34	1.5	1.37	1.41	1.76	1.2	0.92	0.99	1.16	1.07	1.21	1.44	1.09	0.92	1.13	1.25	1.33	1.37	0.91	1.57	1.78	0.78	1.23	1.54	1.49	1.46	1.72	1.75	1.51	1.75	1.62	1.67	1.61	-0.3
MRPS27	0.41	-0.01	0.06	0.19	0.08	0.04	0.15	0.05	0.19	-0.03	-0.2	-0.15	-0.04	0.28	-0.15	0.05	0.04	0.27	-0.18	0.14	0.37	-0.23	-0.25	0.26	-0.16	-0.1	0.26	-0.41	-0.37	0.58	0.53	0.03	0.1	0.18	0.09	0.18	0.19	0.18	0.08	-0.01	-0.06	-0.05
AP1S1	-0.15	-0.09	-0.33	-0.33	-0.24	-0.27	-0.57	-0.65	-0.41	-0.4	-0.27	-0.3	-0.44	-0.94	-0.46	-0.52	-0.58	-0.79	-0.78	-0.88	-0.48	-0.46	-0.52	-0.49	-0.6	-0.74	-0.81	-0.27	-0.36	-0.69	-0.55	-0.33	-0.54	-0.22	-0.2	-0.34	-0.51	-0.32	-0.5	-0.08	-0.27	-0.19
AP1S1	-0.16	-0.39	-0.2	-0.33	-0.21	-0.1	-0.4	-0.37	-0.22	-0.37	-0.48	-0.27	-0.37	-0.78	-0.24	-0.46	-0.51	-0.59	-0.65	-0.44	-0.78	-0.54	-0.36	-0.52	-0.42	-0.54	-0.75	-0.27	-0.33	-0.65	-0.57	-0.53	-0.15	-0.35	-0.32	-0.53	-0.5	-0.31	-0.37	-0.57	-0.38	-0.02
AP1S1	0.8	0.34	0.3	0.66	0.33	0.18	0.48	0.25	0.23	0.49	0.08	0.04	0.25	-0.18	0.49	0.2	-0.27	-0.47	-0.39	-0.12	-0.43	-0.2	0.26	-0.49	-0.39	-0.21	-0.5	0.21	0.13	-0.39	0.11	0.02	0.5	0.6	0.26	-0.19	0.26	0.1	-0.05	0.13	0.24	-0.39
ASS	-0.6	-0.65	-0.57	-0.48	-0.51	-0.52	-0.62	-0.47	-0.79	-0.7	-0.6	-0.7	-0.58	-0.65	-0.58	-0.64	-0.59	-0.49	-0.65	-0.54	-0.3	-0.53	-0.59	-0.54	-0.46	-0.56	-0.55	-0.38	-0.65	-0.55	1.9	3	3.43	4.14	2.99	3.04	3.44	3.25	2.91	3.55	2.99	0.27
ARTN	-0.63	-0.61	-0.69	-0.6	-0.68	-0.95	-0.7	-0.57	-0.85	-0.63	-0.25	-0.69	-0.65	-0.8	-0.72	-0.78	-0.57	-0.77	-0.49	-0.7	-0.63	-0.64	-0.73	-0.63	-0.68	-0.8	-0.66	-0.49	-0.58	-0.75	-0.64	-0.78	-0.85	-0.66	-0.68	-0.87	-0.75	-0.68	-0.67	-0.69	-0.68	-0.82
CCNA2	-0.94	-0.74	-0.75	-0.8	-0.72	-0.8	-0.68	-0.76	-0.75	-0.6	-0.93	-0.77	-0.74	-0.88	-0.81	-0.66	-0.61	-0.68	-0.69	-0.92	-0.84	-0.71	-0.66	-0.79	-0.67	-0.72	-0.72	-0.76	-0.68	-0.57	-0.64	-0.61	-0.62	-0.81	-0.68	-0.85	-0.94	-0.87	-0.73	-0.53	-0.52	0.11
CCND1	-0.69	-0.78	-0.75	-0.68	-0.82	-0.76	-0.76	-0.84	-0.58	-0.79	-0.76	-0.53	-0.6	-0.72	-0.65	-0.59	-0.81	-0.76	-0.62	-0.66	-0.7	-0.64	-0.76	-0.71	-0.69	-0.66	-0.88	-0.88	-0.45	-0.64	0.7	2.08	2.73	1.73	2.26	1.92	1.66	2.49	2.02	0.95	2.31	0.99
CCND2	-0.11	-0.3	-0.24	-0.19	-0.35	-0.3	-0.23	-0.29	-0.21	-0.48	-0.4	0.04	-0.1	-0.16	0.37	0.85	1.3	2.35	1.11	1.01	2.88	1.24	0.71	2.42	0.42	1.05	3.11	0.28	0.6	2.58	0.53	-0.05	0.86	0.17	0.69	-0.04	0.27	0.76	0	-0.08	0.89	-0.45
CCND3	1.33	1.31	0.82	1.01	1.33	1.05	1.06	1.33	1.12	1	1.08	0.86	1.07	1.48	1.28	0.59	0.32	1.25	0.54	0.82	1.08	1.24	1.61	1.06	0.17	0.46	1.24	1.06	0.64	1.31	0.21	-0.25	0.05	-0.04	0.02	-0.35	-0.3	-0.11	-0.2	-0.25	-0.06	-0.76
CDK7	0.65	0.3	0.45	0.53	0.52	0.32	0.55	0.57	0.4	0.23	0.55	0.6	0.59	0.72	0.5	0.21	0.32	0.31	0.2	0.46	0.31	0.44	0.45	0.38	0.46	0.42	0.33	0.64	0.46	0.51	0.74	1.36	1.57	1.99	1.58	1.35	2.08	1.6	1.53	1.94	1.4	0.73
RPL24	4.36	4.09	4.08	4.33	4.08	3.85	4.33	4.18	3.82	4.45	4.07	3.8	4.54	3.93	3.8	4.78	4.73	4.97	4.4	4.42	4.89	3.93	4.23	5.01	4.54	4.39	5.08	3.66	4.3	4.73	5.76	5.32	5.57	5.97	5.49	5.51	5.12	5.68	5.38	8.79	5.64	8.65
RPL26	1.79	2.06	2.07	1.89	2.14	1.96	1.83	2.13	2.03	1.73	2.12	1.86	1.76	2.13	1.5	2.99	2.25	3.5	2.65	2.19	3.29	2.12	1.89	3.59	2.45	2.01	3.6	1.49	1.94	3.63	2.43	2.91	2.69	2.74	2.91	3.02	3.07	2.68	2.92	4.19	2.87	1.33
RPL26L1	1.45	1.47	1.44	1.48	1.4	1.46	1.49	1.55	1.46	1.48	1.49	1.22	1.39	1.68	1.12	1.14	1.01	0.98	0.91	1.16	0.85	1	1.12	0.78	0.55	0.96	0.94	0.64	0.94	1.12	0.97	1.76	1.75	2.06	1.75	1.66	2.25	1.62	1.63	2.61	1.75	0.27
RPL27	3.77	3.7	3.74	3.76	3.58	3.54	3.51	3.81	3.62	3.61	3.54	3.61	3.69	3.72	3.57	4.42	3.95	4.8	4.09	3.94	4.73	3.49	3.58	4.96	3.92	3.75	5.13	2.87	3.57	4.61	4.45	4.62	4.72	4.82	4.59	4.84	4.45	4.68	4.4	7.17	4.55	4.76
WNT3A	-0.57	-0.79	-0.81	-0.68	-0.78	-0.79	-0.82	-0.89	-0.95	-0.57	-0.8	-0.58	-0.73	-0.83	-0.75	-0.86	-0.73	-0.61	-0.74	-0.87	-0.95	-0.63	-0.69	-0.87	-0.75	-0.69	-0.73	-0.76	-0.78	-0.92	0.06	-0.78	-0.77	-0.61	-0.69	-0.59	-0.77	-0.75	-0.88	-0.51	-0.49	0.03
KLHL4	-0.62	-0.63	-0.75	-0.62	-0.59	-0.67	-0.59	-0.51	-0.65	-0.64	-0.65	-0.62	-0.41	-0.74	-0.76	-0.78	-0.61	-0.73	-0.58	-0.91	-0.74	-0.67	-0.69	-0.81	-0.54	-0.73	-0.69	-0.68	-0.6	-0.81	-0.56	-0.84	-0.75	-0.58	-0.78	-0.78	-0.84	-0.69	-0.74	-0.39	-0.76	-0.19
CDK9	0.23	0.23	0.26	0.32	0.38	0.21	0.34	0.38	0.31	0.21	0.35	0.28	0.31	0.09	0.57	0.49	0.13	0.34	0.5	0.67	0.4	0.71	0.46	0.47	0.32	0.41	0.37	0.46	0.14	0.21	0.33	0.2	0	-0.14	0.28	-0.27	0.37	0.31	0.07	0.12	0.2	0.14
CDKL3	-0.43	-0.57	-0.38	-0.56	-0.54	-0.49	-0.39	-0.48	-0.46	-0.43	-0.48	-0.6	-0.6	-0.48	-0.52	-0.64	-0.55	-0.68	-0.6	-0.64	-0.78	-0.59	-0.68	-0.73	-0.53	-0.42	-0.58	-0.48	-0.89	-0.66	-0.23	-0.15	-0.31	-0.11	-0.4	-0.09	-0.12	-0.36	-0.24	-0.27	-0.41	-0.33
COX4I1	2.89	3.03	3.27	2.86	3.05	3.13	2.96	3.16	3.09	3.06	2.97	2.97	3.07	3.01	3.25	3.32	3.05	3.41	2.84	2.74	3.12	2.71	2.83	3.45	3	2.73	3.39	2.56	2.88	3.16	2.78	2.94	3.18	2.97	3.08	3.08	2.91	3.07	2.99	3.02	2.96	1.73
COX5A	2.1	2.31	2.42	2.53	2.4	2.16	2.62	2.47	2.31	2.53	2.37	2.2	2.3	2.28	2	2.18	1.94	1.86	1.61	1.74	1.72	1.7	1.83	1.66	1.42	1.54	1.68	1.39	1.72	1.83	2.26	2.39	2.51	3	2.44	2.32	2.69	2.35	2.23	2.17	2.52	1.58
COX5B	1.87	2.02	2.34	1.85	2.11	2.33	1.81	2.24	2.43	1.8	2.03	2.13	1.69	2.12	2.06	1.97	1.7	1.88	1.63	1.58	1.54	1.72	1.75	1.82	1.53	1.1	1.6	1.12	1.65	1.41	2.15	2.32	1.95	1.9	1.9	2.39	2.28	1.95	1.95	2.5	1.78	1.08
FTSJ3	-0.4	-0.14	-0.22	-0.4	-0.27	-0.38	-0.31	-0.29	-0.31	-0.26	-0.42	-0.27	-0.18	-0.15	-0.15	-0.17	-0.27	-0.18	-0.23	-0.17	-0.04	-0.16	-0.14	-0.25	-0.17	-0.21	-0.06	-0.46	-0.28	-0.39	-0.45	-0.33	-0.01	-0.32	-0.15	-0.08	-0.29	0.11	-0.09	-0.42	-0.31	0.35
KEL	-0.38	-0.72	-0.57	-0.69	-0.59	-0.69	-0.58	-0.73	-0.64	-0.54	-0.79	-0.52	-0.72	-0.68	-0.63	-0.66	-0.52	-0.73	-0.56	-0.78	-0.68	-0.6	-0.54	-0.62	-0.51	-0.67	-0.58	-0.62	-0.4	-0.63	-0.48	-0.75	-0.57	-0.57	-0.71	-0.66	-0.61	-0.5	-0.54	-0.67	-0.59	0.11
CLIC2	0.39	0.34	0.61	0.16	0.41	0.63	0.11	0.22	0.61	0.57	0.78	0.69	0.18	0.57	0.83	0.07	-0.19	-0.09	0.43	0.12	-0.24	0.22	0.09	-0.3	0.63	0.26	0.09	-0.34	-0.23	-0.64	-0.71	-0.76	-0.82	-0.6	-0.79	-0.69	-0.88	-0.74	-0.72	-0.7	-0.58	0.11
RPL23A	3.71	3.56	3.67	3.6	3.52	3.43	3.71	3.67	3.5	3.71	3.49	3.28	3.61	3.6	3.11	4.16	4.37	5.01	3.78	4.17	4.81	3.18	3.35	5.03	4.01	3.9	5.06	2.84	3.66	4.48	5.06	4.57	4.53	5.02	4.51	4.93	4.31	4.71	4.61	7.09	4.74	7.62
RPL29	1.86	1.96	1.9	1.8	1.94	1.79	1.79	1.94	1.79	1.75	1.88	1.65	1.74	1.93	1.89	2.78	2.46	3.55	2.27	2.39	3.48	2	2.08	3.64	2.19	2.17	3.8	1.45	1.86	3.26	3.31	3.01	3.13	3.27	2.89	3.28	3.11	3.26	3.08	4.6	3.1	2
RFP	-0.25	-0.29	-0.18	-0.27	-0.25	-0.25	-0.41	-0.15	-0.16	-0.54	-0.27	-0.25	-0.28	-0.21	-0.31	-0.29	-0.37	-0.51	-0.29	-0.18	0.01	-0.34	-0.33	-0.29	-0.23	-0.23	-0.23	-0.08	-0.21	-0.41	-0.57	-0.63	-0.28	-0.3	-0.38	-0.4	-0.3	-0.33	-0.35	-0.48	-0.44	-0.48
WDR1	1.14	1.1	1.23	1.15	1.23	1.24	1.21	1.23	1.29	1.17	1.33	1.38	1.33	1.29	1.39	0.92	0.73	0.56	1.76	0.95	0.74	1.26	1.03	0.72	1.96	1.33	0.66	1.36	1.1	0.98	0.24	1.59	1.85	1.98	1.65	1.59	1.95	1.67	1.42	0.75	1.73	0.65
WDR1	2.83	2.68	2.46	2.83	2.67	2.51	2.95	2.61	2.4	2.71	2.59	2.55	2.88	2.4	2.41	2.38	2.16	1.98	2.92	2.44	1.97	2.37	2.48	2.03	3.05	2.65	2.07	2.61	2.61	2.07	1.92	2.89	2.99	3.27	3	2.91	2.85	3.16	3.04	2.07	3.04	1.99
PIK4CA	-0.62	-0.95	-0.83	-0.6	-0.87	-0.75	-0.95	-0.95	-0.81	-0.59	-0.83	-0.53	-0.69	-0.96	-0.57	-0.59	-0.8	-0.84	-0.68	-0.38	-0.77	-0.68	-0.86	-0.81	-0.44	-0.77	-0.67	-0.31	-0.78	-0.76	-0.58	-0.67	-0.65	-0.66	-0.61	-0.92	-0.88	-0.6	-0.92	-0.74	-0.75	-0.42
FEZ1	-0.58	-0.87	-0.71	-0.63	-0.55	-0.6	-0.82	-0.57	-0.78	-0.76	-0.74	-0.55	-0.69	-0.82	-0.79	-0.62	-0.81	-0.55	-0.24	-0.47	-0.45	-0.56	-0.47	-0.77	-0.54	-0.42	-0.55	-0.42	-0.29	-0.44	-0.75	-0.64	-0.83	-0.58	-0.52	-0.41	-0.73	-0.58	-0.52	-0.63	-0.66	0.35
FEZ1	-0.76	-0.59	-0.73	-0.89	-0.82	-0.81	-0.74	-0.74	-0.72	-0.5	-0.78	-0.66	-0.75	-0.78	-0.75	-0.75	-0.58	-0.63	-0.09	-0.26	-0.27	-0.45	-0.68	-0.88	-0.45	-0.44	-0.3	-0.36	-0.51	-0.08	-0.93	-0.7	-0.77	-0.67	-0.7	-0.61	-0.8	-0.67	-0.55	-0.54	-0.72	-0.69
AXUD1	0.16	0.39	-0.3	0.87	0.47	0.33	0.19	0.48	-0.07	1.45	1.1	1.29	1.1	0.58	1.84	0.39	0.25	0.24	2.38	0.63	1.04	1.24	0.93	0.58	3.05	1.94	1.87	2.37	1.68	0.88	0.17	1.74	1.71	1.74	1.5	1.73	1.6	1.49	1.68	1.01	1.65	-0.39
PEX16	-0.65	-0.48	-0.51	-0.55	-0.83	-0.57	-0.5	-0.7	-0.7	-0.4	-0.5	-0.74	-0.65	-0.61	-0.62	-0.43	-0.52	-0.62	-0.73	-0.54	-0.82	-0.65	-0.58	-0.7	-0.45	-0.64	-0.89	-0.63	-0.75	-0.65	-0.69	-0.77	-0.65	-0.6	-0.69	-0.68	-0.73	-0.69	-0.8	-0.64	-0.51	-0.95
ADORA2A	-0.81	-0.67	-0.66	-0.63	-0.37	-0.57	-0.54	-0.66	-0.64	-0.42	-0.3	0.28	-0.58	-0.37	0.29	-0.39	-0.31	0.01	2.54	1.91	0.81	1.84	1.59	0.05	2.48	2.16	0.71	1.88	1.67	0.54	-0.91	-0.87	-0.86	-0.62	-0.83	-0.71	-0.69	-0.5	-0.78	-0.36	-0.89	-0.19
ZW10	-0.25	0.06	0.2	-0.12	-0.02	0.1	-0.16	0.09	0.13	-0.07	0.27	0.11	-0.19	0.26	0.22	-0.21	0.06	-0.13	-0.11	-0.17	-0.18	-0.25	-0.03	-0.06	-0.12	0.15	0.01	-0.08	0.01	-0.1	-0.3	-0.08	0.1	-0.18	0	-0.02	-0.02	0.01	-0.14	-0.15	0.29	-1.04
COL6A3	-0.67	-0.74	-0.71	-0.83	-0.87	-0.82	-0.89	-0.78	-0.73	-0.64	-0.91	-0.76	-0.66	-0.82	-0.71	-0.68	-0.82	-0.85	-0.8	-0.86	-0.75	-0.68	-0.74	-0.72	-0.51	-0.69	-0.85	-0.7	-0.85	-0.61	-0.58	-0.53	-0.9	-0.66	-0.77	-0.98	-0.9	-0.79	-0.84	-0.44	-0.58	-0.66
KLHDC3	1.43	1.31	1.38	1.24	1.36	1.12	1.5	1.4	1.36	1.11	1.07	0.72	0.95	1.14	1.04	1.66	1.5	1.19	0.47	1.06	0.74	1.23	1	1.19	0.44	0.7	0.89	0.93	0.89	1.08	0.83	0.69	0.79	0.78	0.68	0.57	0.89	0.47	0.71	0.15	0.66	0.06
SORT1	-0.68	-0.48	-0.56	-0.55	-0.56	-0.55	-0.46	-0.48	-0.42	-0.59	-0.65	-0.57	-0.53	-0.64	-0.63	-0.58	-0.55	-0.64	-0.6	-0.66	-0.56	-0.6	-0.62	-0.64	-0.32	-0.78	-0.7	-0.4	-0.66	-0.82	-0.51	-0.79	-0.59	-0.7	-0.66	-0.61	-0.68	-0.55	-0.72	-0.48	-0.73	-1.35
FKBP1A	1.38	1.11	1.32	0.82	1.12	1.07	0.61	0.97	1.07	0.5	0.94	0.89	0.86	0.65	0.7	0.03	0.18	0.44	0.14	0.45	0.46	0.57	0.19	0.66	0.31	0.18	-0.05	1.02	0.33	-0.02	-0.11	0.21	-0.14	0.04	0.19	0.06	-0.12	0.25	0.3	-0.32	-0.3	0.09
FKBP1A	-0.06	0.38	0.35	0.39	0.5	0.34	0.35	0.36	0.4	0.33	0.46	0.41	0.58	0.7	0.36	-0.01	0.16	0.08	0.17	0.42	-0.09	0.26	0.55	-0.09	0.31	0.09	-0.15	0.11	0.45	0.06	-0.31	-0.02	-0.01	0.04	0.22	0.15	0.08	0	-0.2	-0.11	0.1	0.56
FKBP1A	3.31	2.41	2.34	2.44	2.27	2.21	2.37	2.38	2.12	2.08	2.17	2.25	2.63	2.36	2.26	1.94	1.7	1.27	1.28	1.25	0.91	1.79	1.98	1.38	1.16	1.28	0.98	1.8	1.62	1.04	1.49	0.99	1.3	1.47	1.24	1.22	1.43	1.89	1.29	0.96	1.22	0.99
FKBP1B	-0.54	-0.65	-0.51	-0.45	-0.7	-0.55	-0.73	-0.68	-0.49	-0.52	-0.64	-0.45	-0.48	-0.66	-0.44	-0.5	-0.74	-0.71	-0.58	-0.86	-0.78	-0.58	-0.35	-0.74	-0.69	-0.75	-0.73	-0.53	-0.67	-0.71	-0.51	-0.29	-0.22	-0.14	-0.3	-0.17	-0.26	-0.29	-0.29	-0.08	-0.38	-1.11
FKBP2	-0.26	-0.34	-0.41	-0.44	-0.36	-0.39	-0.38	-0.18	-0.64	-0.5	-0.35	-0.53	-0.45	-0.48	-0.43	-0.62	-0.54	-0.56	-0.41	-0.68	-0.34	-0.46	-0.49	-0.35	-0.36	-0.54	-0.34	-0.33	-0.49	-0.74	-0.36	-0.65	-0.42	-0.55	-0.49	-0.5	-0.44	-0.21	-0.55	-0.35	-0.32	-0.82
FKBP3	0.67	1.19	1.09	1.06	0.99	1.14	1.02	1.12	1.12	1.06	1	0.96	0.76	1.22	0.71	1.13	0.96	1.26	0.91	0.99	1.32	0.8	1.01	1.32	0.53	0.8	1.19	0.76	1.06	1.55	0.88	1.34	1.23	1.05	1.2	1.1	1.58	1.09	1.29	1.2	1.16	-0.22
FKBP4	1.34	1.1	0.71	1.1	0.99	0.76	1.19	0.99	0.92	1.77	1.4	0.92	1.3	0.83	1.47	0.27	0.49	0.11	-0.25	0.32	0.21	0.8	0.85	0.16	1.55	1.33	0.64	0.91	0.9	0.15	0.23	0.97	1.06	1.28	0.94	0.95	1.02	1.05	0.81	0.33	1.06	-0.45
FKBP5	0.57	2.36	0.42	0.53	2.42	0.59	0.58	2.33	0.51	0.28	2.18	0.5	0.47	2.44	0.36	0.66	0.65	0.73	1.24	1.12	0.91	1.12	1.1	0.63	0.1	0.79	0.57	0.35	0.6	0.36	-0.69	-0.53	-0.5	-0.55	-0.15	-0.71	-0.72	-0.44	-0.63	-0.61	-0.5	-0.36
FKBP8	-0.57	-0.65	-0.59	-0.63	-0.58	-0.6	-0.57	-0.76	-0.54	-0.59	-0.69	-0.52	-0.56	-0.9	-0.36	-0.61	-0.55	-0.7	-0.68	-0.62	-0.79	-0.74	-0.48	-0.54	-0.73	-0.69	-0.67	-0.67	-0.54	-0.57	-0.8	-0.78	-0.62	-0.62	-0.52	-0.7	-0.81	-0.75	-0.74	-0.58	-0.81	-0.1
ANTXR2	-0.41	-0.47	-0.69	-0.27	-0.53	-0.42	-0.39	-0.51	-0.46	-0.1	-0.41	0.62	0.11	-0.13	0.22	0.63	0.72	0.31	1.1	0.56	0.46	1.57	0.72	0.28	1.47	0.98	0.31	1.9	0.98	0.59	-0.17	-0.21	-0.19	-0.05	-0.03	-0.31	-0.05	-0.42	-0.17	-0.33	-0.14	-0.79
HDAC9	-0.76	-0.93	-0.68	-0.78	-0.78	-0.87	-0.67	-0.89	-0.87	-0.82	-0.9	-0.82	-0.71	-0.88	-1.01	-0.85	-0.69	-0.96	-0.63	-0.77	-1	-0.85	-0.81	-0.79	-0.72	-0.74	-0.81	-0.77	-0.71	-0.99	-0.94	-0.52	-0.58	-0.66	-0.54	-0.55	-0.79	-0.6	-0.7	-0.35	-0.62	-0.22
RPL19	3.78	3.47	3.66	3.63	3.51	3.49	3.6	3.64	3.53	3.59	3.44	3.51	3.69	3.73	3.27	4.07	3.96	4.8	3.72	3.78	4.68	3.41	3.3	4.86	3.82	3.72	4.89	3.16	3.42	4.63	4.78	4.42	4.31	4.64	4.34	4.67	4.12	4.47	4.37	6.13	4.31	6.31
RPS6	3.31	2.95	2.82	3.09	2.89	2.63	3.02	3.08	2.67	3.02	2.91	2.62	3.17	2.72	2.52	3.55	3.39	4.42	3.36	3.52	4.38	2.96	2.89	4.67	3.41	3.17	4.53	2.53	2.89	4.22	4.8	4.23	4.33	4.99	4.46	4.63	4	4.34	4.26	6.33	4.25	5.48
CCNE2	-0.72	-0.62	-0.54	-0.58	-0.77	-0.63	-0.84	-0.7	-0.72	-0.68	-0.72	-0.68	-0.58	-0.77	-0.78	-0.79	-0.68	-0.69	-0.6	-0.75	-0.52	-0.81	-0.74	-0.61	-0.42	-0.46	-0.6	0.61	0.24	-0.57	-0.75	-0.75	-0.67	-0.79	-0.58	-0.68	-0.69	-0.65	-0.52	-0.43	-0.8	0.38
KRT1	-0.55	-0.48	-0.68	-0.66	-0.64	-0.71	-0.7	-0.74	-0.71	-0.52	-0.84	-0.61	-0.67	-0.88	-0.78	-0.58	-0.61	-0.71	-0.6	-0.46	-0.64	-0.61	-0.45	-0.8	-0.61	-0.76	-0.64	-0.66	-0.8	-0.79	-0.53	-0.76	-0.77	-0.66	-0.55	-0.59	-0.74	-0.92	-0.67	-0.7	-0.66	-0.79
KRT3	-0.69	-0.69	-0.75	-0.78	-0.78	-0.69	-0.77	-0.89	-0.74	-0.68	-0.8	-0.64	-0.84	-0.81	-0.69	-0.65	-0.46	-0.79	-0.57	-0.68	-0.83	-0.84	-0.7	-0.96	-0.59	-0.9	-0.7	-0.74	-0.63	-0.94	-0.68	-0.87	-0.79	-0.66	-0.85	-0.66	-0.81	-0.94	-0.73	-0.37	-0.84	-0.19
KRT4	-0.87	-0.92	-0.96	-0.79	-0.73	-0.94	-0.77	-0.79	-0.86	-0.72	-0.75	-0.79	-0.8	-0.8	-0.78	-0.76	-0.86	-0.79	-0.67	-0.85	-0.69	-0.76	-0.58	-0.87	-0.74	-0.79	-0.7	-0.85	-0.69	-0.86	-0.43	-0.33	0.33	0.12	0.15	-0.35	0.08	0.21	-0.23	-0.36	0.11	-0.3
KRT5	-0.43	-0.52	-0.5	-0.61	-0.67	-0.59	-0.67	-0.56	-0.76	-0.5	-0.41	-0.5	-0.56	-0.58	-0.62	-0.62	-0.46	-0.52	-0.5	-0.71	-0.61	-0.57	-0.6	-0.55	-0.36	-0.7	-0.64	-0.38	-0.59	-0.75	2.6	-0.2	0.67	0.38	0.59	-0.23	0.41	0.94	-0.12	0.33	0.87	-0.54
BDKRB2	-0.42	-0.7	-0.72	-0.66	-0.57	-0.62	-0.53	-0.76	-0.78	-0.75	-0.78	-0.52	-0.65	-0.75	-0.62	-0.66	-0.77	-0.62	-0.5	-0.63	-0.74	-0.59	-0.49	-0.73	-0.44	-0.65	-0.71	-0.67	-0.47	-0.72	-0.66	-0.56	-0.74	-0.43	-0.47	-0.56	-0.44	-0.51	-0.55	-0.32	-0.61	-0.05
PAICS	0.21	0.46	0.07	0.21	0.62	0.15	0.3	0.32	0.15	0.22	0.33	-0.11	0.06	0.74	-0.06	-0.13	-0.05	0.61	-0.25	0.53	1.04	-0.37	-0.3	0.48	-0.15	0.14	0.83	-0.37	-0.31	0.8	0.21	1.02	0.94	1.15	0.97	0.8	1.04	0.72	0.77	0.5	0.73	-0.22
BCCIP	-0.27	-0.04	-0.28	-0.34	-0.13	-0.13	-0.26	-0.37	-0.18	-0.12	-0.24	-0.19	-0.16	-0.02	-0.32	-0.57	-0.25	-0.36	-0.19	0.12	-0.12	-0.41	-0.46	-0.23	-0.19	-0.25	-0.17	-0.57	-0.38	-0.19	0.23	0.23	-0.06	0.18	0.25	0.26	0.52	0.03	0.28	-0.04	0.31	0.3
BCCIP	0.18	0.28	0.33	0.16	0.27	0.19	0.06	0.34	0.2	-0.03	0.33	0.18	0.02	0.56	-0.16	-0.23	0.07	0.2	0	0.21	0.29	-0.16	-0.04	0.13	0.03	0.04	0.23	-0.08	-0.08	0.45	0.11	0.81	0.56	0.47	0.72	0.86	0.8	0.6	0.59	0.49	0.72	-0.16
BCCIP	0.79	0.75	0.62	0.69	0.79	0.61	0.69	0.7	0.46	0.5	0.65	0.49	0.66	0.95	0.26	0.38	0.38	0.66	0.5	0.54	0.76	0.03	0.2	0.58	0.31	0.45	0.7	-0.03	0.37	0.76	0.61	1.08	1.11	0.94	1.17	1.04	1.17	1.28	1.08	1.42	1.28	-0.39
BCCIP	-0.81	-0.83	-0.73	-0.79	-0.71	-0.88	-0.68	-0.91	-0.84	-0.62	-0.73	-0.65	-0.79	-0.84	-0.72	-0.77	-0.8	-0.68	-0.79	-0.39	-0.72	-0.69	-0.75	-0.74	-0.61	-0.83	-0.5	-0.8	-0.79	-0.56	-0.56	-0.64	-0.77	-0.56	-0.63	-0.46	-0.53	-0.58	-0.44	-0.49	-0.79	-0.76
COL6A2	-0.2	-0.16	-0.15	-0.14	-0.07	-0.21	-0.19	-0.01	-0.18	-0.06	-0.12	0.21	0.07	-0.37	0.24	-0.75	-0.65	0.24	-0.52	-0.73	-0.01	-0.83	-0.46	0.35	-0.53	-0.5	0.12	-0.74	-0.5	0.28	-0.55	-0.71	-0.7	-0.44	-0.7	-0.83	-0.62	-0.53	-0.65	-0.4	-0.66	0.75
NPTXR	-0.56	-0.53	-0.61	-0.52	-0.58	-0.65	-0.66	-0.42	-0.79	-0.57	-0.6	-0.57	-0.53	-0.71	-0.59	-0.61	-0.59	-0.68	-0.69	-0.4	-0.59	-0.52	-0.65	-0.44	-0.5	-0.6	-0.48	-0.78	-0.3	-0.71	-0.24	-0.63	-0.51	-0.49	-0.52	-0.45	-0.57	-0.66	-0.77	-0.41	-0.59	-0.1
RAD51C	-0.34	-0.01	-0.1	-0.46	-0.12	-0.07	-0.27	-0.02	-0.06	-0.26	-0.2	-0.23	-0.38	-0.09	-0.38	-0.24	-0.15	-0.03	-0.59	-0.39	-0.18	-0.39	-0.36	-0.12	-0.58	-0.49	-0.21	-0.53	-0.25	0	-0.18	-0.29	-0.33	-0.33	-0.39	-0.18	-0.45	-0.53	-0.26	-0.26	-0.16	-1.18
RAD51C	-0.52	-0.45	-0.28	-0.43	-0.5	-0.44	-0.55	-0.36	-0.37	-0.33	-0.4	-0.54	-0.54	-0.35	-0.6	-0.72	-0.43	-0.33	-0.65	-0.34	-0.44	-0.64	-0.62	-0.34	-0.52	-0.49	-0.46	-0.64	-0.43	-0.41	-0.72	-0.48	-0.51	-0.79	-0.52	-0.6	-0.58	-0.5	-0.36	-0.32	-0.56	-1.01
FUBP1	-0.1	-0.33	-0.22	-0.03	-0.23	-0.22	-0.22	-0.26	-0.36	-0.05	-0.25	-0.15	-0.02	0.15	-0.34	-0.2	-0.23	-0.04	0.22	-0.2	0.41	-0.24	-0.3	-0.13	0.1	-0.03	0.08	0.01	-0.13	-0.14	-0.08	-0.15	0.11	-0.13	0.18	-0.02	-0.08	0.1	-0.06	-0.1	-0.1	-0.19
GNB1L	-0.17	-0.08	-0.24	-0.23	-0.05	-0.38	-0.2	-0.12	-0.29	-0.28	-0.21	-0.31	-0.18	-0.36	-0.48	-0.04	0.18	0.11	-0.39	-0.02	-0.18	-0.03	-0.02	0.17	-0.28	-0.15	0.03	-0.18	-0.02	-0.14	-0.32	-0.49	-0.11	-0.44	-0.09	-0.18	-0.21	-0.11	-0.5	-0.33	0.15	-0.42
RPL22	0.27	0.56	0.82	0.64	0.55	0.65	0.51	0.65	0.75	0.41	0.55	0.36	0.21	0.62	0.78	1.12	1.09	2.11	0.9	1.35	1.95	0.3	0.33	2.03	0.83	0.75	1.91	0	0.39	2.24	1.22	0.67	0.54	0.96	0.8	0.63	0.83	0.5	0.56	0.81	0.57	0.11
TRIM29	-0.59	-0.71	-0.64	-0.7	-0.84	-0.79	-0.64	-0.71	-0.8	-0.71	-0.81	-0.84	-0.83	-0.92	-0.78	-0.62	-0.77	-0.86	-0.71	-0.94	-0.58	-0.77	-0.54	-0.81	-0.73	-0.66	-0.62	-0.5	-0.85	-0.73	-0.15	0.18	0.06	0.27	0.27	-0.05	0.13	0.26	0.05	-0.42	-0.02	0.89
TRIM29	-0.59	-0.58	-0.55	-0.52	-0.45	-0.59	-0.48	-0.53	-0.63	-0.66	-0.62	-0.69	-0.57	-0.71	-0.65	-0.66	-0.59	-0.62	-0.71	-0.85	-0.6	-0.66	-0.7	-0.63	-0.54	-0.58	-0.55	-0.61	-0.61	-0.76	0.6	0.23	0.66	0.68	0.46	0.03	0.63	0.58	0.07	0.04	0.54	0.43
VPS29	2.59	2.47	2.63	2.58	2.46	2.54	2.64	2.28	2.49	2.67	2.35	2.34	2.5	2.43	1.95	1.81	2	1.74	2.19	1.96	1.65	1.98	1.8	1.67	2.04	1.71	1.29	1.97	1.99	1.61	1.31	1.73	1.63	1.84	1.88	1.8	1.87	1.63	1.7	1.72	1.72	0.68
WNT5A	-0.67	-0.53	-0.63	-0.65	-0.65	-0.6	-0.54	-0.58	-0.59	-0.52	-0.67	-0.2	-0.66	-0.76	-0.43	-0.57	-0.72	-0.78	-0.32	0.16	-0.68	0.34	0.15	-0.98	-0.1	0.14	-0.62	0.23	0.25	-0.65	-0.32	-0.67	-0.74	-0.54	-0.68	-0.68	-0.8	-0.65	-0.66	-0.37	-0.49	-0.19
WNT5B	-0.75	-0.64	-0.64	-0.57	-0.67	-0.67	-0.61	-0.63	-0.69	-0.66	-0.74	-0.64	-0.63	-0.84	-0.65	-0.36	-0.51	-0.48	1.17	0.19	-0.57	-0.19	-0.41	-0.63	0.05	0.04	-0.51	-0.2	-0.39	-0.67	0.25	0.04	-0.25	-0.28	-0.32	-0.08	-0.35	-0.19	0.18	-0.13	-0.44	0.14
RPL7AL2	-0.71	-0.76	-0.84	-0.72	-0.75	-0.61	-0.68	-0.76	-0.8	-0.82	-0.78	-0.92	-0.69	-0.79	-0.84	-0.63	-1.04	-0.84	-0.45	-1.02	-0.74	-1.09	-0.62	-0.82	-0.68	-0.87	-0.95	-0.8	-0.57	-1.01	-0.75	-0.68	-0.85	-0.65	-0.71	-0.75	-0.85	-0.79	-0.82	-0.5	-0.79	-0.22
KRT6A	-0.61	-0.94	-0.79	-0.7	-0.89	-0.67	-0.57	-0.73	-0.89	-0.73	-0.79	-0.76	-0.62	-0.73	-0.73	-0.69	-0.74	-0.89	-0.71	-0.68	-1.06	-0.73	-0.72	-0.65	-0.72	-0.87	-1.07	-0.7	-0.7	-1.18	-0.73	-0.38	1.06	0.42	1.05	-0.29	0.39	0.8	-0.15	0.19	1.29	0.53
KRT6B	-0.73	-0.76	-0.73	-0.76	-0.76	-0.82	-0.61	-0.79	-0.68	-0.79	-0.78	-0.65	-0.61	-0.87	-0.7	-0.78	-0.81	-0.74	-0.78	-0.7	-0.83	-0.8	-0.69	-0.69	-0.68	-0.67	-0.98	-0.77	-0.63	-0.8	-0.58	-0.53	-0.45	-0.34	-0.48	-0.51	-0.38	-0.62	-0.79	-0.41	-0.53	0.03
KRT6C	-0.64	-0.64	-0.66	-0.67	-0.78	-0.75	-0.73	-0.67	-0.79	-0.64	-0.56	-0.74	-0.6	-0.82	-0.63	-0.82	-0.71	-0.84	-0.7	-0.74	-0.68	-0.78	-0.76	-0.87	-0.7	-0.67	-0.73	-0.58	-0.51	-0.74	-0.67	-0.53	0	-0.18	-0.14	-0.42	-0.21	0.11	-0.65	-0.16	0.23	-0.1
NUSAP1	-0.64	-0.64	-0.54	-0.5	-0.69	-0.61	-0.49	-0.52	-0.5	-0.55	-0.74	-0.58	-0.55	-0.57	-0.75	-0.4	-0.59	-0.5	-0.58	-0.67	-0.64	-0.59	-0.74	-0.58	-0.55	-0.66	-0.48	-0.58	-0.51	-0.19	-0.73	-0.6	-0.72	-0.79	-0.77	-0.86	-0.74	-0.68	-0.8	-0.6	-0.7	-0.39
GPR124	-0.71	-0.54	-0.69	-0.65	-0.68	-0.67	-0.69	-0.73	-0.79	-0.65	-0.64	-0.67	-0.5	-0.65	-0.77	-0.62	-0.7	-0.71	-0.74	-0.98	-0.68	-0.65	-0.67	-0.69	-0.38	-0.65	-0.68	-0.38	-0.46	-0.83	-0.7	-0.72	-0.68	-0.69	-0.76	-0.59	-0.65	-0.58	-0.8	-0.55	-0.73	0.01
ROBO4	-0.47	-0.59	-0.62	-0.51	-0.67	-0.62	-0.64	-0.48	-0.57	-0.53	-0.51	-0.65	-0.57	-0.62	-0.64	-0.61	-0.6	-0.47	-0.55	-0.84	-0.55	-0.63	-0.47	-0.51	-0.44	-0.65	-0.82	-0.64	-0.62	-0.7	-0.35	-0.75	-0.5	-0.58	-0.47	-0.65	-0.68	-0.71	-0.67	-0.43	-0.51	0.09
ZNF354B	-0.78	-0.78	-0.69	-0.66	-0.89	-0.67	-0.53	-0.78	-0.74	-0.54	-0.8	-0.59	-0.56	-0.58	-0.47	-0.83	-0.53	-0.69	-0.54	-0.69	-0.64	-0.68	-0.69	-0.69	-0.61	-0.69	-0.62	-0.54	-0.65	-0.61	-0.67	-0.75	-0.65	-0.76	-0.76	-0.66	-0.75	-0.57	-0.64	-0.23	-0.48	-0.16
ASPSCR1	-0.09	-0.33	-0.35	-0.43	-0.39	-0.4	-0.22	-0.16	-0.33	-0.27	-0.24	-0.49	-0.24	-0.49	-0.18	-0.23	-0.41	-0.47	-0.43	-0.29	-0.34	-0.45	-0.39	-0.45	-0.34	-0.48	-0.42	-0.25	-0.37	-0.52	-0.15	-0.6	-0.3	-0.49	-0.42	-0.43	-0.51	-0.38	-0.57	-0.32	-0.52	-0.13
THOC4	-0.32	0.4	0.22	0.03	0.44	0.27	-0.01	0.25	0.13	-0.03	0.34	0.28	-0.09	0.08	0.33	0.34	0	0.44	0.74	0.45	0.35	0.13	0.27	0.42	0.77	0.46	0.52	0.03	0.51	0.74	-0.12	0.42	0.73	-0.01	0.18	0.24	0.37	0.22	0.38	0.03	0.35	0.11
AVIL	-0.81	-0.64	-0.71	-0.8	-0.78	-0.68	-0.72	-0.73	-0.78	-0.54	-0.7	-0.67	-0.71	-0.65	-0.55	-0.81	-0.66	-0.63	-0.54	-0.2	-0.76	-0.52	-0.48	-0.69	-0.73	-0.65	-0.59	-0.52	-0.63	-0.54	-0.58	-0.62	-0.5	-0.72	-0.67	-0.67	-0.86	-0.55	-0.62	-0.46	-0.7	-0.82
SCAMP4	1.69	1.29	1.39	1.64	1.18	1.39	1.78	1.24	1.54	1.57	1.15	1.31	1.66	0.97	1.37	1.24	1.47	0.61	0.73	0.83	0.61	1.29	1.11	0.79	0.56	0.69	0.4	1.42	1.11	0.62	1.97	1.33	1.12	1.22	1.19	1.14	1.16	0.74	1.24	-0.21	0.88	-0.27
CDKN2A	-0.4	-0.34	-0.47	-0.53	-0.34	-0.54	-0.54	-0.46	-0.54	-0.37	-0.54	-0.39	-0.53	-0.45	-0.51	-0.64	-0.68	-0.61	-0.51	-0.28	-0.38	-0.49	-0.58	-0.53	-0.5	-0.66	-0.57	-0.4	-0.49	-0.67	-0.45	-0.39	-0.1	-0.11	-0.29	-0.12	-0.01	-0.09	-0.28	0.21	-0.27	-0.3
COL7A1	-0.53	-0.58	-0.55	-0.65	-0.61	-0.72	-0.64	-0.56	-0.74	-0.61	-0.58	-0.62	-0.36	-0.76	-0.63	-0.51	-0.55	-0.7	-0.77	-0.56	-0.64	-0.69	-0.59	-0.78	-0.49	-0.69	-0.7	-0.36	-0.65	-0.68	0.09	-0.81	-0.62	-0.52	-0.57	-0.74	-0.78	-0.71	-0.74	-0.67	-0.63	0.06
FREQ	-0.31	-0.66	-0.63	-0.47	-0.77	-0.67	-0.49	-0.68	-0.69	-0.32	-0.59	-0.58	-0.26	-0.73	-0.35	-0.87	-0.68	-0.7	-0.65	-0.43	-0.86	-0.53	-0.57	-0.83	-0.06	-0.19	-0.56	0.18	-0.25	-1.07	-0.19	-0.35	-0.22	-0.25	-0.32	-0.43	-0.27	-0.27	-0.38	-0.62	-0.47	0.03
CCIN	-0.49	-0.69	-0.66	-0.7	-0.64	-0.69	-0.49	-0.67	-0.83	-0.63	-0.72	-0.72	-0.42	-0.74	-0.75	-0.65	-0.66	-0.72	-0.6	-0.65	-0.74	-0.75	-0.74	-0.83	-0.59	-0.58	-0.76	-0.66	-0.74	-0.89	-0.57	-0.85	-0.93	-0.62	-0.71	-0.81	-0.84	-0.43	-0.7	-0.46	-1	-0.66
CCNH	0.16	0.66	0.48	0.56	0.8	0.51	0.43	0.79	0.63	0.52	0.74	0.48	0.45	0.97	0.3	0.51	0.25	0.3	0.5	-0.04	0.27	0.38	0.4	0.38	0.58	0.46	0.44	0.48	0.52	0.9	0.05	0.56	0.35	0.35	0.29	0.3	0.88	0.29	0.42	0.16	0.35	-0.16
CCNI	2.21	1.86	1.93	2.06	1.79	1.92	1.99	1.7	1.74	2.08	1.83	1.6	1.99	1.95	1.75	2.57	2.13	2.66	2.27	2.21	2.47	2.06	2.2	2.35	2.03	2.14	2.4	2.41	2.25	2.82	2.17	2.55	2.39	2.28	2.45	2.39	2.23	2.21	2.4	1.49	2.3	1.52
AUTS2	-0.78	-0.82	-0.94	-0.84	-0.77	-0.75	-0.82	-0.77	-0.85	-0.7	-0.78	-0.83	-0.79	-0.7	-0.79	0.17	-0.01	-0.13	-0.4	-0.29	-0.21	-0.3	-0.19	0.11	-0.58	-0.05	-0.04	-0.54	-0.21	0.51	1.45	0.9	1.08	0.58	0.85	0.79	0.93	0.54	1.02	0.45	0.56	-0.16
DNAH7	-0.6	-0.73	-0.74	-0.8	-0.82	-0.7	-0.75	-0.66	-0.8	-0.5	-0.77	-0.69	-0.83	-0.75	-0.68	-0.72	-0.79	-0.58	-0.56	-0.76	-0.83	-0.81	-0.7	-0.79	-0.48	-0.73	-0.75	-0.73	-0.67	-0.84	0.81	0.13	-0.12	-0.16	-0.01	-0.24	-0.17	-0.33	0.09	-0.2	-0.21	0.65
VPS4B	0.86	0.84	0.69	0.95	1.07	0.72	0.87	0.82	0.89	0.94	0.96	0.7	0.52	1.2	0.71	1.02	0.94	0.93	0.87	0.87	1.01	1	1.06	0.88	0.88	1.15	0.82	1.13	1.05	1.39	0.53	1.09	1.25	1.19	1.29	0.97	1.57	1.2	0.93	0.54	1.47	-0.1
VPS4A	0.15	0.18	0	0	0.17	-0.08	-0.02	0.25	0.13	0.09	0.13	0.06	0.05	0.26	0.32	-0.23	-0.16	-0.24	-0.11	0	-0.08	-0.15	-0.19	-0.2	-0.09	-0.07	0.1	-0.11	-0.29	0.05	-0.53	-0.32	-0.02	-0.3	-0.27	-0.31	-0.15	-0.17	-0.47	-0.72	-0.33	0.35
VNN2	-0.46	-0.69	-0.7	-0.61	-0.64	-0.72	-0.61	-0.72	-0.66	-0.61	-0.59	-0.82	-0.59	-0.96	-0.8	-0.36	-0.1	-0.54	-0.22	0.1	-0.64	-0.54	-0.41	-0.61	-0.06	-0.28	-0.68	0.37	0.39	-0.28	-0.76	-0.7	-0.93	-0.94	-0.73	-0.8	-0.93	-0.82	-0.78	-0.37	-1.2	-0.51
VNN2	0.33	0.32	0.33	0.42	0.38	0.38	0.38	0.27	0.38	0.08	0.39	-0.38	-0.44	0.33	0.01	1.1	0.94	0.52	0.66	1.38	0.01	0.27	1.37	0.62	0.57	1.13	0.3	1.29	1.74	0.8	-0.15	-0.35	-0.48	-0.47	-0.52	-0.42	-0.41	-0.4	-0.3	-0.35	-0.76	-0.25
VNN2	-0.77	-0.6	-0.5	-0.64	-0.62	-0.57	-0.73	-0.59	-0.51	-0.65	-0.7	-0.75	-0.54	-0.84	-0.88	-0.65	-0.69	-0.59	-0.61	-0.28	-0.66	-0.69	-0.81	-0.61	-0.57	-0.58	-0.63	-0.59	-0.7	-0.73	-0.72	-0.58	-0.86	-0.79	-0.9	-0.83	-0.76	-0.72	-0.87	-0.46	-0.76	-0.45
VNN3	-0.95	-0.73	-0.63	-0.88	-0.7	-0.71	-0.82	-0.7	-0.82	-0.52	-0.48	-0.59	-0.85	-0.65	-0.8	-0.57	-0.48	-0.86	-0.39	0.02	-0.82	-0.71	0.07	-0.86	-0.09	0.23	-0.58	0.03	0.53	-0.69	0.35	0.01	-0.62	-0.62	-0.61	-0.06	-0.23	-0.65	-0.22	-0.54	-0.59	-0.72
VNN3	-0.62	-0.81	-0.68	-0.66	-0.72	-0.9	-0.59	-0.76	-0.78	-0.68	-0.62	-0.68	-0.74	-0.89	-0.7	-0.75	-0.57	-0.77	-0.62	-0.29	-0.71	-0.56	-0.56	-0.8	-0.53	-0.39	-0.6	-0.31	-0.41	-0.65	-0.32	-0.45	-0.71	-0.64	-0.74	-0.55	-0.84	-0.72	-0.5	-0.55	-0.78	-0.51
COX10	-0.61	-0.57	-0.57	-0.39	-0.53	-0.66	-0.41	-0.53	-0.55	-0.57	-0.47	-0.61	-0.6	-0.45	-0.72	-0.51	-0.61	-0.62	-0.51	-0.67	-0.49	-0.58	-0.72	-0.54	-0.64	-0.53	-0.62	-0.66	-0.45	-0.64	-0.62	-0.46	-0.72	-0.64	-0.47	-0.57	-0.51	-0.46	-0.63	-0.72	-0.7	-0.36
COX11	-0.49	-0.6	-0.55	-0.58	-0.45	-0.71	-0.57	-0.59	-0.52	-0.69	-0.78	-0.62	-0.6	-0.65	-0.62	-0.38	-0.5	0.09	-0.63	-0.62	-0.28	-0.51	-0.57	-0.1	-0.45	-0.71	-0.17	-0.68	-0.45	0.1	-0.47	-0.3	-0.72	-0.58	-0.74	-0.25	-0.39	-0.56	-0.47	-0.58	-0.65	-0.36
TUBA1	-0.39	-0.46	-0.45	-0.35	-0.42	-0.47	-0.39	-0.21	-0.45	-0.26	-0.32	-0.02	0.35	0	-0.04	0.66	0.18	1.3	-0.24	0.29	0.61	0.5	0.81	1.26	0.09	0.36	1.06	1.26	1.2	1.11	0	0.3	1.59	0.48	1.4	0.38	0.81	1.59	0.44	0.43	1.61	-0.88
TUBA2	0.78	1.42	1.57	0.67	1.53	1.89	0.7	1.46	1.73	0.77	1.38	1.7	0.62	1.85	1.7	0.44	0.08	0.41	0.32	0.29	0.74	0.89	1.16	0.33	0.35	0.53	0.61	0.97	1.08	1.1	-0.56	0.34	0.46	-0.15	-0.05	0.26	0.69	0.61	0.35	-0.29	0.37	-0.27
S100A16	-0.66	-0.63	-0.71	-0.55	-0.61	-0.74	-0.58	-0.56	-0.63	-0.72	-0.64	-0.62	-0.51	-0.66	-0.67	-0.72	-0.65	-0.73	-0.72	-0.87	-0.76	-0.67	-0.87	-0.75	-0.72	-0.81	-0.68	-0.8	-0.66	-0.92	0.25	1.29	2.12	1.82	1.99	1.51	1.89	2.19	1.43	1.68	1.55	0.94
TTYH2	-0.89	-0.55	-0.72	-0.85	-0.69	-0.53	-0.73	-0.71	-0.53	-0.87	-0.69	-0.64	-0.76	-0.79	-0.26	-0.41	-0.54	-0.71	-0.54	-0.57	-0.53	-0.52	-0.71	-0.66	-0.44	-0.53	-0.64	-0.76	-0.67	-0.78	-0.75	-0.8	-0.9	-0.78	-0.97	-0.83	-0.84	-0.94	-0.8	-0.61	-0.59	-0.27
MSL3L1	-0.49	-0.3	-0.34	-0.31	-0.54	-0.28	-0.34	-0.47	-0.28	-0.42	-0.52	-0.48	-0.42	-0.48	-0.38	-0.04	-0.39	0.13	-0.12	-0.33	0.4	-0.27	-0.23	0.23	-0.44	-0.34	0.11	-0.28	-0.49	0.32	-0.23	-0.64	-0.35	-0.39	-0.53	-0.44	-0.46	-0.47	-0.59	-0.24	-0.6	0.38
MSL3L1	-0.3	-0.45	-0.29	-0.4	-0.42	-0.26	-0.46	-0.44	-0.4	-0.56	-0.44	-0.35	-0.49	-0.68	-0.42	-0.42	-0.2	-0.06	-0.22	-0.36	0.42	-0.3	-0.41	0.15	-0.48	-0.32	0.11	-0.07	-0.25	0.02	-0.58	-0.57	-0.77	-0.55	-0.42	-0.46	-0.62	-0.47	-0.42	-0.11	-0.59	0.38
MSL3L1	-0.61	-0.75	-0.72	-0.54	-0.8	-0.54	-0.39	-0.67	-0.84	-0.74	-0.67	-0.84	-0.68	-0.82	-0.63	-0.75	-0.85	-0.66	-0.84	-0.65	-0.53	-0.63	-0.52	-0.58	-0.61	-0.74	-0.63	-0.6	-0.69	-0.3	-0.67	-0.88	-0.57	-0.42	-0.71	-0.48	-0.78	-0.66	-0.73	-0.02	-0.93	-0.16
EPHB2	-0.26	-0.62	-0.76	-0.4	-0.61	-0.69	-0.49	-0.55	-0.7	-0.4	-0.73	-0.7	-0.46	-0.66	-0.62	0	0.31	-0.36	-0.2	-0.11	-0.44	-0.57	-0.39	-0.56	-0.48	-0.48	-0.7	-0.68	-0.72	-0.86	-0.46	-0.12	0.03	0.19	-0.11	-0.13	0.05	0.05	0.04	-0.45	-0.02	0.3
BTN2A1	-0.12	0.03	-0.22	-0.15	0.19	0.02	0.05	0.13	0.05	-0.09	0.23	0.28	-0.06	0.72	-0.11	0.01	0.17	0.25	0.35	0.47	0.25	0.46	0.13	0.13	0.16	0.13	0.07	0.2	-0.04	0.67	-0.76	-0.34	-0.15	-0.32	-0.29	-0.15	-0.2	-0.03	-0.37	-0.37	-0.21	-0.19
SERPINB11	-0.78	-0.74	-0.77	-0.82	-0.73	-0.71	-0.68	-0.75	-0.87	-0.66	-0.64	-0.64	-0.68	-0.91	-0.77	-0.72	-0.83	-0.78	-0.8	-0.75	-0.54	-0.81	-0.68	-0.85	-0.66	-0.65	-0.86	-0.89	-0.59	-0.79	0.68	0.21	-0.71	-0.08	-0.81	0.11	0.17	-0.82	0.08	0.11	-0.56	0.7
TWIST1	-0.78	-0.59	-0.69	-0.4	-0.74	-0.73	-0.62	-0.82	-0.7	-0.67	-0.72	-0.7	-0.53	-0.76	-0.65	-0.73	-0.68	-0.94	-0.59	-0.32	-0.78	-0.72	-0.47	-0.78	-0.58	-0.65	-0.71	-0.63	-0.71	-0.74	-0.44	-0.61	-0.46	-0.46	-0.66	-0.62	-0.61	-0.73	-0.49	-0.54	-0.49	0.56
CCNT1	-0.53	-0.58	-0.74	-0.57	-0.61	-0.56	-0.65	-0.58	-0.63	-0.67	-0.5	-0.64	-0.74	-0.64	-0.23	-0.46	-0.58	-0.26	-0.52	-0.65	-0.29	-0.68	-0.49	-0.53	-0.58	-0.35	-0.34	-0.51	-0.48	-0.91	-0.6	-0.57	-0.66	-0.66	-0.61	-0.59	-0.61	-0.67	-0.78	-0.48	-0.68	-0.82
CCNT2	-0.28	-0.12	-0.31	-0.07	-0.12	-0.21	0.03	-0.22	-0.2	-0.27	-0.09	-0.29	-0.29	0.1	-0.21	-0.01	0.18	0.17	0.26	0.21	0.26	0.03	-0.25	0.17	0.05	0.14	-0.06	0.04	-0.15	0.47	-0.38	-0.29	-0.29	-0.23	-0.05	-0.21	-0.22	-0.3	-0.26	-0.31	-0.03	0.03
CCNT2	-0.26	-0.36	-0.41	-0.33	-0.33	-0.37	-0.36	-0.31	-0.47	-0.22	-0.46	-0.58	-0.25	-0.42	-0.46	-0.21	-0.41	-0.21	-0.24	-0.45	-0.23	-0.21	-0.28	-0.42	-0.38	-0.51	-0.24	-0.13	-0.4	-0.53	-0.12	-0.51	-0.38	-0.26	-0.43	-0.36	-0.55	-0.53	-0.46	0.03	-0.59	0.27
ATP8A1	-0.71	-0.83	-0.75	-0.73	-0.85	-0.88	-0.67	-0.84	-0.86	-0.68	-0.84	-0.82	-0.78	-0.87	-0.86	-0.71	-0.7	-0.73	-0.78	-0.88	-0.59	-0.85	-0.74	-0.78	-0.62	-0.67	-0.68	-0.79	-0.7	-0.51	-0.87	-0.96	-0.84	-0.76	-0.91	-0.83	-0.79	-1.01	-0.86	-0.46	-0.72	-0.42
HHEX	-0.05	-0.15	0.03	-0.13	0.13	0.09	-0.07	0.08	-0.01	-0.4	0.06	-0.23	-0.41	0.28	-0.43	0.84	0.06	-0.02	-0.49	-0.63	-0.44	-0.36	-0.36	-0.03	-0.51	-0.49	-0.49	-0.62	-0.45	-0.04	-0.61	-0.61	-0.75	-0.51	-0.68	-0.82	-0.62	-0.58	-0.73	-0.49	-0.68	-0.76
OLIG2	-0.71	-0.94	-0.84	-0.82	-1.01	-0.76	-0.77	-0.78	-0.96	-0.83	-0.84	-0.76	-0.8	-0.92	-0.86	-0.8	-0.82	-0.79	-0.46	0.03	-0.82	-0.37	0.11	-0.9	-0.61	-0.59	-0.89	-0.44	-0.47	-1.07	-0.92	-1.04	-0.88	-0.78	-0.83	-0.79	-0.94	-1.05	-1.08	-0.48	-0.86	-1.08
VPS11	-0.08	-0.05	-0.17	-0.4	-0.25	-0.16	-0.21	-0.11	-0.11	-0.31	-0.1	-0.25	0.02	0.02	-0.24	-0.14	-0.25	-0.34	-0.25	-0.15	-0.33	-0.03	-0.26	-0.22	-0.27	-0.06	-0.21	-0.19	-0.2	-0.26	-0.16	-0.46	-0.43	-0.48	-0.29	-0.49	-0.55	-0.32	-0.41	-0.45	-0.43	-0.45
VPS16	0.51	0.87	0.9	0.63	0.76	0.87	0.74	0.7	0.7	0.53	0.55	0.87	0.53	0.42	0.69	0.79	1.16	0.77	0.54	0.96	0.63	0.85	1.06	0.94	0.43	0.53	0.67	0.58	0.72	0.28	0.11	0.51	0.23	0.04	0.26	0.54	0.33	0.3	0.5	-0.27	0.52	-0.02
VPS16	-0.5	-0.46	-0.78	-0.58	-0.52	-0.71	-0.53	-0.55	-0.66	-0.55	-0.52	-0.59	-0.56	-0.62	-0.67	-0.44	-0.68	-0.63	-0.55	-0.84	-0.59	-0.48	-0.59	-0.75	-0.62	-0.58	-0.55	-0.53	-0.71	-0.82	-0.45	-0.71	-0.7	-0.64	-0.81	-0.61	-0.66	-0.85	-0.77	-0.44	-0.53	0.11
VPS18	1	1.11	1.15	0.93	0.97	1.08	1.21	0.92	1.12	0.53	0.87	0.91	1.03	0.84	1.31	0.66	1.05	0.33	0.35	0.57	0.41	0.59	0.69	0.52	0.3	0.56	0.14	0.58	0.57	-0.26	0.02	0.19	0.55	0.04	0.55	0.13	0.09	0.5	0.25	-0.42	0.41	-0.02
CD97	2.76	2.6	2.21	2.7	2.69	2.32	2.83	2.73	2.21	2.34	2.58	3.01	3.23	1.87	2.32	2.57	2.53	1.96	2.43	1.76	2.57	2.37	1.47	1.92	1.92	1.78	2.09	1.73	1.57	1.69	1.25	1.29	1.52	1.24	1.3	1.08	1.02	1.4	1.15	0.03	1.24	-0.13
CD97	-0.72	-0.75	-0.69	-0.64	-0.6	-0.63	-0.79	-0.73	-0.79	-0.64	-0.71	-0.62	-0.61	-0.78	-0.68	-0.63	-0.66	-0.68	-0.5	-0.75	-0.53	-0.71	-0.65	-0.77	-0.36	-0.56	-0.61	-0.21	-0.63	-0.6	-0.7	-0.59	-0.81	-0.75	-0.67	-0.74	-0.76	-0.66	-0.82	-0.16	-0.89	-0.54
CDK2AP1	1.34	1.86	1.88	1.86	1.9	1.76	1.74	1.81	1.67	1.96	1.84	1.35	1.48	1.54	1.22	1.29	1.55	1.13	0.51	1.19	0.57	0.66	1.36	0.85	0.37	0.79	0.57	0.76	1.25	1.19	2.28	2.8	2.91	2.94	2.9	2.82	2.37	2.73	2.58	2.62	3.06	3.35
CDKN1A	2.46	2.56	2.12	1.97	2.44	1.88	2.07	2.47	1.83	3.76	3.39	4.22	4.07	3.1	3.83	1.74	1.94	1	3.24	2.03	1.74	2.81	2.83	1.2	4.88	4.06	2.89	4.68	4.51	2.01	1.19	3.48	4.02	3.49	4.08	3.56	3.12	4.18	3.7	3.11	4	4.9
CDKN1B	0.43	0.46	0.42	0.42	0.43	0.2	0.44	0.54	0.37	0.07	0.38	0.38	0.43	0.54	0.04	0.93	1	1.37	0.88	0.84	0.95	0.64	0.55	1.24	0.55	0.58	1.13	0.72	0.69	1.49	0.63	0.89	0.79	1	0.92	0.73	0.61	0.78	0.78	0.94	0.98	1.08
CNOT7	0.04	0.38	0.41	-0.11	0.53	0.38	0.14	0.41	0.51	0.18	0.38	0.21	-0.03	0.43	0.21	0.45	0.23	0.86	0.28	0.29	0.88	0.42	0.34	0.7	-0.06	0.39	0.64	0.17	0.27	0.83	0.07	0.48	0.48	0.27	0.3	0.51	0.8	0.53	0.43	0.05	0.44	0.35
CNOT7	-0.57	-0.5	-0.48	-0.4	-0.51	-0.29	-0.52	-0.54	-0.49	-0.41	-0.41	-0.73	-0.48	-0.47	-0.44	-0.4	-0.42	-0.28	-0.39	-0.62	-0.37	-0.4	-0.53	-0.43	-0.31	-0.55	-0.41	-0.43	-0.55	-0.54	-0.46	-0.75	-0.58	-0.66	-0.51	-0.44	-0.56	-0.61	-0.69	-0.33	-0.58	0.51
COL9A1	-0.54	-0.78	-0.63	-0.62	-0.76	-0.79	-0.84	-0.76	-0.84	-0.66	-0.75	-0.67	-0.8	-0.65	-0.7	-0.62	-0.37	-0.74	-0.53	-0.89	-0.81	-0.53	-0.84	-0.66	-0.53	-0.81	-0.65	-0.5	-0.71	-0.81	-0.7	-0.83	-0.79	-0.76	-0.73	-0.7	-0.76	-0.64	-0.83	-0.62	-0.73	0.33
TNFRSF13C	-0.62	-0.7	-0.78	-0.69	-0.75	-0.81	-0.76	-0.81	-0.89	-0.87	-0.68	-0.85	-0.71	-0.62	-0.91	-0.68	-0.83	-0.92	-0.76	-0.95	-0.79	-0.73	-0.79	-0.71	-0.72	-0.7	-0.79	-0.65	-0.86	-0.76	-0.64	-0.52	-0.78	-0.45	-0.86	-0.88	-0.94	-0.86	-0.73	-0.34	-0.94	0.11
CDKN2B	-0.52	-0.5	-0.54	-0.14	-0.46	-0.44	-0.3	-0.6	-0.39	0.05	-0.33	0.01	-0.19	-0.33	-0.19	-0.62	-0.18	-0.68	-0.14	0.13	-0.81	-0.3	-0.2	-0.73	0.48	0.34	-0.35	0.49	0.2	-0.15	-0.73	1.23	1.11	1.31	1.35	1.04	1.41	1.1	1.13	0.34	0.97	-0.88
CDKN2C	-0.69	-0.65	-0.58	-0.63	-0.56	-0.52	-0.49	-0.5	-0.59	-0.53	-0.6	-0.42	-0.46	-0.67	-0.81	-0.62	-0.62	-0.63	-0.62	-0.72	-0.69	-0.44	-0.62	-0.67	-0.5	-0.56	-0.58	-0.57	-0.54	-0.74	-0.67	-0.8	-0.66	-0.62	-0.7	-0.61	-0.67	-0.58	-0.75	-0.23	-0.8	0.85
CDKN2C	-0.57	-0.66	-0.57	-0.61	-0.65	-0.68	-0.66	-0.78	-0.61	-0.63	-0.73	-0.68	-0.75	-0.68	-0.77	-0.49	-0.58	-0.56	-0.63	-0.82	-0.74	-0.56	-0.63	-0.54	-0.51	-0.73	-0.62	-0.7	-0.58	-0.64	-0.5	-0.65	-0.66	-0.62	-0.65	-0.74	-0.65	-0.62	-0.73	-0.6	-0.61	-0.48
CDKN2D	-0.68	-0.76	-0.94	-0.63	-0.85	-0.91	-0.61	-0.77	-0.84	-0.86	-0.7	-0.69	-0.85	-0.82	-0.82	-0.74	-0.4	-0.85	-0.78	-0.96	-0.82	-0.87	-0.89	-0.8	-0.58	-0.74	-0.75	-0.69	-0.54	-0.77	-0.79	-0.83	-0.94	-0.74	-0.73	-0.84	-0.76	-0.77	-0.92	-0.47	-0.89	-0.63
CDKN3	-0.04	-0.43	-0.34	-0.08	-0.22	-0.47	-0.16	-0.16	-0.28	-0.16	-0.01	-0.13	-0.02	0.1	-0.46	-0.61	-0.41	-0.36	-0.45	-0.54	-0.37	-0.62	-0.5	-0.43	-0.24	-0.21	-0.43	-0.6	-0.34	-0.1	-0.65	-0.51	-0.63	-0.54	-0.62	-0.54	-0.66	-0.57	-0.71	-0.36	-0.67	-0.22
FAU	3.6	3.74	3.62	3.51	3.76	3.53	3.75	3.79	3.61	3.75	3.75	3.72	3.74	3.69	3.53	4.25	3.71	4.58	4.11	3.74	4.47	3.69	3.81	4.71	4.27	3.78	4.73	3.55	3.78	4.39	3.64	4.08	4.35	4.29	4.1	4.43	4.04	4.18	4.05	5.73	4.17	4.82
SP110	0.25	0.54	0.4	0.6	0.59	1.23	0.24	0.48	0.28	0.03	0.51	0.45	0.3	0.5	0.59	0.84	0.32	0.89	2.08	0.92	2.13	0.58	-0.01	1.01	0.23	-0.12	1.5	-0.02	-0.25	1.05	-0.32	-0.39	-0.4	-0.26	-0.23	-0.5	-0.31	-0.47	-0.45	-0.35	-0.5	0.01
SP110	0.62	0.91	0.85	1.18	1.1	1.68	0.73	0.99	0.72	0.61	1.01	1	0.71	0.96	1.26	1.42	0.73	1.29	2.85	1.4	2.59	1.33	0.52	1.47	0.78	0.23	2.14	0.24	0.14	1.4	0.04	-0.15	-0.12	0.07	0.06	-0.03	0.03	-0.08	-0.17	-0.09	-0.08	-0.22
SP110	-0.8	-0.82	-0.62	-0.48	-0.73	-0.34	-0.59	-0.61	-0.62	-0.88	-0.68	-0.75	-0.5	-0.74	-0.32	-0.61	-0.67	-0.51	0.27	-0.3	0.55	-0.25	-0.42	-0.43	-0.49	-0.64	0.12	-0.69	-0.68	-0.34	-0.74	-0.94	-0.61	-0.72	-0.64	-0.94	-0.76	-0.84	-0.8	-0.73	-0.83	-0.72
MYL6	3.81	3.67	3.92	3.69	3.67	3.7	3.66	3.72	3.74	3.69	3.59	3.95	3.78	3.85	3.65	3.52	3.3	3.04	3.7	3.49	2.95	3.26	3.86	3.23	3.78	3.56	3.07	3.67	3.87	2.75	2.87	4.52	4.95	4.61	4.81	4.85	4.22	5.14	4.51	6.63	4.68	6.15
BANP	-0.06	0.14	-0.32	0.09	0.19	-0.08	-0.12	0.17	-0.21	0.07	0.36	-0.3	0.19	0.19	0.61	0.32	0.49	0.16	-0.03	0.69	-0.17	0.16	0.4	-0.19	0.8	1.13	0	0.89	0.67	-0.2	-0.01	-0.1	-0.05	-0.37	-0.04	-0.15	-0.04	-0.34	0.06	-0.34	-0.1	-0.22
DRD2	-0.52	-0.97	-0.74	-0.72	-0.46	-0.7	-0.47	-0.87	-0.63	-0.87	-0.64	-0.59	-0.58	-0.63	-0.78	-0.68	-0.85	-0.67	-0.86	-0.88	-0.82	-0.71	-0.49	-0.82	-0.42	-0.48	-0.83	-0.58	-0.65	-0.85	-0.87	-0.59	-0.79	-0.85	-0.62	-0.6	-0.67	-0.52	-0.64	-0.56	-1.11	0.33
COL4A2	-0.61	-0.56	-0.85	-0.56	-0.58	-0.73	-0.68	-0.72	-0.72	-0.57	-0.68	-0.87	-0.67	-0.68	-0.62	-0.71	-0.58	-0.57	-0.61	-0.47	-0.61	-0.62	-0.69	-0.62	-0.18	-0.6	-0.5	-0.3	-0.57	-1	-0.46	-0.77	-0.78	-0.71	-0.66	-0.57	-0.86	-0.72	-0.87	-0.54	-0.46	-1.18
PTP4A1	-0.07	-0.03	0.09	-0.11	0.2	0.07	0.06	0.13	-0.03	0.16	0.25	-0.07	-0.08	0.36	-0.2	-0.13	-0.03	-0.08	0.17	-0.14	0.05	-0.04	-0.05	-0.07	0.3	0.04	-0.12	0.07	-0.12	0.02	-0.36	0.45	0.34	0.37	0.2	0.45	0.42	0.23	0.47	0.24	0.38	0.09
SERPINB12	-0.81	-0.77	-0.7	-0.5	-0.85	-0.57	-0.55	-0.69	-0.92	-0.66	-0.7	-0.77	-0.48	-0.99	-0.82	-0.68	-0.78	-0.7	-0.79	-0.59	-0.65	-0.74	-0.89	-0.73	-0.7	-0.41	-0.79	-0.68	-0.81	-0.72	-0.78	-0.84	-0.81	-0.67	-0.74	-0.42	-0.59	-0.73	-0.64	-0.46	-0.55	-0.48
ACRBP	-0.67	-0.65	-0.63	-0.69	-0.65	-0.63	-0.78	-0.73	-0.66	-0.7	-0.76	-0.7	-0.46	-0.76	-0.68	-0.38	-0.47	-0.64	-0.63	-0.1	-0.91	-0.73	-0.67	-0.74	-0.65	-0.57	-0.64	-0.54	-0.76	-0.88	-0.54	-1	-0.77	-0.76	-0.81	-0.6	-0.86	-0.81	-0.5	-0.42	-0.63	0.14
COX6A1	2.85	2.63	2.74	2.54	2.6	2.51	2.38	2.64	2.7	2.53	2.59	2.67	2.53	2.4	2.33	1.93	1.83	2.13	2.2	2.22	2.02	2.14	1.96	2.1	2.33	2.04	1.86	2.05	2.27	1.79	2.56	2.68	2.61	2.83	2.87	2.94	2.77	2.79	2.78	3.35	2.7	1.56
COX6C	3.14	2.88	3.29	3.07	2.74	2.99	3	2.75	3.1	3.03	2.75	2.81	2.97	2.89	2.59	2.38	2.34	2.71	2.43	2.32	2.55	2.39	2.32	2.68	2.55	2.12	2.67	2.14	2.53	2.74	3.07	2.86	2.82	3.32	2.92	3.11	3.04	2.76	2.94	4.45	2.74	0.63
PHYH	0.42	0.7	0.61	0.43	0.68	0.39	0.34	0.68	0.43	0.23	0.52	0.08	0.09	0.85	0.13	-0.42	-0.35	-0.42	-0.48	-0.04	-0.48	-0.45	-0.44	-0.34	-0.5	-0.54	-0.55	-0.48	-0.48	-0.31	-0.08	-0.43	0	-0.08	-0.08	-0.18	-0.14	-0.2	-0.31	-0.2	-0.22	0.22
PRPF18	0.06	0.55	0.35	0.64	0.58	0.36	0.58	0.45	0.42	0.79	0.59	0.41	0.48	0.79	0.18	0.25	0.21	0.2	0.39	0.37	0.21	0.35	0.37	-0.01	0.2	0.33	0.09	0.22	0.47	0.59	-0.06	0.52	0.29	0.65	0.45	0.31	0.67	0.2	0.16	0.6	0.41	-0.16
PRPF8	0.69	0.93	0.74	0.76	0.74	0.81	0.8	0.77	0.78	0.61	0.73	0.61	0.62	0.9	0.89	0.6	0.75	0.69	0.55	0.66	0.59	0.47	0.64	0.81	0.36	0.44	0.9	0.42	0.48	1.03	0.91	0.82	0.8	0.53	0.96	0.55	0.68	0.54	0.82	-0.15	0.8	-0.25
GAB3	-0.53	-0.52	-0.56	-0.52	-0.66	-0.56	-0.45	-0.45	-0.44	-0.57	-0.57	-0.58	-0.66	-0.71	-0.61	-0.14	-0.23	-0.33	-0.51	-0.36	-0.53	-0.28	-0.24	-0.4	-0.58	-0.57	-0.59	-0.52	-0.84	-0.53	-0.93	-0.98	-0.68	-0.92	-1.02	-0.77	-0.93	-0.77	-0.79	-0.76	-0.93	0.01
THRAP6	0.38	0.37	0.33	0.61	0.51	0.18	0.55	0.48	0.31	0.72	0.54	0.4	0.36	0.72	0.16	0.21	0.39	0.57	0.24	0.7	0.48	0.66	0.12	0.4	0.65	0.56	0.37	0.73	0.81	0.52	0.59	0.23	0.06	0.51	0.08	0.11	0.44	-0.04	0.28	-0.18	-0.23	-0.19
CST9L	-0.56	-0.68	-0.58	-0.6	-0.68	-0.53	-0.46	-0.61	-0.71	-0.74	-0.7	-0.55	-0.63	-0.83	-0.73	-0.29	-0.6	-0.76	-0.59	-0.67	-0.77	-0.28	-0.52	-0.68	-0.53	-0.68	-0.64	-0.5	-0.74	-0.88	-0.84	-0.67	-0.6	-0.8	-0.72	-0.79	-0.77	-0.63	-0.82	-0.48	-0.75	-0.82
RPL21	3.46	3.42	3.48	3.1	3.43	3.54	2.93	3.56	3.59	3.27	3.63	3.53	3.04	3.35	3.44	4.61	3.63	4.97	3.87	3.07	4.9	3.41	3.76	5.1	3.82	3.59	5.28	2.95	3.71	4.77	4.28	4.59	4.73	4.19	4.26	5	4.57	4.81	4.68	6.43	4.76	4.47
MAG	-0.36	-0.24	-0.55	-0.43	-0.3	-0.28	-0.36	-0.34	-0.61	-0.31	-0.36	-0.59	-0.24	-0.48	-0.39	-0.65	-0.5	-0.54	-0.66	-0.39	-0.25	-0.61	-0.64	-0.33	-0.38	-0.56	-0.41	-0.36	-0.48	-0.66	-0.23	-0.53	-0.29	-0.42	-0.44	-0.52	-0.52	-0.47	-0.27	0.24	-0.34	-0.25
APPBP1	0.54	0.57	0.58	0.83	0.54	0.58	0.66	0.5	0.57	0.47	0.56	0.61	0.58	0.93	0.47	0.16	0.5	0.91	0.18	0.69	0.98	0.22	0.23	0.91	-0.15	0.38	0.91	0.35	0.35	1.11	0.61	0.97	0.99	1.29	1.25	1.08	1.27	1.1	1.11	1.43	1.22	-0.39
APPBP2	-0.45	-0.62	-0.42	-0.51	-0.31	-0.55	-0.28	-0.52	-0.33	-0.63	-0.47	-0.6	-0.63	-0.22	-0.7	-0.47	-0.37	-0.24	-0.86	-0.55	-0.55	-0.36	-0.6	-0.39	-0.5	-0.4	-0.52	-0.41	-0.44	0.02	-0.31	-0.44	-0.55	-0.3	-0.49	-0.27	-0.51	-0.5	-0.4	-0.56	-0.51	0.17
CAPS	-0.15	-0.45	-0.29	-0.41	-0.47	-0.43	-0.25	-0.49	-0.42	-0.64	-0.68	-0.5	-0.3	-0.78	-0.43	-0.14	0	0.38	-0.67	-0.44	-0.03	-0.25	-0.35	0.36	-0.39	-0.63	0.19	-0.48	-0.55	-0.18	6.11	3.27	2.8	3.72	3.09	3.26	2.91	2.66	3.37	4.92	2.7	0.17
CAPS	-0.71	-0.68	-0.54	-0.7	-0.72	-0.78	-0.7	-0.77	-0.82	-0.68	-0.71	-0.76	-0.6	-0.87	-0.79	-0.55	-0.67	-0.67	-0.55	-0.21	-0.64	-0.73	-0.68	-0.66	-0.64	-0.45	-0.56	-0.59	-0.67	-0.63	2.8	1.36	0.47	0.87	0.68	1.3	0.69	0.55	1.16	0.5	0.55	0.75
PTGS1	-0.16	-0.36	-0.11	-0.04	-0.35	-0.27	-0.04	-0.61	-0.23	-0.24	-0.72	-0.51	-0.42	-0.59	-0.71	0.62	0.93	-0.19	-0.54	0.18	-0.82	0.78	0.69	-0.43	-0.38	-0.37	-0.82	0.2	0.1	-0.72	-0.53	-0.76	-0.49	-0.58	-0.45	-0.54	-0.67	-0.4	-0.75	-0.44	-0.62	-0.13
PTP4A2	0.67	0.48	0.65	0.58	0.61	0.83	0.65	0.66	0.89	0.36	0.58	0.38	0.31	0.82	0.67	1.46	1.03	1.09	0.63	0.6	0.99	1.24	1.33	1.09	0.21	0.84	0.9	0.8	0.74	1.83	-0.08	0.57	0.8	0.56	0.42	0.56	1.07	0.78	0.7	0.47	0.65	0.33
PTP4A2	1.26	0.73	0.82	0.91	0.79	0.68	0.86	0.73	0.8	0.68	0.54	0.35	0.53	1.28	0.11	1.1	1.4	1.09	0.3	1.2	0.86	1.24	1.06	1.15	0.24	0.92	0.63	0.79	0.9	1.35	0.46	0.79	0.74	1.18	0.92	1.01	0.84	0.74	1.02	-0.07	0.64	0.51
PTPLA	0.23	0.22	0.42	0.42	0.23	0.46	0.4	0.32	0.56	0.15	0.47	-0.14	0.18	0.47	0.06	-0.85	-0.56	-0.7	-0.9	-0.37	-0.96	-0.85	-0.55	-0.57	-0.72	-0.47	-0.67	-0.27	-0.31	-0.42	-0.61	-0.29	-0.53	0.08	-0.3	-0.38	0.08	-0.53	-0.42	0.21	-0.47	-1.24
PTPN1	1.62	1.64	1.15	1.6	1.61	1.29	1.52	1.61	1.34	1.2	1.43	1.16	1.44	1.29	1.54	1.36	1.26	1.19	1.91	1.96	1.83	2.36	2.03	1.22	2.01	2.08	1.49	2.29	1.72	1.33	0.45	0.23	0.14	0.26	0.41	0.04	0.22	-0.09	-0.04	-0.52	0.16	-0.1
PTPN2	-0.23	-0.33	-0.2	-0.27	-0.3	-0.2	-0.23	-0.23	-0.23	-0.21	-0.26	0.04	-0.26	-0.19	0.02	-0.42	-0.31	-0.3	0.48	0.29	0.32	0.16	-0.07	-0.41	0.33	0.52	-0.27	0.27	0.1	-0.19	-0.69	-0.56	-0.51	-0.67	-0.37	-0.56	-0.44	-0.54	-0.38	-0.33	-0.55	0.25
PTPN2	-0.34	-0.36	-0.4	-0.23	-0.34	-0.38	-0.3	-0.33	-0.31	-0.42	-0.36	-0.19	-0.33	-0.11	-0.38	-0.38	-0.55	-0.29	0.11	0.03	0.23	0.11	-0.36	-0.38	0.16	0.2	-0.26	0.38	-0.11	-0.19	-0.65	-0.51	-0.74	-0.46	-0.62	-0.63	-0.5	-0.72	-0.56	-0.42	-0.6	-1.08
PTPN3	-0.8	-0.78	-0.61	-0.8	-0.75	-0.7	-0.74	-0.6	-0.7	-0.63	-0.74	-0.79	-0.82	-0.69	-0.87	-0.77	-0.74	-0.76	-0.87	-0.91	-0.8	-0.74	-0.7	-0.72	-0.68	-0.79	-0.73	-0.66	-0.78	-0.91	-0.06	0.31	0.33	0.31	0.42	0.32	0.22	0.51	0.46	-0.1	0.22	-0.72
PTPN4	-0.36	-0.53	-0.67	-0.35	-0.55	-0.54	-0.35	-0.61	-0.53	-0.51	-0.44	-0.7	-0.44	-0.68	-0.24	0.82	0.08	1.28	-0.08	-0.25	0.39	-0.1	-0.16	0.46	-0.66	0	0.36	-0.6	-0.28	0.62	-0.08	-0.23	-0.21	-0.14	-0.41	-0.31	-0.05	-0.44	-0.41	0.09	-0.19	0.01
AP1G2	0.3	-0.09	0.07	-0.16	-0.17	0.16	-0.08	0.02	0.28	-0.02	-0.1	0.07	-0.19	-0.05	0.31	0.59	0.4	0.69	-0.27	0.06	0.64	0.37	0.16	0.71	-0.31	-0.04	0.63	-0.18	-0.34	0.98	0.68	0.5	0.58	0.18	0.39	0.33	0.17	0.33	0.45	-0.04	0.38	-0.19
AP1GBP1	-0.65	-0.63	-0.73	-0.76	-0.78	-0.7	-0.62	-0.92	-0.67	-0.52	-0.71	-0.77	-0.68	-0.94	-0.71	-0.52	-0.7	-0.61	-0.56	-0.22	-0.5	-0.74	-0.59	-0.71	-0.45	-0.55	-0.65	-0.52	-0.67	-0.59	-0.57	-0.54	-0.64	-0.67	-0.58	-0.76	-0.67	-0.56	-0.79	-0.23	-0.68	-0.25
AP1GBP1	-0.44	-0.61	-0.43	-0.46	-0.29	-0.36	-0.26	-0.25	-0.23	-0.28	-0.38	-0.12	-0.37	-0.41	0.02	-0.01	0.13	0.53	0.09	0	0.65	-0.01	0.07	0.37	-0.28	-0.09	0.6	-0.33	-0.26	0.3	0.03	-0.47	-0.25	-0.6	-0.35	-0.24	-0.64	-0.26	-0.07	-0.22	-0.35	-0.13
AP1M1	-0.29	-0.17	-0.18	-0.35	-0.25	-0.32	-0.47	-0.22	-0.24	-0.25	-0.27	-0.08	-0.25	-0.11	-0.2	-0.05	-0.29	-0.25	-0.17	-0.48	-0.22	0.06	-0.19	-0.24	-0.26	-0.25	-0.12	0.02	-0.07	-0.02	-0.51	-0.56	-0.54	-0.49	-0.39	-0.55	-0.66	-0.55	-0.84	0.22	-0.48	-0.27
CAD	-0.42	-0.77	-0.63	-0.66	-0.61	-0.44	-0.57	-0.47	-0.46	-0.55	-0.57	-0.74	-0.67	-0.79	-0.58	-0.54	-0.8	-0.56	-0.48	-0.43	-0.56	-0.53	-0.69	-0.63	-0.53	-0.58	-0.42	-0.6	-0.76	-0.62	-0.66	-0.7	-0.61	-0.47	-0.6	-0.72	-0.82	-0.68	-0.59	-0.57	-0.7	-0.79
CAMLG	1.37	1.15	1.31	1.36	1.26	1.3	1.47	1.26	1.24	1.14	1.19	1.03	1.32	1.23	1.29	1.85	1.3	1.39	0.95	1.08	1.25	1.48	1.26	1.54	0.59	0.88	1.66	1.11	0.96	1.55	1.68	1.35	1.53	1.75	1.72	1.26	1.73	1.46	1.49	2.04	1.6	-0.05
COLQ	-0.77	-0.85	-0.65	-0.62	-0.73	-0.76	-0.72	-0.68	-0.72	-0.7	-0.64	-0.68	-0.68	-0.69	-0.68	-0.7	-0.51	-0.7	-0.56	-0.69	-0.81	-0.59	-0.66	-0.66	-0.59	-0.43	-0.56	-0.62	-0.41	-0.8	-0.59	-0.74	-0.63	-0.58	-0.78	-0.66	-0.69	-0.52	-0.63	-0.63	-0.75	-0.6
COLQ	-0.45	-0.67	-0.78	-0.82	-0.63	-0.66	-0.7	-0.7	-0.83	-0.59	-0.86	-0.67	-0.61	-0.89	-0.63	-0.66	-0.48	-0.09	-0.51	-0.69	0.21	-0.52	-0.72	-0.31	-0.57	-0.48	-0.14	-0.72	-0.71	-0.43	-0.4	-0.62	-0.73	-0.75	-0.59	-0.56	-0.69	-0.69	-0.73	-0.49	-0.72	-0.08
COX7A1	-0.94	-0.71	-0.84	-0.78	-0.78	-0.67	-0.93	-0.98	-0.8	-0.75	-0.87	-0.7	-0.4	-0.89	-0.8	-0.77	-0.78	-0.88	-0.78	-0.66	-0.78	-0.65	-0.81	-0.8	-0.66	-0.66	-0.67	-0.69	-0.72	-0.94	-0.7	-0.9	-0.69	-0.71	-0.57	-0.64	-0.74	-0.53	-0.76	-0.66	-0.43	-0.98
COX7A2	2.76	2.34	2.45	2.46	2.32	2.29	2.42	2.32	2.38	2.46	2.42	2.31	2.61	2.36	2.06	1.53	1.82	1.91	2.04	2.15	2.11	1.77	1.84	1.96	2.33	2.22	2.04	2.32	2.41	1.74	1.91	2.55	2.4	2.96	2.57	2.78	2.54	2.6	2.56	3.74	2.63	0.85
COX7A2L	1.29	1.36	1.22	1.17	1.22	1.04	0.96	1.36	1.14	1.07	1.07	1.04	1.04	1.35	0.68	0.92	0.82	1.18	0.55	0.8	1.05	0.78	0.6	1.19	0.54	0.68	0.91	0.93	0.93	1.24	0.71	0.95	0.78	0.96	0.96	1.02	1.08	0.91	0.86	0.92	0.81	-0.51
COX7B	3.9	3.11	3.47	3.42	3.07	3.09	3.45	3.11	3.2	3.66	3.05	2.94	3.55	3.16	2.66	2.66	2.91	2.76	2.96	2.9	2.68	2.53	2.6	2.65	3.19	2.67	2.63	2.73	2.92	2.44	3.28	3.13	2.94	3.82	3.1	3.38	3.35	3.23	3.26	5.38	3.28	2.85
COX7C	3.68	3.63	3.91	3.57	3.61	3.79	3.71	3.74	3.73	3.88	3.67	3.55	3.71	3.42	3.45	4.42	4	4.2	3.84	3.39	4.07	3.71	3.79	4.08	3.77	3.3	4.36	3.22	3.78	4.19	4.56	4.31	4.15	4.62	4.19	4.43	4.36	4.16	4.28	6.3	4.17	5.01
GAB2	1.36	1.49	1.1	1.52	1.4	1.28	1.4	1.49	1.34	1.64	1.34	1.21	1.4	1.42	2.2	1.59	1.57	0.62	2.05	1.86	0.64	1.85	1.56	0.82	1.85	1.75	0.53	1.96	1.55	0.3	0.07	0.9	0.88	0.88	0.85	0.84	0.86	0.72	0.91	0.12	0.81	-0.27
HIST1H2AH	0.39	0.83	0.76	0.4	0.81	0.55	0.44	0.98	0.82	0.32	0.86	0.71	0.4	0.85	1	0.6	0.26	0.14	0.17	-0.04	-0.2	1.1	0.74	0.43	0.41	-0.05	0.03	0.75	0.62	-0.06	0.81	1.03	0.95	0.74	0.83	1.13	1.13	0.98	0.91	0.32	0.77	-0.16
HIST1H2BK	2.87	2.68	2.26	2.67	2.6	2.08	2.82	2.79	2.11	2.66	2.74	2.74	3.12	2.67	2.09	2.24	2.72	1.16	1.86	2.36	1.04	2.68	2.98	1.16	1.94	2.14	1	3.13	3.35	1.43	1.41	2.01	2.65	2.53	2.78	2.19	2.51	2.91	2.18	2.46	2.71	0.92
MAGEH1	-0.6	-0.74	-0.56	-0.58	-0.55	-0.66	-0.81	-0.61	-0.76	-0.92	-0.78	-0.69	-0.55	-0.45	-0.63	-0.78	-0.68	-0.57	-0.54	-0.65	-0.67	-0.65	-0.65	-0.52	-0.51	-0.61	-0.46	-0.42	-0.7	-0.44	-0.43	-0.76	-0.69	-0.92	-0.58	-0.63	-0.7	-0.72	-0.57	-0.4	-0.83	-1.08
RAE1	0.17	0.47	0.29	0.51	0.33	0.34	0.46	0.26	0.32	0.38	0.44	0.33	0.42	0.63	0.47	0.29	0.31	0.34	0.37	0.43	0.46	0.28	0.38	0.59	0.26	0.33	0.39	0.32	0.29	0.49	0.18	0.51	0.61	0.49	0.33	0.26	0.46	0.46	0.55	-0.32	0.43	-0.54
KIFAP3	-0.3	-0.31	-0.45	-0.58	-0.44	-0.24	-0.22	-0.46	-0.23	-0.42	-0.43	-0.15	-0.41	-0.23	-0.51	-0.38	-0.44	-0.28	-0.6	-0.45	0.06	-0.27	-0.33	-0.22	-0.6	-0.48	-0.43	-0.57	-0.44	-0.06	0.14	0.05	-0.3	-0.32	-0.05	-0.14	0	-0.2	-0.26	-0.27	-0.36	0.06
VPS33B	-0.29	-0.28	-0.14	-0.13	-0.14	-0.04	-0.22	-0.17	-0.04	-0.34	-0.09	-0.22	-0.08	0.15	0.01	-0.01	-0.1	-0.08	-0.1	-0.01	-0.05	-0.11	-0.15	-0.02	-0.15	-0.06	-0.05	-0.27	-0.1	0.01	-0.25	-0.32	-0.11	-0.34	-0.29	-0.37	-0.34	-0.37	-0.12	-0.21	-0.24	-0.13
VPS41	0.18	1.01	0.85	0.39	0.81	1.03	0.72	0.85	1.24	0.35	1	0.85	0.57	1.09	1.72	1.2	1.6	2.2	0.93	0.91	2.06	1.18	1.57	1.99	1.08	1.21	2.27	1.06	1.32	1.9	1.72	0.99	1.1	0.28	0.75	0.98	1.07	0.99	1.11	0.33	1.29	-0.79
VPS41	0.98	0.76	0.85	1.03	0.85	1.11	1	0.71	0.89	0.76	0.68	0.8	0.6	0.99	0.74	0.41	0.18	0.09	0.27	0.36	0.12	0.44	0.27	0.13	-0.14	0.25	-0.21	0.62	0.28	0.12	-0.23	-0.21	-0.28	-0.29	-0.09	-0.28	-0.06	-0.19	-0.29	-0.36	-0.27	-0.69
VPS45A	0.16	0.08	0.35	0.13	0.21	0.38	0.38	0.15	0.19	0.14	0.05	0.21	-0.04	0.6	-0.04	0.33	0.29	0.15	-0.23	0.16	0.02	0.01	0.2	-0.07	-0.07	-0.07	-0.01	-0.08	-0.15	-0.01	0	-0.12	-0.17	-0.26	0.04	-0.04	-0.14	-0.28	-0.25	0.35	-0.17	0.38
SLC7A11	4.26	4.77	4.91	4.32	4.79	4.83	4.47	4.72	4.85	4.39	4.79	5.23	4.72	4.21	4.98	5.45	5.91	5.98	5.18	5.44	5.82	5.15	5.71	5.84	5.57	5.67	6.03	5.66	5.85	4.94	7.29	5.57	5.77	4.76	5.54	6.02	4.85	6.02	5.75	6.04	5.91	8.35
EDG8	-0.74	-0.94	-0.82	-0.64	-0.78	-0.72	-0.73	-0.91	-0.97	-0.84	-0.8	-0.85	-0.5	-0.95	-0.79	-0.1	-0.62	-0.08	-0.57	-0.77	-0.54	-0.52	-0.65	-0.3	-0.57	-0.59	-0.46	-0.7	-0.64	-0.07	-0.57	-0.82	-0.82	-0.89	-0.87	-0.66	-0.83	-0.77	-0.86	-0.66	-0.89	-0.33
EGLN2	0.19	-0.15	-0.22	-0.22	-0.13	-0.26	-0.35	-0.12	-0.07	-0.19	-0.2	-0.23	-0.21	-0.6	0.31	-0.11	0.08	0.06	0.05	0.26	-0.06	0.07	0.28	0.01	-0.12	0.19	-0.12	0	0.01	-0.01	-0.01	0	0.32	-0.2	0.1	-0.31	-0.18	0.1	-0.22	-0.05	-0.08	0.61
SYTL4	-0.44	-0.42	-0.62	-0.5	-0.51	-0.52	-0.62	-0.54	-0.61	-0.68	-0.61	-0.55	-0.44	-0.44	-0.5	-0.71	-0.94	-0.86	-0.54	-0.87	-0.96	-0.77	-0.78	-0.81	-0.7	-0.71	-0.78	-0.79	-0.47	-0.74	-0.12	-0.36	-0.29	-0.45	-0.28	-0.23	-0.44	-0.16	-0.09	-0.16	-0.69	-0.91
NEU4	-0.7	-0.9	-0.72	-0.85	-0.76	-0.88	-0.72	-0.57	-0.84	-0.69	-0.87	-0.88	-0.64	-1.07	-0.89	-0.58	-0.66	-0.97	-0.33	-0.76	-0.74	-0.8	-0.67	-0.76	-0.02	-0.31	-0.83	-0.22	-0.47	-1	-0.5	-0.8	-1.01	-0.66	-0.65	-0.56	-0.87	-0.77	-0.83	-0.69	-0.8	-0.27
B3GAT2	-0.83	-0.86	-0.89	-0.73	-0.75	-0.84	-0.91	-0.77	-1.06	-0.95	-0.72	-0.9	-0.28	-0.67	-0.89	-0.75	-0.83	-0.77	-0.81	-1.05	-0.93	-0.78	-0.87	-0.99	-0.72	-0.77	-0.77	-0.85	-0.77	-0.78	-1.02	-0.97	-0.52	-0.62	-0.53	-0.76	-0.87	-0.79	-0.72	-0.59	-0.74	-0.27
SRCRB4D	-0.11	-0.09	0.04	-0.01	-0.16	0.32	0.01	-0.24	0.06	-0.21	-0.33	0.32	-0.06	-0.55	-0.24	-0.56	-0.64	-0.8	-0.57	-0.53	-0.66	-0.45	-0.2	-0.91	-0.51	-0.57	-0.72	-0.67	-0.66	-0.86	-0.49	-0.61	-0.52	-0.33	-0.42	-0.66	-0.53	-0.7	-0.59	-0.44	-0.39	-0.27
ZSWIM3	-0.23	-0.45	-0.49	-0.16	-0.43	-0.53	-0.27	-0.53	-0.44	-0.43	-0.34	-0.55	-0.01	-0.4	-0.46	-0.47	-0.49	-0.55	-0.44	-0.68	-0.58	-0.57	-0.45	-0.68	-0.51	-0.69	-0.74	-0.44	-0.66	-0.58	-0.52	-0.77	-0.48	-0.59	-0.58	-0.64	-0.82	-0.69	-0.79	-0.31	-0.65	0.06
TBX6	-0.4	-0.39	-0.53	-0.66	-0.61	-0.52	-0.43	-0.41	-0.66	-0.55	-0.4	-0.62	-0.57	-0.45	-0.64	-0.59	-0.51	-0.52	-0.54	-0.59	-0.44	-0.62	-0.52	-0.62	-0.36	-0.56	-0.58	-0.32	-0.66	-0.66	-0.11	-0.46	-0.46	-0.57	-0.52	-0.44	-0.5	-0.55	-0.35	-0.18	-0.69	-0.05
HARSL	0.75	0.8	0.65	0.86	0.74	0.76	1.07	0.79	0.75	0.82	0.78	0.82	0.76	0.98	0.55	0.78	1.07	0.87	0.61	0.78	0.79	0.95	0.7	0.9	0.31	0.47	0.63	0.69	0.67	1.18	0.47	0.74	0.38	0.71	0.54	0.45	0.8	0.51	0.62	0.22	0.47	-0.88
HARS	0.86	1	0.89	0.99	1.07	0.86	1.19	1	0.96	0.99	1.07	1.19	1.24	1.1	1.15	0.76	0.8	1.07	0.75	0.87	1.04	0.8	0.73	1.15	0.78	0.86	1.07	0.97	1.07	0.82	1.27	1.12	1.51	1.33	1.26	1.16	0.98	1.51	1.47	1.17	1.44	-0.51
GPI	2.08	2.03	1.78	1.88	1.98	1.76	1.94	1.97	1.72	1.94	1.86	1.69	1.98	1.6	1.75	1.09	1.11	1.01	0.7	0.58	0.73	0.58	0.86	1.09	0.92	0.82	1.01	0.74	0.68	0.76	1.48	1.44	1.47	1.42	1.3	1.24	1.29	1.66	1.26	0.22	1.51	1.03
PRAME	-0.79	-0.64	-0.51	-0.65	-0.72	-0.82	-0.89	-0.49	-0.76	-0.62	-0.62	-0.59	-0.61	-0.61	-0.7	-0.87	-0.74	-0.7	-0.64	-0.87	-0.55	-0.62	-0.64	-0.62	-0.67	-0.6	-0.67	-0.62	-0.62	-0.76	-0.7	-0.77	-0.87	-0.49	-0.67	-0.72	-0.77	-0.6	-0.67	-0.81	-0.97	0.06
VCAM1	-0.71	-0.79	-0.76	-0.89	-0.71	-0.71	-0.68	-0.93	-1.02	-0.84	-0.77	-0.61	-0.92	-0.95	-0.61	-0.56	-0.58	-0.22	-0.58	-0.5	-0.38	-0.89	-0.48	-0.79	-0.73	-0.6	-0.74	-0.89	-0.78	-0.85	-0.67	-0.8	-0.79	-0.74	-0.77	-0.74	-0.93	-0.78	-0.75	-1.14	-0.72	-0.25
VTN	-0.51	-0.78	-0.69	-0.63	-0.76	-0.47	-0.72	-0.56	-0.59	-0.53	-0.55	-0.68	-0.76	-0.76	-0.45	-0.75	-0.89	-0.84	-0.66	-0.85	-0.83	-0.68	-0.61	-0.71	-0.64	-0.71	-0.71	-0.91	-0.79	-0.84	-0.83	-0.96	-0.8	-0.85	-1.03	-0.94	-0.85	-0.73	-0.86	-0.7	-0.7	-0.3
COL11A2	-0.69	-0.79	-0.8	-0.72	-0.91	-0.76	-0.85	-0.8	-0.86	-0.66	-0.71	-0.71	-0.56	-0.58	-0.82	-0.73	-0.61	-0.9	-0.78	-0.6	-0.95	-0.74	-0.83	-0.92	-0.52	-0.56	-0.79	-0.7	-0.79	-0.95	-0.54	-0.96	-0.9	-0.87	-1.01	-0.87	-1.03	-0.7	-0.83	-0.55	-0.93	-0.42
COL11A2	-0.63	-0.63	-0.77	-0.73	-0.92	-0.6	-0.57	-0.71	-0.68	-0.47	-0.85	-0.67	-0.49	-0.77	-0.61	-0.63	-0.58	-0.84	-0.79	-0.87	-0.73	-0.68	-0.31	-0.6	-0.5	-0.75	-0.64	-0.6	-0.58	-0.93	-0.66	-0.59	-0.65	-0.75	-0.7	-0.68	-0.75	-0.8	-0.81	-0.07	-0.68	0.56
TSGA2	-0.67	-0.83	-0.82	-0.83	-0.83	-0.83	-0.72	-0.82	-0.89	-0.74	-0.63	-0.87	-0.74	-0.79	-0.77	-0.88	-0.7	-0.88	-0.68	-0.66	-0.83	-0.72	-0.76	-0.94	-0.56	-0.67	-0.81	-0.9	-0.66	-0.89	1.99	0.8	0.16	0.53	0.46	0.68	0.92	0.23	0.67	0.3	-0.02	0.51
UNC5D	-0.45	-0.73	-0.57	-0.63	-0.72	-0.59	-0.48	-0.64	-0.73	-0.82	-0.64	-0.67	-0.63	-0.66	-0.53	-0.78	-0.6	-0.61	-0.66	-0.57	-0.7	-0.68	-0.62	-0.64	-0.61	-0.69	-0.5	-0.51	-0.79	-0.78	-0.65	-0.59	-0.82	-0.72	-0.75	-0.88	-0.72	-0.71	-0.76	-0.53	-0.63	-0.54
ARRDC2	-0.14	-0.07	-0.24	-0.29	0	-0.22	-0.34	0.05	-0.05	-0.35	-0.01	-0.06	-0.3	0.16	-0.2	0.61	0.46	0.44	0.1	-0.1	-0.22	0.12	0.4	0.59	0.03	0.22	0.2	0.06	0.1	0.78	-0.7	-0.28	-0.3	-0.54	-0.26	-0.31	-0.23	-0.18	-0.3	-0.43	-0.38	0.4
RAB40C	0.54	0.4	0.41	0.52	0.38	0.45	0.66	0.25	0.36	0.77	0.54	0.52	0.67	0.08	0.69	0.63	1.01	0.59	0.22	1.05	0.28	1.08	0.96	0.58	0.51	1	0.34	1.06	0.98	0.26	1.77	1.48	1.6	1.51	1.7	1.48	1.18	1.46	1.59	0.54	1.78	-0.39
RAB40A	-0.71	-0.83	-0.82	-0.78	-0.85	-0.87	-0.79	-0.76	-0.86	-0.7	-0.64	-0.7	-0.65	-0.92	-0.74	-0.79	-0.74	-0.73	-0.4	-0.62	-0.97	-0.65	-0.61	-0.79	-0.53	-0.85	-0.65	-0.89	-0.86	-0.87	-0.65	-0.93	-0.76	-0.71	-0.77	-0.62	-0.76	-0.81	-0.89	-0.43	-0.76	-0.85
TMEM14B	0.31	0.89	0.7	0.68	0.82	0.73	0.65	0.91	0.9	0.81	0.9	0.79	0.63	1.06	0.45	0.51	0.31	0.59	0.09	0.36	0.36	0.54	0.37	0.66	0.26	0.21	0.5	0.57	0.74	1.39	0.74	0.94	0.78	1.07	0.73	0.98	1.5	0.9	1	0.88	0.89	-0.1
APEX1	-0.78	-0.59	-0.51	-0.65	-0.53	-0.57	-0.82	-0.49	-0.58	-0.7	-0.62	-0.66	-0.84	-0.97	-0.73	-0.49	-0.63	-0.27	-0.73	-0.7	-0.29	-0.73	-0.78	-0.3	-0.72	-0.87	-0.43	-0.87	-0.58	-0.25	-0.64	-0.53	-0.62	-0.34	-0.37	-0.48	-0.49	-0.52	-0.54	-0.77	-0.68	0.01
APEX1	1.23	1.2	1.28	1.14	1.33	1.37	1.23	1.36	1.4	1.04	0.83	0.68	0.94	1.35	0.59	0.91	0.7	1.41	0.19	0.65	1.36	0.1	0.23	1.24	-0.17	0.38	1.32	-0.33	-0.03	1.39	1	1.04	1.23	1.52	1.15	1.03	1.11	1.12	1.03	0.59	1.06	0.58
APEX2	0.38	0.24	0.23	0.33	0.14	0.14	0.26	0.16	0.1	0.06	0.17	0.21	0.45	0.18	0.08	-0.15	-0.21	0	-0.14	-0.13	-0.1	0.09	0.11	-0.02	-0.31	0.02	-0.31	0.15	-0.04	-0.32	-0.4	-0.27	-0.04	0.17	-0.03	-0.29	-0.1	-0.11	-0.24	-0.33	-0.21	1.03
APXL	-0.71	-0.64	-0.76	-0.69	-0.68	-0.93	-0.75	-0.59	-0.72	-0.68	-0.71	-0.61	-0.57	-0.68	-0.73	-0.51	-0.72	-0.64	-0.52	-0.88	-0.65	-0.74	-0.63	-0.6	-0.58	-0.7	-0.67	-0.64	-0.72	-0.82	-0.11	-0.31	-0.3	-0.25	-0.4	-0.4	-0.44	-0.19	-0.32	-0.35	-0.35	0.2
APCS	-0.72	-0.49	-0.7	-0.61	-0.68	-0.91	-0.53	-0.63	-0.79	-0.38	-0.68	-0.61	-0.61	-0.8	-0.81	-0.78	-0.55	-0.83	-0.46	-0.98	-0.68	-0.54	-0.78	-0.68	-0.59	-0.75	-0.69	-0.67	-0.69	-0.8	-0.39	-0.75	-0.68	-0.52	-0.77	-0.61	-0.81	-0.96	-0.88	-0.19	-0.67	-0.57
ACPT	-0.6	-0.64	-0.8	-0.77	-0.53	-0.58	-0.65	-0.61	-0.61	-0.58	-0.62	-0.66	-0.46	-0.7	-0.65	-0.68	-0.59	-0.79	-0.42	-0.96	-0.65	-0.62	-0.74	-0.51	-0.41	-0.75	-0.71	-0.52	-0.66	-0.82	-0.52	-0.79	-0.73	-0.7	-0.72	-0.65	-0.75	-0.66	-0.79	-0.67	-0.62	0.06
UPF3A	-0.18	-0.31	-0.21	-0.47	-0.25	-0.31	-0.38	-0.22	-0.27	-0.42	-0.29	-0.56	-0.37	-0.44	-0.17	0.18	-0.31	0.22	-0.5	-0.21	-0.43	-0.43	-0.22	-0.4	-0.47	-0.51	-0.68	-0.31	-0.32	0.02	0.09	-0.35	-0.12	-0.31	-0.44	-0.52	-0.29	-0.39	-0.25	-0.02	-0.33	0.01
UPF3A	0	0.01	0.07	-0.1	0.02	-0.08	-0.12	0.01	0.08	-0.22	-0.23	-0.2	-0.25	0.04	-0.3	0.27	0.41	0.46	-0.3	0.45	0.2	-0.23	-0.21	0.48	-0.45	0	0.07	-0.25	0.03	0.49	0.63	0.35	0.23	-0.05	0.23	0.11	0.03	0.43	0.28	-0.04	0.25	-0.36
UPF3B	-0.16	-0.14	-0.13	-0.18	-0.19	-0.27	-0.15	-0.21	-0.21	-0.12	-0.2	-0.12	-0.3	-0.11	-0.42	-0.43	-0.23	-0.23	-0.47	-0.21	-0.05	-0.23	-0.33	-0.3	-0.27	-0.3	-0.28	-0.21	-0.22	-0.23	-0.49	-0.28	-0.29	-0.21	-0.18	-0.32	-0.48	-0.23	-0.33	-0.33	-0.4	-0.19
TREX1	-0.67	-0.63	-0.71	-0.73	-0.49	-0.69	-0.52	-0.59	-0.65	-0.62	-0.52	-0.46	-0.68	-0.59	-0.3	-0.62	-0.9	-0.5	-0.62	-0.54	-0.38	-0.53	-0.69	-0.6	-0.44	-0.47	-0.57	-0.94	-0.6	-0.66	-0.79	-0.72	-0.39	-0.6	-0.57	-0.88	-0.76	-0.51	-0.51	-0.4	-0.51	0.03
TREX2	0.02	0.31	0.17	0.24	0.26	0.08	0.11	0.33	0.28	0.34	0.22	-0.16	-0.06	0.04	0.06	0.57	0.52	0.57	0.17	0.32	0.5	0.01	0.1	0.42	-0.03	0.01	0.53	-0.37	0.06	0.19	-0.28	0.05	0.05	0.13	0.19	-0.18	-0.04	-0.14	-0.2	0.07	-0.08	0.38
TREX2	-0.08	0.3	0.12	0.07	0.3	0	0.09	0.28	0.15	-0.01	-0.01	-0.15	-0.06	0.08	0.07	0.42	0.08	0.31	-0.03	-0.05	0.55	-0.04	-0.02	0.48	-0.06	-0.24	0.54	-0.35	0.03	0.18	-0.3	-0.16	0.14	-0.2	-0.13	-0.08	-0.13	0.02	-0.03	-0.2	0.1	-0.63
BAT2	-0.12	-0.3	-0.28	-0.26	-0.35	-0.15	-0.5	-0.29	-0.31	-0.34	-0.19	-0.35	-0.45	-0.7	0.19	-0.08	-0.25	-0.29	-0.08	0.14	-0.04	-0.2	0.03	-0.13	-0.12	-0.13	-0.05	-0.18	-0.28	0.3	-0.16	-0.47	-0.08	-0.53	-0.4	-0.37	-0.35	-0.27	-0.28	-0.65	-0.34	-0.36
BAT3	0.5	0.69	0.61	0.6	0.75	0.68	0.51	0.69	0.92	0.51	0.54	0.7	0.63	0.71	1.01	0.53	0.31	0.37	0.75	0.47	0.66	0.66	0.72	0.42	0.75	0.81	0.57	0.75	0.84	0.76	0.5	0.69	0.8	0.44	0.57	0.52	0.58	0.77	0.5	-0.29	0.67	-0.66
BAT4	-0.63	-0.64	-0.66	-0.7	-0.57	-0.61	-0.53	-0.65	-0.6	-0.52	-0.51	-0.63	-0.56	-0.65	-0.55	-0.78	-0.75	-0.52	-0.57	-0.66	-0.66	-0.59	-0.63	-0.6	-0.31	-0.6	-0.7	-0.59	-0.53	-0.6	-0.58	-0.72	-0.71	-0.67	-0.78	-0.56	-0.77	-0.56	-0.68	-0.59	-0.58	-0.88
BATF	-0.12	-0.13	-0.26	-0.28	-0.16	-0.1	-0.79	-0.31	-0.26	-0.45	-0.37	-0.26	-0.49	-0.08	-0.13	-0.19	-0.44	0.21	1.23	-0.05	1.03	0.41	0.12	0.31	1.27	0.79	1.66	0.54	0.29	1.37	-0.55	-0.54	-0.38	-0.37	-0.57	-0.45	-0.52	-0.19	-0.44	-0.58	-0.6	0.51
PTPN13	-0.64	-0.65	-0.57	-0.5	-0.68	-0.73	-0.68	-0.65	-0.67	-0.46	-0.78	-0.87	-0.61	-0.55	-0.71	-0.64	-0.67	-0.66	-0.65	-0.5	-0.71	-0.56	-0.7	-0.65	-0.56	-0.5	-0.53	-0.62	-0.41	-0.57	0.15	0.61	0.27	0.64	0.65	0.36	0.61	0.37	0.66	0.49	0.56	0.7
PTPN12	1.24	1.71	1.37	1.6	1.84	1.49	1.53	1.57	1.47	1.71	1.85	1.58	1.37	1.94	0.93	1	1.07	0.44	1.84	1.44	0.47	1.61	1.54	0.55	1.94	1.74	0.45	2.27	1.98	1.39	-0.16	0.38	0.17	0.07	0.14	0.26	0.33	0.05	0.29	-0.3	0.16	-0.51
PTPN18	-0.45	-0.47	-0.68	-0.56	-0.63	-0.72	-0.65	-0.63	-0.57	-0.64	-0.62	-0.84	-0.6	-0.61	-0.59	-0.64	-0.52	-0.73	-0.48	-0.53	-0.74	-0.74	-0.63	-0.69	-0.49	-0.69	-0.71	-0.75	-0.77	-0.86	-0.9	-0.88	-0.84	-0.82	-0.74	-0.78	-0.83	-0.66	-0.62	-0.6	-0.7	-0.19
PTPN21	-0.8	-0.85	-0.68	-0.84	-0.7	-0.71	-0.79	-0.68	-0.81	-0.51	-0.72	-0.66	-0.69	-0.86	-0.85	-0.88	-0.77	-1	-0.81	-0.96	-0.76	-0.8	-0.89	-1.01	-0.63	-0.79	-0.69	-0.73	-0.73	-0.84	-0.64	-0.49	-0.66	-0.49	-0.42	-0.45	-0.59	-0.52	-0.62	-0.39	-0.42	-0.57
PTPN7	-0.54	-0.76	-0.64	-0.66	-0.77	-0.72	-0.74	-0.59	-0.83	-0.66	-0.84	-0.67	-0.65	-0.81	-0.77	-0.71	-0.77	-0.79	-0.6	0.05	-0.84	-0.8	-0.67	-0.78	-0.52	-0.67	-0.76	-0.68	-0.68	-0.95	-0.7	-0.86	-0.94	-0.58	-0.89	-0.76	-0.81	-0.55	-0.69	-0.57	-0.79	-0.05
PTPN7	-0.29	-0.61	-0.71	-0.44	-0.5	-0.51	-0.55	-0.47	-0.52	-0.57	-0.5	-0.32	-0.27	-0.59	-0.35	-0.21	-0.23	-0.03	-0.15	-0.24	-0.16	-0.19	-0.26	0.13	-0.12	0.12	0.08	0.29	0.23	0.01	-0.49	-0.68	-0.72	-0.61	-0.76	-0.44	-0.71	-0.58	-0.62	-0.2	-0.66	0.4
PTPN9	-0.32	-0.32	-0.39	-0.34	-0.37	-0.49	-0.38	-0.55	-0.47	-0.44	-0.35	-0.54	-0.36	-0.4	-0.54	-0.5	-0.57	-0.61	-0.48	-0.58	-0.65	-0.5	-0.53	-0.67	-0.47	-0.45	-0.55	-0.49	-0.44	-0.79	-0.38	-0.65	-0.49	-0.56	-0.43	-0.59	-0.78	-0.4	-0.71	-0.16	-0.59	-0.39
TRPV1	-0.79	-0.6	-0.69	-0.73	-0.75	-0.79	-0.83	-0.64	-0.71	-0.66	-0.73	-0.86	-0.66	-0.83	-0.79	-0.54	-0.9	-0.85	-0.75	-0.92	-0.58	-0.82	-0.69	-0.51	-0.57	-0.76	-0.67	-0.7	-0.68	-0.81	-0.51	-0.75	-0.82	-0.76	-0.65	-0.7	-0.93	-0.65	-0.81	-0.61	-0.64	-0.88
RENT1	-0.03	-0.09	-0.09	-0.05	-0.1	-0.17	-0.12	-0.01	-0.01	-0.18	-0.14	-0.06	-0.05	-0.29	-0.08	-0.25	-0.06	-0.21	-0.2	-0.1	-0.19	-0.12	-0.14	-0.21	-0.1	-0.13	-0.08	-0.17	-0.23	-0.04	0.18	-0.16	-0.1	-0.22	-0.04	-0.06	-0.04	-0.12	-0.11	-0.57	-0.16	-1.04
UPF2	1.22	1.1	1.27	1.56	1.13	1.11	1.58	1.01	1.11	1.12	1.2	1.32	1.53	1.36	1.26	1.59	1.56	1.47	1.35	1.34	1.6	1.21	1.46	1.4	1	1.39	1.66	1.33	1.4	1.63	1.12	1.35	1.42	1.28	1.3	1.29	1.4	1.3	1.44	0.99	1.65	-0.16
UPF2	-0.3	-0.16	0.16	-0.21	-0.09	0.04	-0.09	-0.01	0.04	-0.34	-0.11	-0.13	-0.16	0.03	0.13	0.68	0.51	0.77	0.19	0.21	0.62	0.04	0.01	0.26	0.06	0.26	0.32	0.2	0.2	0.49	-0.15	0.07	-0.22	-0.22	0.01	0.02	-0.12	-0.15	-0.02	0.3	-0.2	-0.51
WBP11	1.38	1.17	1.28	1.6	1.31	1.31	1.55	1.22	1.26	1.43	1.34	1.1	1.22	1.21	1.25	1.59	1.65	1.52	1.64	1.52	1.54	1.73	1.37	1.5	1.41	1.44	1.53	1.59	1.36	1.54	1.12	1.24	0.77	1.18	0.99	0.95	1.25	0.86	1.04	0.06	0.91	0.35
BBX	0.87	0.87	0.81	0.82	0.87	0.84	0.77	0.62	0.64	0.81	0.68	0.33	0.5	0.56	0.58	0.85	0.51	1.26	0.53	0.58	1.68	0.47	0.47	1.05	-0.19	0.54	0.83	0.26	0.31	1.32	0.7	0.38	0.3	0.48	0.46	0.33	0.41	0.12	0.58	0.45	0.36	0.56
RNUT1	0.31	0.36	0.33	0.23	0.26	0.5	0.19	0.29	0.49	0.03	-0.01	0.07	0.07	0.56	0.09	0.05	-0.03	-0.06	-0.19	-0.15	-0.25	-0.02	0.19	-0.18	-0.21	-0.09	-0.15	-0.05	0.04	-0.03	-0.36	-0.22	-0.34	-0.32	-0.34	-0.08	-0.31	-0.31	-0.16	0	-0.32	0.22
WAC	-0.79	-0.68	-0.69	-0.67	-0.74	-0.8	-0.73	-0.73	-0.88	-0.56	-0.75	-0.83	-0.73	-0.91	-0.71	-0.66	-0.74	-0.68	-0.6	-0.49	-0.46	-0.75	-0.61	-0.6	-0.48	-0.74	-0.76	-0.53	-0.73	-0.67	-0.7	-0.8	-0.96	-0.56	-0.82	-0.71	-0.78	-0.97	-0.85	-0.82	-0.76	-0.08
WAC	1.52	1.54	1.45	1.79	1.59	1.49	1.64	1.51	1.36	1.91	1.78	1.51	1.69	1.62	1.4	2.31	1.96	1.82	1.87	1.6	1.86	2.03	1.83	1.84	2.21	1.97	1.9	1.88	1.93	2.41	1.4	1.83	1.91	2.1	1.89	1.73	1.93	1.76	1.9	1.79	1.84	0.82
RNPS1	0.1	0.21	0.02	-0.01	0.12	0	-0.22	0.25	0.09	-0.26	0.16	-0.08	-0.14	-0.35	0.21	-0.01	-0.03	0.23	0.01	0.37	0.49	-0.12	-0.06	0.17	0.07	0.32	0.29	-0.01	-0.02	0.8	-0.01	0.21	0.26	0.14	0.27	0.14	-0.05	0.05	0.1	-0.41	0.02	0.06
VPS52	-0.79	-0.67	-0.66	-0.65	-0.77	-0.6	-0.56	-0.77	-0.76	-0.85	-0.58	-0.5	-0.61	-0.8	-0.67	-0.52	-0.64	-0.62	-0.61	-0.81	-0.71	-0.7	-0.68	-0.64	-0.66	-0.79	-0.71	-0.62	-0.56	-0.52	-0.97	-0.88	-0.59	-0.55	-0.83	-0.86	-0.82	-0.63	-0.53	0.02	-0.61	-0.85
IL27RA	0.02	0.14	0.29	-0.2	0.11	0.02	-0.2	0.24	0.3	-0.32	0.11	0.34	-0.31	0.16	0.06	0.15	0.34	0.34	-0.09	-0.01	0.03	-0.22	0.08	0.25	-0.29	-0.25	0.32	-0.32	-0.13	0.97	-0.36	-0.42	-0.39	-0.2	-0.69	-0.48	-0.58	-0.27	-0.48	-0.28	-0.37	-0.72
VPS52	-0.1	-0.39	-0.17	-0.49	-0.4	-0.19	-0.34	-0.16	-0.14	-0.48	-0.36	-0.28	-0.17	-0.27	-0.32	-0.3	-0.24	-0.13	-0.54	-0.54	-0.4	-0.3	-0.24	-0.2	-0.5	-0.3	-0.47	-0.49	-0.18	-0.24	-0.44	-0.5	-0.14	-0.3	-0.12	-0.31	-0.58	-0.18	-0.33	-0.54	-0.41	-0.13
SORL1	0.01	-0.37	-0.21	-0.04	-0.39	-0.26	-0.1	-0.36	-0.21	-0.04	-0.41	-0.62	-0.24	-0.44	-0.18	1.07	1.45	0.76	0.29	0.25	-0.07	0.36	0.16	0.82	0.43	0.15	0.62	-0.66	-0.32	0.67	0	-0.62	-0.61	-0.56	-0.62	-0.45	-0.7	-0.54	-0.46	-0.38	-0.51	0.03
VAT1	0.5	0.72	0.56	0.5	0.75	0.82	0.42	0.86	0.9	0.36	0.78	0.35	0.32	1.25	1.22	-0.21	0.01	-0.34	-0.53	-0.29	-0.56	-0.45	-0.33	-0.35	-0.56	-0.2	-0.38	-0.08	-0.37	-0.48	-0.68	-0.43	-0.22	-0.43	-0.52	-0.36	-0.41	-0.04	-0.23	-0.56	-0.16	-0.42
WDFY2	-0.36	-0.57	-0.44	-0.59	-0.65	-0.36	-0.45	-0.56	-0.6	-0.55	-0.49	-0.48	-0.32	-0.41	-0.62	-0.35	-0.47	-0.24	-0.49	-0.58	-0.52	-0.23	-0.42	-0.38	-0.63	-0.69	-0.49	-0.28	-0.3	-0.42	-0.4	-0.48	-0.55	-0.66	-0.49	-0.57	-0.51	-0.42	-0.49	-0.92	-0.65	0.33
WFDC2	-0.69	-0.7	-0.64	-0.6	-0.68	-0.57	-0.53	-0.74	-0.77	-0.59	-0.52	-0.54	-0.53	-0.77	-0.72	-0.49	-0.54	-0.73	-0.59	-0.29	-0.69	-0.72	-0.62	-0.63	-0.52	-0.6	-0.79	-0.49	-0.28	-0.84	-0.43	-0.57	-0.44	-0.38	-0.38	-0.7	-0.69	-0.44	-0.4	-0.52	-0.57	-0.82
WFDC2	-0.72	-0.69	-0.78	-0.61	-0.77	-0.7	-0.79	-0.7	-0.79	-0.65	-0.49	-0.54	-0.72	-1.02	-0.73	-0.87	-0.59	-0.8	-0.49	-0.8	-0.79	-0.69	-0.79	-0.88	-0.58	-0.65	-0.61	-0.57	-0.86	-0.84	-0.25	-0.53	-0.69	-0.52	-0.6	-0.43	-0.68	-0.55	-0.53	-0.77	-0.53	-0.33
WFDC2	-0.69	-0.49	-0.5	-0.66	-0.77	-0.62	-0.55	-0.65	-0.56	-0.64	-0.6	-0.65	-0.65	-0.91	-0.83	-0.65	-0.8	-0.86	-0.56	-0.44	-0.65	-0.89	-0.72	-0.62	-0.77	-0.79	-0.55	-0.66	-0.61	-0.84	3.41	2.76	2.1	3.11	2.43	2.89	2.43	2.2	2.55	1.51	2.15	3.69
ZMPSTE24	2.52	2.35	2.13	2.34	2.33	2.2	2.49	2.27	2.04	2.22	2.22	2.16	2.2	2.32	1.63	1.58	1.83	1.16	1.33	1.95	1.29	1.68	2.13	1.28	0.93	1.83	1.08	1.78	2.05	1.34	1.72	2.08	2.13	2.16	2.2	2.17	2.14	2.26	2.14	2.66	2.36	0.51
RPL7A	2.59	2.54	2.53	2.4	2.57	2.33	2.33	2.66	2.51	2.25	2.61	2.31	2.38	2.75	2.23	3.21	3.15	4.01	2.73	3.18	3.89	2.54	2.55	4.14	2.96	3.03	3.96	2.13	2.64	3.96	3.66	3.85	3.69	3.96	3.9	4.13	3.62	4.01	3.86	4.18	3.85	3.69
ASGR1	-0.3	-0.15	-0.08	-0.26	-0.05	-0.13	-0.14	-0.06	-0.06	-0.48	-0.28	-0.33	-0.31	-0.07	-0.49	1.5	0.9	0.09	-0.32	-0.17	-0.72	0.24	0.13	-0.08	-0.12	-0.7	-0.77	-0.54	-0.72	-0.89	-0.82	-0.89	-0.85	-0.85	-1.02	-0.69	-0.86	-0.84	-0.99	-0.98	-0.9	-0.72
ASGR2	-0.67	-0.87	-0.82	-0.82	-0.91	-0.93	-0.77	-0.77	-1.03	-0.7	-0.84	-0.9	-0.82	-0.89	-0.93	0.46	-0.35	-0.33	0.07	-0.82	-0.87	-0.67	-0.59	-0.58	0.04	-0.91	-0.55	-0.64	-0.78	-0.93	-0.66	-0.81	-0.72	-0.77	-0.92	-0.82	-0.93	-0.83	-0.92	-0.77	-1.1	-0.08
DCTN6	0.63	0.99	0.98	0.68	0.9	0.82	0.62	0.96	0.83	0.65	1.12	0.96	0.51	1.23	0.69	-0.09	0.15	0.27	0.39	0.5	0.44	0.3	0.24	0.3	0.48	0.6	0.25	0.82	0.66	0.37	0.04	0.65	0.52	0.49	0.7	0.7	0.66	0.46	0.75	0.49	0.44	-0.27
GNAS	3.27	2.77	2.99	2.9	2.79	2.92	2.76	2.83	2.77	2.82	2.59	2.48	2.56	2.59	2.45	2.45	3.02	2.51	2.05	2.15	2.48	1.99	2.24	2.61	1.92	2.05	2.37	2.48	2.44	2.99	3.22	2.82	2.47	2.75	2.83	2.85	2.49	3.02	2.85	1.31	2.64	2.33
WRNIP1	-0.43	-0.57	-0.48	-0.6	-0.59	-0.62	-0.74	-0.48	-0.44	-0.38	-0.39	-0.56	-0.44	-0.96	-0.73	-0.47	-0.57	-0.37	-0.64	-0.57	-0.52	-0.49	-0.52	-0.56	-0.4	-0.45	-0.44	-0.34	-0.55	-0.5	-0.4	-0.39	-0.59	-0.47	-0.38	-0.38	-0.53	-0.35	-0.31	-0.47	-0.25	-0.1
WRNIP1	0.63	1.18	0.92	0.85	1.04	0.88	0.92	1.02	0.99	0.75	0.84	0.89	0.87	1.11	0.47	0.66	1.05	0.88	0.34	0.69	0.87	0.78	0.64	0.94	0.44	0.74	0.74	1.02	1.03	0.91	1.01	1.28	0.92	1.07	1.18	1.11	1.06	1.18	1.27	0.13	1.06	0.58
SIRPB2	-0.81	-0.67	-0.9	-0.61	-0.77	-0.79	-0.71	-0.7	-0.88	-0.55	-0.69	-0.56	-0.89	-0.7	-0.85	-0.54	-0.63	-0.51	-0.65	-0.71	-0.65	-0.75	-0.71	-0.39	-0.6	-0.43	-0.51	-0.66	-0.34	-0.62	-0.8	-0.78	-0.53	-0.57	-0.85	-0.86	-0.62	-0.55	-0.75	-0.31	-0.45	-0.76
PTPNS1	3.78	3.64	3.64	3.49	3.67	3.58	3.65	3.78	3.5	3.75	3.58	3.93	4	3.41	3.22	3.63	3.86	2.23	4.33	4.28	2.02	4.33	4.24	2.64	4.22	4.21	1.84	4.41	4.15	1.28	0.24	-0.19	0.2	-0.03	0.16	-0.08	-0.2	0.15	-0.3	-0.03	0.25	0.01
DBN1	-0.47	-0.54	-0.8	-0.53	-0.5	-0.43	-0.48	-0.5	-0.54	-0.44	-0.58	-0.61	-0.43	-0.57	-0.61	-0.49	-0.53	-0.61	-0.46	-0.29	-0.43	-0.62	-0.71	-0.54	-0.47	-0.53	-0.67	-0.53	-0.64	-0.78	-0.58	-0.66	-0.63	-0.48	-0.59	-0.8	-0.7	-0.52	-0.66	-0.74	-0.69	-0.16
DBN1	-0.77	-0.6	-0.71	-0.57	-0.55	-0.72	-0.72	-0.7	-0.69	-0.65	-0.75	-0.51	-0.57	-0.6	-0.79	-0.66	-0.57	-0.45	-0.72	-0.73	-0.61	-0.47	-0.55	-0.57	-0.55	-0.39	-0.46	-0.55	-0.46	-0.64	-0.27	0.74	0.61	0.5	0.5	0.56	0.57	0.39	0.9	-0.42	0.41	0.27
DGUOK	1.64	1.54	1.7	1.5	1.46	1.46	1.57	1.68	1.58	1.26	1.43	1.67	1.65	1.61	1.36	1.25	1.51	1.51	1.2	1.43	1.4	1.26	1.32	1.58	1.1	1.47	1.38	1.47	1.61	1.16	1.41	1.32	1.65	1.33	1.44	1.39	1.52	1.73	1.4	1.01	1.52	0.96
DGUOK	-0.65	-0.54	-0.76	-0.72	-0.78	-0.68	-0.67	-0.74	-0.81	-0.76	-0.71	-0.53	-0.41	-0.7	-0.77	-0.68	-0.66	-0.61	-0.6	-0.72	-0.52	-0.64	-0.51	-0.71	-0.54	-0.6	-0.57	-0.72	-0.67	-0.62	-0.65	-0.79	-0.68	-0.6	-0.62	-0.74	-0.71	-0.51	-0.79	-0.51	-0.4	0.2
DRAP1	1.39	1.47	1.34	1.42	1.55	1.34	1.5	1.78	1.25	1.61	1.6	1.26	1.55	1.37	1.44	1.7	1.25	0.99	1.64	1.16	1.79	1.5	1.57	0.97	0.98	0.66	1.85	0.94	1.17	0.78	0.26	1.86	1.95	2.17	1.86	1.77	2.08	1.89	1.85	1.96	2.13	0.94
HLA-DQA1	5.1	4.75	4.6	5.13	4.66	4.23	5.24	4.87	4.2	5.26	4.62	4.9	5.43	4.36	3.97	3.95	3.67	3.24	4.85	4.04	3.19	3.01	2.84	2.57	4.88	3.85	2.64	1.68	2.37	1.25	1.38	-0.02	-0.22	0.44	-0.14	-0.08	-0.04	0.03	-0.15	0.52	-0.09	0.25
PTPRA	0.17	0.24	0.07	-0.07	0.35	0.4	-0.06	0.18	0.46	-0.16	0.1	0.19	-0.12	0.5	0.47	0.37	0.08	0.2	0.11	-0.37	0.26	0.23	0.18	0.38	-0.27	-0.07	0.24	0.1	0.06	0.49	-0.03	0.09	-0.06	-0.28	-0.06	-0.17	0.07	0.02	-0.06	-0.51	-0.22	-0.22
PTPRA	-0.59	-0.68	-0.56	-0.46	-0.67	-0.72	-0.64	-0.68	-0.72	-0.52	-0.76	-0.73	-0.45	-0.6	-0.67	-0.65	-0.62	-0.64	-0.61	-0.95	-0.71	-0.75	-0.76	-0.78	-0.56	-0.76	-0.66	-0.64	-0.67	-0.85	-0.46	-0.92	-0.62	-0.72	-0.53	-0.74	-0.86	-0.32	-0.89	-0.37	-0.8	-0.22
KLHL6	1.97	1.7	1.97	1.91	1.71	1.85	2.03	1.7	1.84	1.8	1.52	1.01	1.51	1.62	0.77	0.63	1.31	0.62	0.04	0.86	0.78	1.02	0.77	1.06	0.89	0.85	0.51	1.27	0.9	1.22	1.19	-0.44	-0.71	-0.52	-0.35	-0.48	-0.54	-0.48	-0.52	-0.39	-0.7	-0.36
SLC38A4	-0.65	-1.01	-0.95	-0.82	-0.82	-0.84	-0.71	-0.86	-0.93	-0.81	-0.76	-0.84	-0.6	-0.84	-0.93	-0.98	-0.88	-0.94	-0.78	0.06	-1.03	-0.75	-0.94	-1.05	-0.75	-0.82	-1.05	-0.84	-1.07	-0.99	-0.87	-0.84	-1.03	-0.98	-0.72	-0.87	-0.89	-1.1	-0.79	-0.45	-0.79	-0.3
RPS27L	3.23	3.58	3.6	3.15	3.38	3.39	3.26	3.54	3.38	3.2	3.46	3.14	3.17	3.38	2.75	2.63	3.02	2.29	2.09	2.41	1.75	2.46	2.6	2.35	2.25	2.06	1.98	2.46	2.55	2.26	2.05	3.37	3.14	2.92	3.3	3.61	2.88	3.25	3.28	3.85	3.24	2.52
MX1	1.18	1.87	1.08	2.36	1.91	3.09	1.15	1.92	0.99	1.1	1.81	1.43	1.45	1.71	2.06	0.88	0.88	0.95	4.08	2.44	4.07	1.61	0.24	1.73	1.94	0.58	3.65	-0.4	-0.19	0.26	0.85	0.54	0.58	0.88	0.76	0.54	0.62	0.73	0.57	0.33	0.56	-0.63
WISP2	-0.6	-0.73	-0.7	-0.77	-0.9	-0.74	-0.74	-0.71	-0.79	-0.7	-0.66	-0.8	-0.44	-0.77	-0.76	-0.98	-0.8	-0.75	-0.71	-0.74	-0.71	-0.66	-0.71	-0.79	-0.62	-0.7	-0.58	-0.66	-0.63	-0.91	-0.83	-0.73	-0.68	-0.91	-0.79	-0.82	-0.73	-0.78	-0.81	-0.45	-0.87	-0.66
CYP2J2	-0.64	-0.68	-0.77	-0.73	-0.78	-0.63	-0.92	-0.71	-0.55	-0.71	-0.78	-0.72	-0.79	-0.89	-0.68	-0.82	-0.9	-0.77	-0.64	-0.61	0.16	-0.78	-0.66	-0.66	-0.51	-0.82	-0.29	-0.6	-0.65	-0.92	2.25	0.67	0.16	0.64	0.35	0.54	0.61	0.13	0.53	0.21	0.24	0.06
DPP3	-0.36	-0.51	-0.58	-0.58	-0.36	-0.53	-0.55	-0.6	-0.6	-0.78	-0.47	-0.56	-0.57	-0.88	-0.45	-0.62	-0.6	-0.64	-0.57	-0.46	-0.47	-0.48	-0.52	-0.52	-0.42	-0.46	-0.57	-0.69	-0.21	-0.64	-0.6	-0.44	-0.27	-0.5	-0.36	-0.21	-0.61	-0.25	-0.15	-0.32	-0.5	-0.51
DPP3	1.9	1.92	1.78	2.12	2.06	1.77	2.05	1.98	1.86	1.98	2	1.94	2.04	1.74	1.66	1.33	1.46	1.17	0.99	1.44	1.14	1.74	1.6	1.26	0.74	1.17	1.02	1.32	1.42	0.98	1.55	2.4	2.25	2.53	2.5	2.26	2.16	2.15	2.35	0.44	2.41	0.48
DHX36	-0.12	0.05	0.02	-0.01	0.01	-0.01	-0.03	-0.08	-0.01	0.02	0.09	-0.01	0.02	0.33	-0.1	-0.18	-0.12	0.18	0.18	-0.06	0.39	-0.09	-0.22	0.01	-0.12	-0.03	0.12	-0.11	0.02	0.54	-0.5	0.19	-0.09	0.31	-0.07	0.04	0.48	-0.01	-0.04	-0.02	0.11	-0.25
LTBP3	-0.56	-0.67	-0.21	-0.55	-0.5	-0.52	-0.52	-0.43	-0.45	-0.56	-0.55	-0.45	-0.57	-0.81	-0.45	-0.55	-0.55	-0.21	-0.38	-0.52	-0.55	-0.69	-0.7	0.07	-0.21	-0.63	-0.4	-0.75	-0.66	-0.2	0.01	-0.49	-0.22	-0.38	-0.45	-0.56	-0.54	-0.5	-0.47	-0.38	-0.6	0.14
TOR2A	-0.29	-0.46	-0.46	-0.45	-0.5	-0.61	-0.49	-0.41	-0.38	-0.5	-0.56	-0.59	-0.54	-0.46	-0.41	-0.51	-0.45	-0.76	-0.5	-0.53	-0.71	-0.69	-0.51	-0.72	-0.49	-0.64	-0.65	-0.55	-0.51	-0.62	-0.7	-0.68	-0.66	-0.81	-0.77	-0.84	-0.83	-0.82	-0.78	-0.7	-0.76	-0.95
MMP17	-0.46	-0.7	-0.62	-0.62	-0.69	-0.65	-0.52	-0.67	-0.63	-0.7	-0.58	-0.7	-0.62	-0.59	-0.69	-0.27	-0.14	-0.71	-0.44	-0.51	-0.66	-0.16	-0.37	-0.61	-0.57	-0.73	-0.54	-0.35	-0.59	-0.69	-0.5	-0.6	-0.9	-0.66	-0.83	-0.69	-0.67	-0.68	-0.74	-0.19	-0.5	0.33
PLEKHG1	-0.57	-0.55	-0.78	-0.72	-0.75	-0.64	-0.66	-0.67	-0.76	-0.56	-0.48	-0.65	-0.66	-0.95	-0.76	-0.76	-0.51	-0.65	-0.59	-0.93	-0.7	-0.68	-0.63	-0.73	-0.6	-0.6	-0.67	-0.78	-0.66	-0.61	-0.54	-0.51	-0.24	-0.42	-0.27	-0.61	-0.53	-0.26	-0.58	-0.47	-0.47	-0.19
CDR2	-0.13	-0.19	-0.23	-0.17	-0.11	-0.06	-0.17	-0.11	-0.01	-0.43	-0.12	-0.26	-0.34	-0.04	-0.27	-0.38	-0.07	0.69	0.12	-0.14	0.64	-0.47	-0.62	0.72	-0.21	-0.34	0.55	-0.62	-0.53	0.71	-0.39	1.4	1.29	1.28	1.48	1.37	1.47	1.47	1.59	0.59	0.91	-0.69
RAB24	0.3	0.53	0.72	0.45	0.45	0.8	0.79	0.47	0.84	0.42	0.39	0.74	0.65	0.58	0.66	1.48	0.65	0.96	1.37	0.98	1.19	1.74	1.16	0.84	0.69	0.48	0.68	1.36	0.94	0.6	-0.39	0.33	0.24	0.16	0.37	0.33	0.45	0.24	0.39	-0.08	0.08	-0.91
RGS18	-0.84	-0.7	-0.58	-0.75	-0.74	-0.62	-0.71	-0.76	-0.64	-0.58	-0.65	-0.68	-0.78	-0.79	-0.74	0.61	0.31	0.21	-0.64	-0.21	-0.04	-0.49	-0.37	-0.18	-0.44	-0.24	-0.07	-0.55	-0.19	0.11	-0.75	-0.86	-0.73	-0.81	-0.59	-0.59	-0.9	-0.51	-0.66	-0.42	-0.58	-1.42
RFP	0.39	0.29	0.3	0.02	0.18	0.09	0.28	0.2	0.15	-0.16	0.08	0.04	0.07	0.17	0.21	1.01	0.75	1.01	0.4	0.52	1.26	0.47	0.64	1.01	-0.02	0.31	1.14	0.4	0.5	0.72	0.43	0.25	0.47	-0.01	0.38	0.31	0.35	0.43	0.37	0.03	0.26	-0.3
TRIM34	-0.61	-0.52	-0.46	-0.66	-0.67	-0.33	-0.67	-0.58	-0.56	-0.52	-0.62	-0.76	-0.76	-0.8	-0.8	-0.57	-0.61	-0.54	-0.44	-0.53	-0.4	-0.55	-0.59	-0.44	-0.59	-0.77	-0.55	-0.75	-0.77	-0.57	-0.63	-0.9	-0.84	-0.66	-0.8	-0.7	-0.84	-0.66	-0.67	-0.47	-0.78	-0.76
PTPRC	-0.49	-0.56	-0.51	-0.7	-0.79	-0.65	-0.43	-0.69	-0.79	-0.72	-0.72	-0.5	-0.52	-0.6	-0.6	-0.24	-0.69	0.14	-0.3	-0.62	0	-0.4	-0.45	-0.3	-0.1	-0.32	-0.43	-0.09	-0.41	-0.39	-0.56	-0.75	-0.79	-0.48	-0.66	-0.6	-0.88	-0.41	-0.67	-0.19	-0.77	0.01
TRIM6	-0.45	-0.2	-0.26	-0.33	-0.35	-0.26	-0.51	-0.59	-0.23	-0.58	-0.58	-0.53	-0.47	-0.52	-0.69	-0.63	-0.61	-0.83	-0.54	-0.99	-0.84	-0.41	-0.53	-0.82	-0.37	-0.66	-0.65	-0.76	-0.66	-0.91	-0.64	-0.52	-0.62	-0.64	-0.58	-0.55	-0.66	-0.58	-0.58	-0.52	-0.48	-0.02
COL16A1	-0.71	-0.78	-0.79	-0.76	-0.81	-0.8	-0.69	-0.79	-0.77	-0.68	-0.64	-0.67	-0.68	-0.85	-0.83	-0.9	-0.77	-0.68	-0.57	-0.9	-0.71	-0.64	-0.71	-0.86	-0.6	-0.85	-0.65	-0.6	-0.65	-0.8	0.05	-0.12	-0.14	-0.49	-0.17	-0.13	-0.33	-0.25	-0.02	-0.36	-0.06	-0.22
COLEC12	-0.8	-0.7	-0.77	-0.7	-0.71	-0.45	-0.59	-0.8	-0.69	-0.66	-0.81	-0.76	-0.63	-0.84	-0.83	-0.72	-0.69	-0.92	-0.79	-0.7	-0.77	-0.73	-0.74	-0.74	-0.56	-0.72	-0.74	-0.58	-0.67	-0.75	-0.61	-0.75	-0.63	-0.69	-0.97	-0.79	-0.76	-0.82	-0.64	-0.26	-0.73	-0.1
COLEC12	0.35	1.29	0.62	0.42	1.31	0.52	0.47	1.22	0.54	0.47	1.3	0.33	0.43	1.47	-0.01	-0.66	-0.37	0.03	-0.67	-0.56	-0.73	-0.77	-0.39	-0.62	-0.85	-0.56	-0.74	-0.7	-0.77	-0.8	-0.68	-0.94	-0.84	-0.9	-0.86	-0.86	-0.89	-0.76	-0.9	-0.62	-0.89	-0.45
PTPRC	2.06	0.93	0.98	1.05	0.92	1.05	0.82	0.55	0.89	0.76	0.83	0.34	0.13	-0.58	0.33	1.94	1.08	2.11	0.79	1.42	1.54	0.93	1.46	1.11	0.43	0.79	0.6	1.82	0.97	0.99	-0.64	-0.76	-0.84	-0.78	-0.83	-0.81	-0.61	-0.71	-0.63	-0.45	-0.7	-0.88
MXI1	-0.3	-0.33	-0.39	-0.24	-0.35	-0.43	-0.38	-0.13	-0.37	-0.33	-0.17	-0.49	-0.38	-0.27	-0.48	-0.27	-0.14	-0.12	-0.58	-0.58	-0.23	-0.56	-0.44	0.16	-0.36	-0.51	-0.19	-0.45	-0.72	-0.23	-0.11	-0.25	-0.22	-0.27	-0.2	-0.2	-0.12	-0.36	-0.27	-0.22	-0.2	-0.57
MXI1	-0.54	-0.74	-0.75	-0.8	-0.68	-0.59	-0.72	-0.97	-0.62	-0.7	-0.67	-0.8	-0.65	-0.78	-0.38	-0.73	-0.85	-0.94	-0.6	-0.3	-0.67	-0.72	-0.51	-0.76	-0.42	-0.82	-0.97	-0.58	-0.71	-0.99	-0.78	-0.7	-0.74	-0.53	-0.85	-0.75	-0.91	-0.48	-1.03	-0.07	-0.54	0.45
HLA-DRB3	4.47	4.78	1.91	4.46	4.75	2.11	4.39	4.9	2.1	4.79	4.75	2.23	4.88	4.31	2.17	4.34	4.24	1.14	4.5	4.01	1.11	2.96	3.23	0.51	4.54	3.87	0.91	1.9	2.47	0.32	1.19	-0.6	0.01	0.11	0.04	-0.55	0.12	0.2	-0.63	0.26	0.05	-0.6
HLA-DRB4	5.27	5.38	4.2	5.06	5.22	3.98	5.17	5.33	3.8	5.39	5.29	4.16	5.52	4.88	3.69	4.74	4.74	2.43	4.91	4.84	2.3	3.35	3.41	1.91	5.09	4.46	1.84	2.12	2.7	0.32	2.19	-0.29	0.27	0.87	0.76	-0.09	0.32	0.77	-0.27	1.11	0.52	0.01
HLA-DMB	4.18	3.63	4.13	3.84	3.73	3.63	3.73	3.73	3.45	3.83	3.65	4.24	4.19	3.54	3.42	5.1	4.6	3.6	3.81	2.67	1.87	2.37	2.71	3.18	3.86	1.91	1.8	0.95	1.77	1.74	1.56	-0.13	-0.4	0.4	-0.28	-0.13	0.02	-0.19	-0.07	0.3	-0.21	-0.22
HLA-DOB	-0.53	-0.64	-0.74	-0.54	-0.76	-0.88	-0.6	-0.68	-0.68	-0.55	-0.6	-0.71	-0.57	-0.69	-0.71	-0.16	-0.53	-0.4	0.04	-0.51	-0.34	-0.16	-0.69	-0.31	-0.23	-0.4	-0.39	-0.55	-0.75	-0.53	-0.76	-0.87	-0.89	-0.58	-0.65	-0.72	-0.84	-0.79	-0.87	-0.32	-0.82	-0.02
HLA-DRA	4.55	4.43	4.69	4.54	4.5	4.53	4.38	4.68	4.64	4.51	4.44	4.79	4.72	4.36	3.93	4.71	3.98	3.75	5.04	4.53	3.73	3.48	3.07	3.17	5.22	4.29	3.32	2.38	2.52	1.83	1.75	0.53	-0.26	0.36	0.29	0.73	0.44	0.17	0.5	0.65	0.18	0.78
PDXK	1	1.12	1.18	1.18	1.23	1.19	0.93	1.2	1.29	0.91	1.11	1.35	1.25	1.41	1.49	0.07	0.45	-0.12	0.81	0.69	-0.07	0.69	0.74	-0.09	1.2	0.85	-0.07	1.14	0.76	-0.22	-0.4	0.48	0.36	-0.03	0.24	0.41	0.17	0.25	0.42	-0.31	0.52	0.01
RAB3D	-0.45	-0.63	-0.71	-0.66	-0.59	-0.77	-0.62	-0.73	-0.58	-0.5	-0.68	-0.76	-0.72	-0.76	-0.83	-0.8	-0.47	-0.77	-0.6	-0.76	-0.71	-0.54	-0.59	-0.81	-0.59	-0.59	-0.61	-0.59	-0.7	-0.78	-0.38	-0.45	-0.53	-0.52	-0.71	-0.59	-0.56	-0.81	-0.62	-0.26	-0.44	-0.16
DYX1C1	-0.81	-0.83	-0.59	-0.81	-0.87	-0.57	-0.67	-0.76	-0.56	-0.59	-0.64	-0.74	-0.73	-0.78	-0.7	-0.61	-0.81	-0.72	-0.78	-0.88	-0.82	-0.72	-0.89	-0.9	-0.69	-0.94	-0.76	-0.79	-0.72	-0.93	0.1	-0.22	-0.22	-0.31	-0.47	-0.27	0.15	-0.63	-0.11	0.05	-0.48	-0.33
PPP1R13B	-0.53	-0.45	-0.48	-0.54	-0.43	-0.5	-0.42	-0.51	-0.53	-0.4	-0.5	-0.36	-0.49	-0.47	-0.2	-0.44	-0.49	-0.18	-0.65	-0.24	-0.4	-0.65	-0.55	-0.01	-0.61	-0.63	-0.38	-0.53	-0.66	-0.39	0.71	0.47	0.31	0.31	0.26	0.51	0.24	0.24	0.82	-0.26	0.16	-0.33
LAMC3	-0.55	-0.57	-0.8	-0.7	-0.42	-0.5	-0.64	-0.45	-0.59	-0.44	-0.57	-0.75	-0.5	-0.57	-0.48	-0.7	-0.51	-0.62	-0.54	-0.74	-0.73	-0.56	-0.74	-1.02	-0.49	-0.58	-0.49	-0.72	-0.66	-0.89	-0.98	-0.58	-0.71	-0.48	-0.47	-0.57	-0.54	-0.65	-0.68	-0.12	-0.76	-0.69
DPP4	-0.56	-0.53	-0.57	-0.68	-0.55	-0.63	-0.48	-0.45	-0.57	-0.62	-0.43	-0.12	-0.54	-0.42	-0.55	-0.69	-0.46	0.49	-0.6	0.09	0.64	-0.55	-0.5	0.77	-0.47	-0.49	0.91	-0.4	-0.22	0.71	-0.13	-0.63	-0.61	-0.5	-0.52	-0.55	-0.7	-0.42	-0.53	-0.02	-0.43	-0.22
DPP6	-0.69	-0.72	-0.65	-0.61	-0.76	-0.77	-0.68	-0.76	-0.8	-0.6	-0.73	-0.69	-0.77	-0.82	-0.6	-0.48	-0.6	-0.83	-0.59	-0.67	-0.66	-0.64	-0.58	-0.64	-0.43	-0.54	-0.59	-0.6	-0.45	-0.96	-0.37	-0.75	-0.58	-0.72	-0.68	-0.68	-0.74	-0.69	-0.82	-0.48	-0.66	-0.48
ELMO1	-0.56	-0.65	-0.81	-0.7	-0.58	-0.53	-0.78	-0.76	-0.62	-0.62	-0.72	-0.62	-0.74	-0.77	-0.95	-0.61	-0.55	-0.46	-0.54	-1.04	-0.64	-0.67	-0.86	-0.87	-0.32	-0.69	-0.65	-0.5	-0.57	-0.54	-0.66	-0.84	-0.87	-0.6	-0.34	-0.83	-0.78	-0.75	-0.74	-0.12	-0.69	-0.42
ELMO1	0.06	0.03	-0.02	-0.02	0.11	-0.07	-0.05	-0.06	0.11	-0.02	-0.08	-0.15	-0.16	0.57	-0.24	0.16	0.46	0.3	0.04	-0.28	0.28	-0.25	0	0.22	0.08	-0.06	-0.02	-0.14	0.01	0.75	-0.55	-0.94	-0.72	-0.71	-0.73	-0.79	-0.76	-0.52	-0.99	-0.07	-0.6	0.2
ELMO1	-0.71	-0.74	-0.7	-0.79	-0.68	-0.8	-0.71	-0.65	-0.66	-0.7	-0.58	-0.8	-0.71	-0.9	-0.53	-0.98	-0.7	-0.55	-0.65	-0.66	-0.56	-0.54	-0.57	-0.71	-0.62	-0.46	-0.77	-0.75	-0.74	-0.57	-0.79	-0.92	-0.82	-0.74	-0.52	-0.76	-0.91	-0.59	-0.83	-0.46	-0.78	-0.45
PLUNC	-0.34	-0.57	-0.64	-0.43	-0.64	-0.52	-0.58	-0.56	-0.53	-0.5	-0.59	-0.59	-0.65	-0.7	-0.69	-0.69	-0.58	-0.66	-0.6	-0.6	-0.67	-0.69	-0.61	-0.86	-0.54	-0.58	-0.72	-0.5	-0.67	-0.84	6.52	1.4	0.31	4.72	0.02	1.43	3.79	0.1	1.53	5.32	0.08	0.38
PLUNC	-0.45	-0.57	-0.55	-0.7	-0.5	-0.61	-0.55	-0.79	-0.94	-0.63	-0.43	-0.59	-0.24	-0.62	-0.81	-0.56	-0.52	-0.67	-0.41	-0.81	-0.55	-0.7	-0.5	-0.67	-0.31	-0.44	-0.48	-0.57	-0.36	-0.57	4.68	0.86	-0.17	3.26	-0.33	0.7	2.91	-0.18	0.79	2.63	-0.14	1.08
FJX1	-0.48	-0.59	-0.71	-0.57	-0.69	-0.55	-0.64	-0.59	-0.67	-0.64	-0.69	-0.69	-0.64	-0.59	-0.52	-0.84	-0.85	-0.88	-0.3	-0.75	-0.56	-0.41	-0.27	-0.56	-0.32	-0.43	-0.86	-0.18	-0.69	-0.84	-0.47	0.17	0.39	0.56	0.2	0.04	0.77	0.12	0.3	-0.02	0.29	-0.48
TSG101	1.72	1.63	1.46	1.8	1.64	1.47	1.66	1.72	1.44	1.78	1.61	1.55	1.83	1.86	1.42	1.09	1.11	0.87	1.31	1.46	1.07	1.35	1.24	1.05	1.38	1.54	0.8	1.62	1.55	1.11	1.4	1.68	1.62	2.1	1.78	1.64	1.84	1.65	1.78	1.63	1.64	0.85
HLA-DMA	4.1	3.48	3.74	3.95	3.42	3.5	3.8	3.56	3.27	4.14	3.44	3.94	4.25	3.05	3.28	4.52	4.14	3.05	4.25	3.14	2.23	2.48	2.62	2.68	4.18	2.54	1.87	1.39	1.98	1.22	2.1	0.23	-0.09	0.27	0.14	0.27	0.23	0.08	0.23	0.26	0.04	-0.16
MAGEL2	-0.48	-0.19	-0.25	-0.4	-0.37	-0.3	-0.42	-0.25	-0.06	-0.37	-0.25	-0.25	-0.45	-0.29	0.03	-0.31	-0.04	-0.13	-0.12	-0.08	-0.11	-0.07	-0.2	-0.15	0.17	-0.08	-0.1	0.21	-0.23	-0.53	-0.3	-0.37	-0.48	-0.19	-0.36	-0.44	-0.25	-0.2	-0.3	-0.28	-0.34	-0.36
SNAP23	-0.2	-0.06	0.12	0.01	0.01	-0.07	0.04	-0.28	0.05	-0.11	-0.11	-0.18	-0.19	-0.82	-0.39	-0.11	0.3	0.15	-0.06	0.26	-0.12	-0.03	-0.29	-0.04	0.3	0.14	-0.45	-0.04	0.15	-0.16	-0.42	-0.31	-0.55	-0.14	-0.38	-0.35	-0.46	-0.59	-0.26	-0.65	-0.58	-0.88
SNAP23	0.58	0.72	0.97	0.88	0.85	0.94	1	0.75	1.17	1.11	0.93	0.72	0.69	1.08	0.67	2.03	1.02	1.03	1.2	0.89	0.5	1.14	1.27	0.81	1.39	1.1	0.68	0.81	1.01	1.36	0.27	0.87	0.77	0.71	0.57	0.76	1.23	0.56	0.73	0.52	0.71	0.4
SNAP29	-0.08	0.31	-0.1	-0.17	0.11	-0.05	-0.27	0.11	-0.13	-0.14	-0.14	-0.2	-0.15	-0.16	-0.33	-0.03	-0.09	-0.23	-0.1	-0.25	-0.32	-0.14	-0.21	-0.09	-0.21	-0.11	-0.32	0.12	-0.15	-0.06	-0.46	-0.45	-0.37	-0.24	-0.42	-0.24	-0.42	-0.57	-0.43	-0.24	-0.55	-0.42
SNTA1	-0.03	-0.29	-0.14	-0.13	-0.4	-0.44	-0.23	-0.28	-0.36	-0.31	-0.49	-0.51	-0.36	-0.48	-0.37	-0.68	-0.43	-0.35	-0.58	-0.75	-0.44	-0.57	-0.61	0	-0.49	-0.44	-0.29	-0.64	-0.51	-0.5	-0.21	-0.38	-0.42	-0.45	-0.56	-0.47	-0.37	-0.41	-0.45	-0.46	-0.46	0.22
SN	-0.46	-0.58	-0.56	-0.71	-0.51	-0.55	-0.75	-0.5	-0.52	-0.58	-0.46	-0.5	-0.47	-0.7	-0.58	-0.41	-0.54	-0.66	-0.07	-0.45	-0.42	-0.41	-0.74	-0.69	-0.42	-0.56	-0.74	-0.76	-0.64	-0.86	-0.56	-0.88	-0.63	-0.54	-0.85	-0.85	-0.89	-0.71	-0.68	-0.41	-0.63	0.03
COL18A1	-0.7	-0.65	-0.64	-0.76	-0.84	-0.69	-0.65	-0.54	-0.79	-0.7	-0.77	-0.7	-0.78	-0.72	-0.56	-0.66	-0.64	-0.63	-0.57	-0.73	-0.59	-0.65	-0.5	-0.8	-0.54	-0.64	-0.74	-0.62	-0.67	-0.59	-0.56	-0.85	-0.93	-0.7	-0.75	-0.64	-0.79	-0.75	-0.67	-0.42	-0.78	-0.27
COL18A1	-0.45	-0.34	-0.52	-0.51	-0.5	-0.57	-0.49	-0.36	-0.32	-0.37	-0.17	-0.29	-0.47	-0.6	-0.53	-0.59	-0.72	-0.61	-0.55	-0.18	-0.55	-0.45	-0.37	-0.42	-0.68	-0.27	-0.81	-0.49	-0.49	-0.75	-0.45	-0.47	-0.21	-0.49	-0.38	-0.91	-0.87	-0.51	-0.42	-0.12	-0.48	-0.63
DYRK1A	-0.79	-0.64	-0.55	-0.72	-0.89	-0.69	-0.79	-0.84	-0.84	-0.6	-0.81	-0.72	-0.59	-0.89	-0.59	-0.77	-0.66	-0.65	-0.59	-0.72	-0.64	-0.62	-0.69	-0.67	-0.54	-0.81	-0.43	-0.68	-0.74	-0.69	-0.87	-0.86	-0.77	-0.64	-0.86	-0.77	-0.86	-0.77	-0.75	-0.8	-0.89	-0.25
DYRK1A	0.73	0.57	0.33	0.7	0.68	0.34	0.56	0.65	0.49	0.47	0.76	0.4	0.59	0.9	0.51	1.09	0.8	1.1	0.86	0.71	1.35	1.01	0.95	0.91	0.8	0.82	1.18	1.12	0.87	1.38	0.65	0.94	0.94	0.68	0.79	0.92	1.11	0.93	1.22	0.5	1.04	0.56
MADCAM1	-0.42	-0.77	-0.85	-0.67	-0.78	-0.82	-0.66	-0.66	-0.68	-0.71	-0.83	-0.62	-0.6	-0.78	-0.78	-0.56	-0.78	-0.73	-0.79	-0.83	-0.81	-0.62	-0.86	-0.73	-0.61	-0.78	-0.49	-0.63	-0.8	-0.95	-0.67	-0.82	-0.79	-0.62	-0.67	-0.72	-0.82	-0.76	-0.8	-0.76	-0.75	-0.42
OPA1	-0.01	-0.25	-0.01	-0.06	-0.23	-0.04	-0.24	-0.34	-0.12	-0.24	-0.12	-0.23	-0.43	0.16	-0.26	-0.27	-0.22	-0.04	-0.27	-0.24	-0.1	-0.36	-0.34	-0.21	-0.4	-0.24	-0.1	-0.26	-0.4	0.16	-0.51	0.04	-0.26	-0.29	-0.12	-0.11	-0.16	-0.17	0.04	-0.01	0.07	0.17
MEN1	-0.76	-0.31	-0.47	-0.6	-0.61	-0.61	-0.3	-0.51	-0.32	-0.5	-0.66	-0.37	-0.72	-0.5	-0.36	-0.26	-0.48	-0.17	-0.5	-0.01	-0.66	-0.53	-0.54	-0.38	-0.54	-0.54	-0.1	-0.56	-0.23	-0.14	-0.69	-0.5	-0.26	-0.13	-0.3	-0.48	-0.58	-0.37	-0.4	-0.04	-0.57	-1.18
MEN1	-0.73	-0.39	-0.62	-0.59	-0.66	-0.62	-0.79	-0.51	-0.57	-0.52	-0.56	-0.66	-0.53	-0.74	-0.52	-0.7	-0.72	-0.75	-0.65	-0.55	-0.85	-0.73	-0.51	-0.57	-0.56	-0.6	-0.46	-0.77	-0.76	-0.63	-0.39	-0.83	-0.72	-0.6	-0.6	-0.37	-0.74	-0.4	-0.62	-0.52	-0.43	-0.88
MADD	-0.47	-0.48	-0.22	-0.18	-0.4	-0.13	-0.39	-0.46	-0.24	-0.68	-0.42	-0.45	-0.47	-0.35	-0.25	-0.09	-0.39	-0.39	-0.32	-0.17	-0.51	-0.26	-0.35	-0.48	-0.66	-0.47	-0.33	-0.3	-0.33	-0.01	-0.57	-0.7	-0.51	-0.47	-0.6	-0.74	-0.6	-0.51	-0.49	-0.32	-0.42	0.25
WWOX	-0.7	-0.82	-0.78	-0.66	-0.55	-0.69	-0.58	-0.78	-0.73	-0.69	-0.92	-0.53	-0.46	-0.47	-0.64	-0.82	-0.67	-0.92	-0.72	-0.75	-0.72	-0.78	-0.92	-0.94	-0.73	-0.71	-0.65	-0.81	-0.71	-0.96	-0.38	-0.61	-1.04	-0.79	-1.12	-0.61	-0.85	-0.77	-0.78	-0.3	-0.45	-1.04
PTPRF	-0.74	-0.86	-0.89	-0.85	-0.69	-0.77	-0.73	-0.49	-0.9	-0.78	-0.83	-0.39	-0.66	-0.79	-0.66	-0.7	-0.63	-0.86	-0.53	-0.51	-0.89	-0.6	-0.63	-0.84	-0.65	-0.67	-0.74	-0.7	-0.59	-0.94	1.05	0.54	0.58	0.19	0.7	0.33	0.3	0.39	0.36	-0.49	0.58	0.53
PTPRJ	-0.29	-0.47	-0.35	-0.34	-0.58	-0.5	-0.35	-0.46	-0.47	-0.46	-0.36	-0.37	-0.42	-0.36	-0.55	-0.76	-0.59	-0.62	-0.04	-0.35	-0.81	-0.34	-0.53	-0.81	-0.25	-0.26	-0.54	-0.27	-0.45	-0.73	-0.55	-0.83	-0.69	-0.49	-0.59	-0.76	-0.97	-0.77	-0.76	-0.59	-0.8	-0.36
PTPRK	-0.74	-0.87	-0.72	-0.9	-0.76	-0.8	-0.75	-0.81	-0.73	-0.82	-0.62	-0.76	-0.82	-0.71	-0.81	-0.81	-0.83	-0.79	-0.82	-0.52	-0.83	-0.87	-0.71	-0.89	-0.61	-0.71	-0.87	-0.99	-0.72	-0.59	-0.15	0.66	0.57	0.57	0.76	0.46	0.64	0.48	0.55	0.21	0.65	-0.88
PTPRM	0.08	-0.23	-0.18	-0.05	-0.03	-0.05	0.13	-0.32	-0.06	-0.09	-0.11	-0.29	-0.22	0.08	0.01	-0.8	-0.86	-0.76	-0.66	-0.69	-0.72	-0.51	-0.82	-0.93	-0.45	-0.82	-0.93	-0.55	-0.92	-0.9	-0.46	-0.24	-0.24	-0.7	-0.33	-0.08	-0.62	-0.44	-0.32	-0.23	-0.48	0.03
PTPRN	-0.47	-0.79	-0.77	-0.6	-0.77	-0.67	-0.61	-0.61	-0.81	-0.51	-0.73	-0.59	-0.64	-0.69	-0.51	-0.73	-0.53	-0.68	-0.67	-0.82	-0.69	-0.63	-0.79	-0.69	-0.48	-0.62	-0.68	-0.63	-0.77	-0.68	-0.63	-0.74	-0.51	-0.64	-0.84	-0.71	-0.86	-0.73	-0.86	-0.16	-0.69	-0.69
USP31	-0.32	-0.41	-0.55	-0.5	-0.43	-0.63	-0.3	-0.53	-0.44	-0.42	-0.54	-0.47	-0.4	-0.44	-0.43	-0.23	-0.1	-0.18	-0.25	-0.53	-0.32	-0.67	-0.23	-0.35	-0.16	-0.19	-0.32	-0.51	-0.41	-0.15	-0.36	-0.68	-0.39	-0.37	-0.54	-0.55	-0.64	-0.51	-0.36	-0.41	-0.34	-0.13
SNTB1	1.62	2.21	1.05	1.46	2.33	1.2	1.53	2.27	0.99	1.82	2.27	0.51	0.92	2.01	0.72	0.14	0.52	0.09	-0.17	-0.21	0.67	-0.14	-0.21	0.19	-0.45	-0.23	0.13	-0.46	-0.45	0.04	0.39	0.8	0.25	0.78	0.44	0.72	0.74	0.36	0.99	0.02	0.53	-0.08
SNTB2	0	0.21	0.23	0.07	0.31	0.22	0.25	0.18	0.33	0	0.14	0.08	0.19	0.24	0.46	0.54	0.13	0.11	-0.17	-0.41	-0.51	0.61	0.2	-0.08	-0.34	-0.28	-0.39	0.02	-0.17	0	-0.21	0	0.4	0.19	0.33	-0.03	0.16	0	0.12	0.17	0.09	0.03
SNTB2	-0.57	-0.68	-0.67	-0.46	-0.7	-0.57	-0.73	-0.69	-0.52	-0.68	-0.85	-0.71	-0.72	-0.74	-0.59	-0.63	-0.58	-0.5	-0.6	-0.48	-0.63	-0.52	-0.58	-0.69	-0.51	-0.56	-0.66	-0.53	-0.62	-0.65	-0.6	-0.59	-0.68	-0.59	-0.46	-0.61	-0.61	-0.52	-0.49	-0.33	-0.51	-0.57
SNW1	0.32	0.43	0.36	-0.08	0.42	0.36	0.12	0.58	0.43	0.08	0.59	0.37	0.01	0.77	0.36	0.29	0.23	0.55	0.48	0.36	0.57	0.31	0.4	0.54	0.24	0.52	0.5	0.44	0.53	0.79	0	0.24	0.32	-0.07	0.25	0.15	0.47	0.36	0.38	-0.23	0.09	-0.48
SAV1	0.12	0.21	-0.14	0.09	0.26	-0.05	0.2	0.01	-0.05	0.18	0.34	0.28	0.38	0.69	0.03	-0.51	-0.46	-0.5	-0.21	-0.55	-0.39	-0.23	-0.21	-0.48	0.5	0.11	-0.45	0.57	0.31	-0.33	-0.07	0.06	-0.06	-0.33	0.05	-0.09	0.02	-0.23	0.08	-0.5	-0.15	-1.01
XRN2	0.95	0.82	0.89	0.96	0.87	0.89	0.69	0.86	0.77	0.82	0.9	0.68	0.56	1.19	0.55	0.68	0.96	0.85	1.03	1.07	1.16	0.9	0.79	1.01	0.6	1.07	1.29	0.85	0.67	0.97	0.76	0.65	0.75	0.56	0.85	0.79	0.8	0.84	0.64	0.33	0.83	-0.08
ESRRA	-0.57	-0.54	-0.55	-0.57	-0.59	-0.51	-0.42	-0.44	-0.28	-0.7	-0.59	-0.6	-0.61	-0.59	-0.63	-0.63	-0.52	-0.61	-0.6	-0.79	-0.6	-0.49	-0.6	-0.56	-0.59	-0.51	-0.55	-0.8	-0.67	-0.57	-0.61	-0.34	-0.35	-0.64	-0.41	-0.3	-0.48	-0.41	-0.37	-0.57	-0.2	-0.54
PI4K2B	0.04	0.19	0.06	0.3	0.22	0.47	0.22	0.07	0.01	0.2	0.31	0.19	0.14	0.54	0.33	-0.1	-0.09	0.03	1.61	0.63	0.89	0.15	-0.14	-0.15	0.23	0.38	0.39	0.03	-0.2	0.2	-0.34	-0.1	-0.02	0.1	-0.02	-0.09	0.13	-0.16	-0.16	-0.09	-0.06	-0.72
IPO4	-0.71	-0.6	-0.53	-0.7	-0.46	-0.5	-0.54	-0.68	-0.66	-0.4	-0.65	-0.6	-0.6	-0.72	-0.52	-0.69	-0.67	-0.43	-0.57	-0.67	-0.24	-0.79	-0.74	-0.6	-0.39	-0.72	-0.38	-0.63	-0.55	-0.42	-0.45	-0.27	-0.36	-0.18	-0.26	-0.26	-0.38	-0.12	-0.22	-0.26	-0.54	-0.19
TRPM6	-0.71	-0.9	-0.81	-0.73	-0.72	-0.78	-0.64	-0.74	-0.81	-0.73	-0.75	-0.88	-0.82	-0.7	-0.86	-0.61	-0.62	-0.63	-0.45	-0.95	-0.73	-0.59	-0.33	-0.56	-0.67	-0.71	-0.75	-0.71	-0.66	-0.82	-0.8	-0.64	-0.91	-0.43	-0.87	-0.91	-1.13	-0.88	-0.73	-0.56	-0.58	1.24
LATS2	-0.69	-0.72	-0.64	-0.68	-0.59	-0.75	-0.56	-0.52	-0.77	-0.61	-0.56	-0.73	-0.54	-0.51	-0.62	-0.51	-0.53	-0.71	-0.6	-0.7	-0.75	-0.67	-0.67	-0.73	-0.3	-0.56	-0.78	-0.51	-0.37	-0.74	-0.75	-0.52	-0.71	-0.61	-0.56	-0.72	-0.66	-0.46	-0.74	-0.59	-0.37	-0.48
AMOT	-0.59	-0.79	-0.7	-0.74	-0.57	-0.69	-0.64	-0.66	-0.83	-0.5	-0.81	-0.83	-0.69	-1.01	-0.84	-0.65	-0.7	-0.76	-0.57	-0.77	-0.71	-0.79	-0.74	-0.71	-0.52	-0.51	-0.8	-0.66	-0.81	-0.74	0.37	0.02	0.36	0.46	0.37	0.14	0.24	0.17	0.26	-0.16	0.06	0.35
DNAH5	-0.79	-0.77	-0.6	-0.68	-0.91	-0.74	-0.78	-0.66	-0.79	-0.7	-0.76	-0.67	-0.7	-0.82	-0.73	-0.75	-0.72	-0.62	-0.53	-0.78	-0.86	-0.61	-0.66	-0.77	-0.56	-0.63	-0.76	-0.8	-0.66	-0.82	0.16	-0.3	-0.85	-0.51	-0.29	-0.29	-0.51	-0.34	-0.28	-0.48	-0.59	-0.82
SLC39A4	0.46	0.32	0.3	0.27	0.31	0.23	0.37	0.26	0.26	0.28	0.2	0.25	0.34	0.07	0.57	0.63	0.39	0.42	0.04	0.11	0.26	-0.06	0.15	0.32	-0.16	-0.2	0.32	-0.13	0.15	0.31	0.56	0.52	0.72	0.81	0.54	0.63	0.91	0.64	0.61	0.29	0.62	0.51
GPT2	-0.53	-0.57	-0.38	-0.63	-0.51	-0.37	-0.52	-0.49	-0.43	-0.57	-0.49	-0.64	-0.63	-0.55	-0.46	-0.6	-0.5	-0.62	-0.63	-0.63	-0.32	-0.52	-0.64	-0.58	-0.6	-0.67	-0.51	-0.51	-0.82	-0.56	1.03	0.73	0.84	0.6	0.9	0.68	0.52	1.09	0.74	-0.15	0.67	0.03
PPP1R14C	-0.59	-0.58	-0.79	-0.66	-0.91	-0.94	-0.53	-0.58	-0.79	-0.65	-0.52	-0.64	-0.72	-0.59	-0.73	-0.69	-0.46	-0.74	-0.64	-0.8	-0.65	-0.8	-0.39	-0.83	-0.54	-0.64	-0.8	-0.87	-0.8	-0.77	0.62	-0.12	0.18	0.26	0.63	0.24	0.17	0.4	0.19	-0.17	0.2	-0.36
CD109	-0.1	-0.26	-0.35	-0.16	-0.22	-0.34	-0.21	-0.25	-0.38	-0.17	-0.03	-0.27	-0.13	0.24	-0.35	-0.76	-0.76	-0.66	-0.72	-0.84	-0.83	-0.89	-0.52	-0.81	-0.33	-0.51	-0.7	-0.36	-0.6	-0.81	-0.78	-0.7	-0.56	-0.7	-0.37	-0.55	-0.48	-0.43	-0.55	-0.35	-0.65	-0.45
CUL2	0.45	0.67	0.66	0.72	0.87	0.69	0.76	0.66	0.59	0.45	0.63	0.4	0.48	1.07	0.23	-0.05	0.11	0.16	0.24	0.18	0.38	0.12	-0.15	0.33	0.11	0.12	0.28	0.11	0.1	0.29	-0.32	-0.12	-0.21	-0.02	0.03	0.02	0.07	-0.12	0.06	-0.06	0.08	-0.48
RTKN	-0.67	-0.64	-0.82	-0.78	-0.53	-0.69	-0.66	-0.54	-0.66	-0.76	-0.55	-0.66	-0.45	-0.72	-0.75	-0.52	-0.59	-0.52	-0.65	-0.67	-0.66	-0.72	-0.75	-0.48	-0.58	-0.58	-0.55	-0.53	-0.65	-0.68	-0.01	0.31	0.74	0.49	0.75	0.49	0.47	0.86	0.46	0.04	0.61	0.61
BMP4	-0.83	-0.74	-1.06	-0.73	-0.82	-0.84	-0.75	-0.78	-0.93	-0.88	-0.74	-0.75	-0.76	-0.78	-0.85	-0.87	-0.92	-1.21	-0.69	-0.94	-0.72	-0.85	-0.59	-0.76	-0.67	-0.8	-0.79	-0.57	-0.75	-0.87	-0.59	-0.33	-0.41	-0.16	-0.6	-0.55	-0.28	-0.45	-0.34	-0.52	-0.59	-0.57
FAF1	-0.14	-0.36	-0.36	-0.22	-0.35	-0.31	-0.44	-0.22	-0.25	-0.26	-0.24	-0.41	-0.32	-0.74	-0.62	-0.38	-0.4	-0.36	-0.52	0.12	-0.5	-0.5	-0.67	-0.37	-0.4	-0.53	-0.37	-0.44	-0.35	-0.34	0.09	-0.29	-0.32	-0.1	-0.36	-0.15	-0.27	-0.34	-0.31	-0.5	-0.38	0.33
FAF1	-0.42	-0.14	-0.09	-0.19	-0.21	-0.1	-0.32	-0.1	-0.12	-0.36	-0.2	-0.17	-0.34	0.1	-0.15	-0.11	-0.32	-0.21	-0.39	-0.55	-0.44	-0.5	-0.39	-0.29	-0.39	-0.59	-0.45	-0.52	-0.41	-0.14	-0.37	-0.16	-0.2	-0.13	-0.09	-0.04	-0.07	0.11	-0.18	-0.26	-0.05	-0.08
APBB3	-0.28	-0.2	-0.15	-0.37	-0.32	-0.01	-0.12	-0.41	-0.15	-0.17	-0.22	-0.16	-0.18	-0.41	-0.16	0.01	0.45	0.25	-0.12	0.47	0.46	0.36	0.25	0.54	0.8	0.01	0.31	0.7	0.17	-0.14	0.38	-0.44	-0.25	-0.19	-0.36	-0.31	-0.47	-0.4	-0.2	-0.51	-0.5	-0.48
PPIL3	-0.1	-0.48	-0.46	-0.51	-0.39	-0.51	-0.55	-0.45	-0.54	-0.34	-0.54	-0.38	-0.39	-0.54	-0.68	-0.56	-0.39	-0.63	-0.57	-0.4	-0.35	-0.67	-0.46	-0.39	-0.36	-0.51	-0.5	-0.36	-0.47	-0.73	-0.32	-0.51	-0.43	-0.53	-0.46	-0.56	-0.7	-0.18	-0.53	-0.16	-0.58	3.44
PPIL3	1.44	1.47	1.63	1.45	1.34	1.39	1.61	1.39	1.49	1.23	1.16	1.38	1.31	1.56	0.84	1.66	1.44	1.57	0.5	0.94	1	1.13	1.06	1.6	0.4	0.64	1.31	0.92	0.97	1.39	1.63	1.08	1.13	1.26	1.33	1.14	1.32	1.1	1.23	1.24	0.94	-0.25
HIST1H2AE	-0.77	-0.79	-0.68	-0.73	-0.62	-0.89	-0.62	-0.73	-0.73	-0.56	-0.84	-0.72	-0.58	-0.74	-0.76	-0.63	-0.42	-0.71	-0.55	-0.15	-0.74	-0.44	-0.52	-0.67	-0.42	-0.68	-0.77	-0.3	-0.48	-0.69	-0.49	-0.28	-0.45	-0.07	-0.26	-0.31	-0.05	-0.41	-0.3	0.05	-0.46	-0.3
HIST1H2AB	-0.86	-1.01	-0.71	-0.62	-0.79	-0.75	-0.86	-0.74	-0.66	-0.46	-0.76	-0.64	-0.67	-0.94	-0.71	-0.85	-0.59	-0.87	-0.65	-1.13	-0.89	-0.6	-0.68	-0.6	-0.8	-0.7	-0.78	-0.74	-0.31	-0.86	-0.8	-0.94	-0.62	-0.58	-0.78	-0.85	-0.97	-0.56	-0.45	-0.27	-0.65	-0.33
HLA-C	5.57	4.13	4.21	5.3	4.16	4.13	5.35	4.02	4.04	5.33	4.13	4.48	5.65	3.57	4.05	5.27	3.93	3.86	5.27	3.52	4.47	5.16	3.32	3.95	5.31	3.67	4.24	4.56	3.54	3.92	3.93	3.13	3.15	4.17	3.29	3.09	3.55	3.3	3.02	3.49	3.25	1.77
SURF1	0.51	0.7	0.6	0.33	0.68	0.64	0.47	0.7	0.73	0.43	0.62	0.42	0.22	0.77	0.78	0.61	0.48	0.45	0.33	0.63	0.3	0.46	0.39	0.48	0.06	0.31	0.37	0.09	0.2	0.54	-0.07	0.2	0.29	0.01	0.23	0.2	0.19	0.06	0.17	-0.49	0.15	-0.22
SURF2	-0.52	-0.43	-0.34	-0.62	-0.61	-0.37	-0.42	-0.45	-0.28	-0.51	-0.35	-0.31	-0.59	-0.41	-0.28	-0.52	-0.56	-0.4	-0.41	-0.77	-0.38	-0.38	-0.4	-0.17	-0.51	-0.42	-0.39	-0.44	-0.3	-0.33	-0.45	-0.08	-0.16	-0.24	-0.4	-0.06	-0.47	-0.3	-0.17	-0.51	-0.26	0.53
SURF4	1.24	1.12	1.02	1.19	1.21	1.1	1.33	1.22	1.07	1.14	1.23	1.17	1.41	1.38	1.5	0.86	1.26	0.97	1.58	1.63	1.2	0.96	1.21	1.12	1.85	1.99	1.18	1.62	1.55	0.8	0.69	0.77	1.03	0.87	1.02	0.64	0.78	0.85	0.69	0.22	0.91	0.03
MANBAL	0.42	0.47	0.46	0.66	0.56	0.53	0.68	0.57	0.63	0.2	0.34	0.7	0.48	0.71	0.75	0.41	0.38	0.03	0.48	0.69	0.16	0.48	0.54	0.11	0.24	0.34	0.11	0.39	0.54	0.39	0.77	1.1	1.05	1.26	1.14	0.99	1.1	1.29	1.01	0.51	0.96	0.01
BRD4	1.28	0.94	0.44	0.82	0.95	0.63	0.8	0.94	0.44	0.64	0.87	0.17	0.66	0.17	1.07	1.1	1.02	1.26	0.63	1.27	0.8	0.64	1.3	0.51	0.37	1.37	0.42	0.98	0.8	0.18	0.89	0.94	1.05	0.68	1	0.92	0.71	0.57	0.84	-0.2	0.77	0.06
TLR2	0.7	2.87	0.74	1.29	2.84	1.13	0.99	2.74	0.96	1.34	3.11	2.48	1.9	3.14	1.61	1.76	1.67	0.89	2.66	2.51	0.82	2.79	2.96	1.31	3.12	3.02	1.29	3.84	3.31	1.2	-0.15	-0.09	-0.16	-0.25	-0.08	-0.16	-0.03	0.01	-0.08	-0.24	0.11	0.01
TLR3	-0.62	-0.72	-0.76	-0.72	-0.69	-0.32	-0.79	-0.65	-0.71	-0.42	-0.54	-0.6	-0.65	-0.74	-0.61	-0.46	-0.54	-0.78	-0.5	-0.87	-0.42	-0.56	-0.73	-0.58	-0.5	-0.43	-0.54	-0.55	-0.68	-0.43	-0.27	-0.31	-0.58	-0.43	-0.07	-0.38	-0.08	-0.55	-0.07	-0.13	-0.37	0.35
TLR5	-0.41	-0.07	-0.09	-0.47	-0.26	-0.32	-0.18	-0.09	-0.25	-0.48	-0.48	-0.78	-0.59	-0.16	-0.49	1.37	1.1	-0.15	-0.2	0.43	-0.66	0.17	0.18	-0.31	0.26	-0.1	-0.48	-0.5	-0.62	-0.76	0.56	-0.63	-0.37	-0.48	-0.48	-0.64	-0.69	-0.64	-0.56	-0.18	-0.41	-0.54
OSBPL1A	2.12	1.56	1.73	1.77	1.56	1.74	1.72	1.52	1.51	1.76	1.52	1	1.19	1.4	1.24	1.17	0.94	0.33	0.29	0.4	0.04	0.52	0.1	0.21	-0.16	-0.15	-0.41	-0.21	-0.23	-0.53	0.99	0.33	0.72	0.56	0.56	0.38	0.65	0.78	0.63	0.31	0.62	-0.36
OSBPL1A	-0.65	-0.86	-0.74	-0.73	-0.97	-0.75	-0.8	-0.82	-0.72	-0.79	-0.87	-0.79	-0.9	-0.84	-0.91	-0.81	-0.92	-1	-0.85	-0.1	-0.87	-0.79	-0.69	-0.85	-0.63	-0.83	-0.81	-0.84	-0.72	-0.85	-0.86	-0.8	-0.93	-0.74	-0.83	-1.01	-0.82	-0.81	-0.88	-0.68	-0.92	-0.42
UNG	-0.54	-0.63	-0.53	-0.61	-0.66	-0.6	-0.58	-0.6	-0.54	-0.48	-0.76	-0.5	-0.72	-0.68	-0.63	-0.71	-0.68	-0.69	-0.52	0.06	-0.67	-0.86	-0.68	-0.72	-0.78	-0.7	-0.71	-0.73	-0.71	-0.66	-0.72	-0.78	-0.59	-0.59	-0.82	-0.77	-0.76	-0.71	-0.79	-0.32	-0.57	-0.05
UNG	-0.49	-0.64	-0.8	-0.59	-0.69	-0.87	-0.71	-0.91	-0.81	-0.79	-0.88	-0.86	-0.66	-0.68	-0.77	-0.78	-0.8	-0.8	-0.73	-0.75	-0.75	-0.78	-0.89	-0.82	-0.8	-0.64	-0.8	-0.81	-0.36	-0.79	-0.75	-0.75	-0.52	-0.5	-0.83	-0.68	-0.69	-0.82	-0.82	-0.39	-0.59	-1.71
BAP1	-0.42	-0.48	-0.47	-0.39	-0.6	-0.4	-0.57	-0.56	-0.56	-0.59	-0.48	-0.62	-0.47	-0.58	-0.37	-0.38	-0.75	-0.71	-0.41	-0.49	-0.64	-0.41	-0.53	-0.5	-0.49	-0.47	-0.62	-0.63	-0.47	-0.45	-0.65	-0.58	-0.63	-0.59	-0.53	-0.59	-0.63	-0.57	-0.59	-0.51	-0.46	-0.27
RANBP2	-0.17	-0.09	-0.23	-0.12	0.05	-0.09	-0.04	-0.22	-0.02	0	0.09	-0.07	-0.25	0.2	-0.14	-0.03	0.12	0.21	0.09	0.39	0.19	-0.02	0.03	0.15	0.13	0.14	-0.05	0.04	0.27	0.26	-0.04	0.15	0.2	-0.04	-0.02	0.03	0.05	0.12	0.25	-0.02	0.24	-0.45
FER1L3	2.1	2.01	2	2.13	2.11	2.11	2.21	2.01	1.94	2.13	2	2.21	2.36	2.26	1.67	0.25	1.3	-0.08	1.89	2.13	0.61	1.39	0.94	-0.22	0.98	1.67	-0.08	0.49	0.88	-0.22	1.19	2.43	2.63	2.87	2.84	2.66	2.11	2.76	2.62	1.53	2.77	1.37
UBE3A	0.85	0.79	0.78	1.09	0.77	0.85	0.99	0.65	0.85	1.15	0.89	0.63	0.89	0.95	1.12	1.11	1.06	0.93	0.98	0.9	0.96	0.82	1	0.99	0.85	1	0.88	0.82	0.92	1.06	1	0.98	1.17	1.29	1.21	1.01	1.3	1.18	1.12	1.05	1.49	0.09
ELMO3	-0.57	-0.59	-0.63	-0.55	-0.81	-0.82	-0.52	-0.69	-0.7	-0.56	-0.74	-0.68	-0.56	-0.65	-0.62	-0.65	-0.46	-0.66	-0.57	-0.29	-0.43	-0.53	-0.58	-0.49	-0.3	-0.54	-0.34	-0.48	-0.52	-0.66	-0.12	-0.41	0.08	-0.17	-0.15	-0.34	-0.24	-0.11	-0.27	-0.16	-0.1	0.75
ASNS	-0.57	-0.47	-0.79	-0.71	-0.76	-0.67	-0.54	-0.6	-0.74	-0.77	-0.63	-0.7	-0.71	-0.65	-0.72	-0.39	-0.35	-0.07	-0.65	-0.07	0.53	-0.56	-0.66	0.08	-0.59	-0.29	0.33	-0.58	-0.43	0.37	-0.2	0.98	0.77	0.73	0.91	0.91	0.64	0.69	0.92	0.12	0.59	-0.02
WEE1	-0.67	-0.78	-0.77	-0.72	-0.83	-0.67	-0.7	-0.77	-0.8	-0.67	-0.89	-0.81	-0.74	-0.82	-0.88	-0.62	-0.59	-0.51	-0.46	-0.99	-0.71	-0.77	-0.69	-0.7	-0.53	-0.79	-0.62	-0.73	-0.68	-0.55	-0.3	1.44	0.76	0.97	1.16	1.02	1.31	0.81	1.25	0.3	0.88	0.3
FEN1	-0.56	-0.49	-0.47	-0.51	-0.61	-0.49	-0.56	-0.57	-0.37	-0.62	-0.51	-0.27	-0.57	-0.35	-0.42	-0.46	-0.41	0.03	-0.24	-0.44	0.05	-0.49	-0.3	-0.26	-0.47	-0.35	-0.1	-0.33	-0.38	0.02	-0.7	-0.44	-0.41	-0.68	-0.55	-0.62	-0.62	-0.34	-0.6	-0.25	-0.29	-0.36
SEMA6B	-0.29	0.03	-0.6	-0.34	-0.01	-0.61	-0.33	0.02	-0.57	0.24	0.51	0.09	0.42	0.56	0.55	-0.61	-0.72	-0.72	-0.52	-0.78	-0.58	-0.2	-0.46	-0.46	0.22	-0.11	-0.58	0.52	-0.02	-0.73	-0.87	-0.99	-0.79	-0.69	-0.74	-0.75	-0.89	-0.81	-0.87	-0.69	-0.8	-0.19
SEMA6B	-0.36	-0.36	-0.58	-0.61	-0.45	-0.59	-0.48	-0.4	-0.49	-0.52	-0.39	-0.43	-0.47	-0.54	-0.33	-0.76	-0.56	-0.67	-0.69	-0.46	-0.51	-0.49	-0.63	-0.56	-0.47	-0.46	-0.53	-0.35	-0.37	-0.75	-0.45	-0.48	-0.59	-0.74	-0.53	-0.64	-0.67	-0.66	-0.72	-0.35	-0.7	-0.85
RAD17	-0.28	-0.45	-0.32	-0.27	-0.41	-0.43	-0.59	-0.45	-0.26	-0.4	-0.46	-0.39	-0.31	-0.2	-0.53	-0.4	-0.51	-0.42	-0.52	-0.64	-0.51	-0.42	-0.57	-0.43	-0.33	-0.39	-0.39	-0.46	-0.44	-0.34	-0.11	-0.38	-0.31	-0.6	-0.56	-0.31	-0.58	-0.22	-0.47	-0.46	-0.36	0.96
RAD1	-0.74	-0.41	-0.58	-0.72	-0.51	-0.54	-0.54	-0.49	-0.32	-0.69	-0.29	-0.61	-0.48	-0.37	0.07	0	-0.13	0.31	-0.44	-0.21	0.2	-0.33	-0.08	-0.08	-0.28	-0.13	0.28	-0.44	-0.29	1.16	-0.68	-0.26	-0.14	-0.55	-0.44	-0.43	-0.08	-0.55	-0.36	-0.53	-0.17	-0.54
CYP2A13	-0.6	-0.59	-0.86	-0.66	-0.88	-0.77	-0.67	-0.71	-0.76	-0.74	-0.66	-0.67	-0.73	-0.78	-0.79	-0.77	-0.5	-0.84	-0.67	-0.64	-0.86	-0.7	-0.66	-0.74	-0.54	-0.64	-0.71	-0.62	-0.64	-0.71	-0.28	-0.72	-0.48	-0.48	-0.63	-0.57	-0.75	-0.71	-0.72	-0.42	-0.51	0.22
CYP2F1	-0.65	-0.53	-0.72	-0.7	-0.61	-0.8	-0.72	-0.86	-0.86	-0.53	-0.81	-0.64	-0.66	-0.7	-0.75	-0.74	-0.73	-0.86	-0.66	-0.88	-0.77	-0.87	-0.74	-0.73	-0.67	-0.62	-0.73	-0.85	-0.79	-0.76	0.15	-0.71	-0.82	-0.49	-0.67	-0.62	-0.63	-0.57	-0.7	-0.12	-0.77	-1.28
TANK	1.15	1.13	0.95	1.43	1.21	1.13	1.19	0.96	1.09	2.02	1.5	1.62	1.46	1.46	1.41	1.09	1.26	0.88	1.69	1.81	1.65	1.73	1.44	0.85	2.28	2.04	1.24	2.39	2.1	1.45	0.16	0.75	0.5	0.84	0.35	0.57	0.82	0.38	0.8	0.87	0.48	-0.39
TANK	-0.06	0.26	0.23	0.24	0.43	0.12	0.07	0.17	0.26	0.79	0.66	0.62	0.27	-0.21	0.25	0.09	0.31	-0.01	0.73	0.74	0.75	0.55	0.24	0.12	1.58	0.92	0.19	1.28	1.04	0.67	-0.38	0.05	-0.51	0.04	-0.14	-0.07	-0.12	-0.29	0.1	-0.09	-0.01	-0.13
TANK	-0.68	-0.73	-0.66	-0.67	-0.61	-0.64	-0.67	-0.75	-0.68	-0.47	-0.52	-0.39	-0.5	-0.47	-0.52	-0.69	-0.49	-0.75	-0.07	-0.29	-0.35	-0.7	-0.56	-0.87	0.06	-0.39	-0.37	-0.28	-0.15	-0.61	-0.82	-0.81	-0.89	-0.75	-1.04	-0.69	-0.78	-0.82	-0.75	-0.64	-0.73	-0.1
SHANK2	-0.68	-0.87	-0.8	-0.72	-0.81	-0.8	-0.89	-0.76	-0.92	-0.87	-0.74	-0.8	-0.78	-0.89	-0.78	-0.73	-0.76	-0.95	-0.78	-0.08	-1.01	-0.85	-0.48	-0.9	-0.68	-0.67	-0.83	-0.97	-0.73	-0.99	-0.12	-0.32	-0.61	-0.49	-0.4	-0.34	-0.51	-0.51	-0.35	-0.26	-0.28	0.35
ZNF274	-0.16	0.14	-0.03	0.19	0.17	0.08	0.23	0.22	0.09	0.26	0.46	0.13	0.05	0.27	0.03	0.16	0.34	0.41	0.58	0.61	0.25	0.24	0.42	0.38	0.46	0.64	0.42	0.5	0.42	0.86	-0.14	0.56	0.03	0.29	0.08	0.46	0.56	-0.02	0.49	-0.46	0.09	0.85
ZNF274	-0.65	-0.82	-0.79	-0.78	-0.59	-0.67	-0.71	-0.82	-0.53	-0.61	-0.75	-0.61	-0.57	-0.68	-0.7	-0.79	-0.77	-0.7	-0.7	-0.62	-0.53	-0.79	-0.57	-0.48	-0.46	-0.41	-0.69	-0.47	-0.45	-0.5	-0.71	-0.69	-0.74	-0.72	-0.83	-0.74	-0.81	-0.74	-0.69	-0.63	-0.85	-0.19
FBLN5	-0.69	-0.64	-0.72	-0.72	-0.65	-0.66	-0.71	-0.72	-0.71	-0.76	-0.66	-0.79	-0.68	-0.74	-0.62	-0.9	-0.59	0.08	-0.59	-0.77	0.01	-0.55	-0.62	0.16	-0.54	-0.5	0.18	-0.56	-0.82	-0.01	-0.36	-0.48	-0.55	-0.61	-0.58	-0.39	-0.53	-0.51	-0.5	-0.48	-0.49	-0.25
ROBO1	-0.65	-0.74	-0.64	-0.84	-0.75	-0.79	-0.81	-0.71	-0.8	-0.81	-0.82	-0.73	-0.65	-0.67	-0.81	-0.63	-0.9	-0.86	-0.76	-0.77	-0.71	-0.77	-0.76	-0.96	-0.67	-0.72	-0.72	-0.8	-0.57	-0.72	-0.34	-0.49	-0.42	-0.62	-0.67	-0.31	-0.23	-0.19	-0.32	-0.38	-0.53	-0.39
ROM1	-0.56	-0.65	-0.59	-0.84	-0.67	-0.74	-0.54	-0.65	-0.62	-0.72	-0.62	-0.61	-0.63	-0.58	-0.69	-0.59	-0.67	-0.72	-0.67	0.14	-0.64	-0.69	-0.6	-0.56	-0.56	-0.46	-0.73	-0.55	-0.58	-0.7	-0.6	-0.72	-0.88	-0.76	-0.6	-0.6	-0.73	-0.73	-0.77	-0.22	-0.69	-0.51
TBK1	0.65	0.68	0.82	1.07	0.86	1.03	1.07	0.76	1.01	1.11	0.93	1.05	0.95	1.31	0.9	1.07	0.96	0.54	1.5	1.44	0.75	1.66	1.1	0.43	1.62	1.57	0.72	1.47	1.07	0.98	-0.08	0.6	0.55	0.47	0.31	0.37	0.62	0.46	0.33	0.21	0.57	0.53
ITGB1	2.63	2.77	2.82	2.88	2.74	2.82	2.87	2.72	2.76	2.93	2.63	2.56	2.55	2.73	2.47	2.71	2.63	2.38	2.47	2.64	2.13	2.92	3.33	2.38	2.38	2.72	2.04	3.28	3.2	2.38	1.58	2.93	3.29	3.13	3.17	3.03	2.94	3.3	2.95	3.26	3.45	1.37
ITGB1	1.56	1.45	1.3	1.56	1.52	1.43	1.47	1.22	1.24	1.65	1.36	1.02	0.84	1.08	0.93	0.89	1.1	0.71	0.9	1.35	0.7	1.42	1.34	0.85	1.03	1.15	0.31	1.94	1.33	1.06	0.5	1.64	1.26	1.48	1.8	1.56	1.36	1.33	1.59	1.24	1.55	0.85
TARBP1	0.12	-0.03	0.23	-0.28	-0.02	0.04	-0.02	-0.16	0.27	-0.22	-0.15	0	-0.26	0.08	-0.25	-0.29	-0.08	0.66	-0.15	0	1.45	-0.36	-0.3	0.73	-0.26	-0.46	0.97	-0.79	-0.52	0.77	0.26	0.31	0.34	-0.19	0.1	0.22	0.14	0.36	0.32	-0.3	0.18	0.85
TARBP2	0.99	0.86	0.93	0.76	0.73	0.65	0.66	0.81	0.81	0.47	0.34	0.61	0.75	0.5	0.62	0.74	0.57	0.58	0.15	0.5	0.56	0.32	0.31	0.73	-0.06	0.29	0.68	0.07	0.16	0.31	0.52	0.57	0.92	0.63	0.83	0.68	0.69	0.79	0.78	0.47	0.59	-0.27
FCAR	-0.18	0.44	0.36	-0.29	0.37	0.58	-0.07	0.23	0.95	-0.29	0.63	0.34	-0.1	0.77	1.58	1.28	1.25	1.7	0.3	0.81	1.32	0.76	1.54	1.07	0.76	1.17	1.49	0.8	1.1	2.4	0.4	1.06	1.05	0.1	0.78	0.92	1.27	0.53	0.7	0.4	1.13	1.17
FCAR	-0.5	-0.36	-0.62	-0.61	-0.29	-0.7	-0.59	-0.43	-0.66	-0.31	0.1	-0.31	-0.33	-0.74	-0.73	-0.47	-0.31	-0.66	-0.26	-0.06	-0.68	0.07	-0.01	-0.5	1.15	0.91	-0.29	2.25	1.77	-0.09	-0.79	-0.65	-0.42	-0.49	-0.77	-0.81	-0.7	-0.62	-0.63	-0.29	-0.57	0.94
FH	0.01	0.09	0.21	0.24	0.03	0.25	0.19	0.04	0.46	0	0.18	0.22	0.1	-0.05	0.08	-0.28	-0.31	-0.14	-0.17	-0.06	-0.25	-0.29	-0.28	-0.28	-0.29	-0.15	-0.37	-0.41	-0.3	0.11	-0.38	0.04	-0.27	-0.13	-0.18	-0.16	-0.13	-0.44	-0.13	-0.36	-0.14	-0.45
RFX1	-0.1	-0.36	-0.2	-0.29	-0.44	-0.33	-0.3	-0.29	-0.06	-0.22	-0.4	-0.35	-0.25	-0.37	-0.17	-0.13	-0.2	-0.41	-0.31	-0.38	-0.47	-0.35	-0.32	-0.46	-0.32	-0.4	-0.44	-0.3	-0.3	-0.21	-0.38	-0.51	-0.62	-0.37	-0.52	-0.55	-0.6	-0.73	-0.56	-0.69	-0.52	-0.13
RFX2	-0.44	-0.72	-0.59	-0.5	-0.58	-0.67	-0.4	-0.47	-0.69	-0.49	-0.75	-0.66	-0.45	-0.7	-0.59	-0.61	-0.47	-0.67	-0.58	-0.88	-0.61	-0.55	-0.54	-0.8	-0.58	-0.63	-0.71	-0.52	-0.52	-0.79	0.21	-0.62	-0.61	-0.39	-0.63	-0.67	-0.69	-1.01	-0.58	-0.34	-0.53	-0.19
RFX3	-0.64	-0.6	-0.53	-0.66	-0.61	-0.53	-0.78	-0.6	-0.46	-0.48	-0.58	-0.51	-0.56	-0.65	-0.4	-0.51	-0.53	-0.47	-0.29	-0.31	-0.4	-0.51	-0.55	-0.57	-0.35	-0.48	-0.46	-0.53	-0.69	-0.78	-0.62	-0.48	-0.47	-0.72	-0.7	-0.66	-0.81	-0.69	-0.55	-0.43	-0.61	-0.76
RFX4	-0.57	-0.51	-0.61	-0.63	-0.63	-0.51	-0.61	-0.65	-0.53	-0.41	-0.44	-0.66	-0.39	-0.37	-0.33	-0.51	-0.41	0.09	-0.32	-0.39	-0.04	-0.47	-0.31	-0.16	-0.12	-0.36	0.06	-0.48	-0.4	-0.12	-0.19	-0.66	-0.41	-0.52	-0.38	-0.4	-0.38	-0.39	-0.54	-0.14	-0.13	-1.21
TADA2L	-0.61	-0.59	-0.43	-0.62	-0.57	-0.52	-0.64	-0.53	-0.71	-0.54	-0.59	-0.56	-0.74	-0.59	-0.62	-0.43	-0.55	-0.47	-0.54	-0.33	-0.47	-0.53	-0.55	-0.57	-0.66	-0.5	-0.53	-0.58	-0.49	-0.48	-0.49	-0.65	-0.48	-0.35	-0.44	-0.65	-0.64	-0.54	-0.65	-0.4	-0.54	-0.6
TADA2L	-0.55	-0.54	-0.62	-0.65	-0.61	-0.57	-0.67	-0.67	-0.5	-0.62	-0.61	-0.57	-0.52	-0.57	-0.66	-0.63	-0.48	-0.36	-0.52	-0.31	-0.51	-0.65	-0.54	-0.53	-0.48	-0.61	-0.71	-0.61	-0.5	-0.44	-0.56	-0.54	-0.74	-0.7	-0.54	-0.75	-0.63	-0.56	-0.59	-0.63	-0.59	-0.3
TADA3L	0.85	0.67	0.86	0.7	0.66	0.7	0.62	0.64	0.96	0.54	0.47	0.75	0.66	0.99	0.88	0.95	0.77	0.4	0.25	0.68	0.41	0.9	0.92	0.59	0.22	0.44	0.43	0.77	0.48	0.61	0.68	0.65	0.36	0.53	0.45	0.6	0.53	0.5	0.53	-0.17	0.39	0.25
TADA3L	0.48	2.09	1.82	1.02	1.87	2.12	1.45	2.02	2.47	0.95	2.27	2.29	1.44	2.26	3.06	3.14	2.85	3.95	2.38	2.39	3.57	2.68	3.58	3.48	2.74	2.95	4.21	2.41	3.21	3.93	3.34	2.93	3.23	1.67	2.42	3.05	2.61	2.83	3.02	1.52	3.44	3.56
TADA3L	-0.45	-0.47	-0.27	-0.31	-0.3	-0.36	-0.43	-0.38	-0.19	-0.49	-0.31	-0.32	-0.45	-0.63	-0.33	-0.18	-0.23	-0.31	-0.49	0.22	-0.35	-0.15	-0.01	-0.14	-0.23	-0.3	-0.36	-0.3	-0.28	-0.32	-0.15	-0.32	-0.57	-0.56	-0.59	-0.44	-0.45	-0.49	-0.46	-0.55	-0.34	-0.1
RORA	-0.52	-0.55	-0.56	-0.68	-0.72	-0.58	-0.59	-0.62	-0.5	-0.33	-0.57	-0.51	-0.53	-0.72	-0.19	-0.75	-0.7	-0.64	-0.52	-0.81	-0.4	-0.72	-0.67	-0.72	-0.58	-0.6	-0.37	-0.63	-0.88	-0.41	-0.54	-0.41	-0.5	-0.62	-0.62	-0.71	-0.38	-0.55	-0.49	-0.11	-0.59	-0.25
PTPRN2	-0.78	-0.74	-0.8	-0.86	-0.72	-0.84	-0.82	-0.73	-0.8	-0.6	-0.55	-0.62	-0.72	-0.61	-0.83	-0.54	-0.58	-0.74	-0.49	-0.4	-0.59	-0.62	-0.66	-0.53	-0.64	-0.69	-0.73	-0.75	-0.8	-0.65	0.88	0.11	-0.25	-0.03	-0.34	-0.15	0.06	-0.22	0.11	-0.12	-0.22	-0.22
PTPRR	-0.71	-1.01	-0.54	-0.78	-0.68	-0.63	-0.75	-0.62	-0.57	-0.58	-0.63	-0.7	-0.72	-0.78	-0.51	-0.77	-0.53	-0.61	-0.6	-0.68	-0.62	-0.61	-0.68	-0.61	-0.46	-0.59	-0.59	-0.5	-0.48	-0.98	-0.6	-0.7	-0.68	-0.52	-0.69	-0.72	-0.63	-0.72	-0.68	-0.42	-0.61	-0.45
PTPRT	-0.72	-0.71	-0.66	-0.71	-0.77	-0.71	-0.67	-0.77	-0.74	-0.69	-0.65	-0.68	-0.68	-0.77	-0.69	-0.7	-0.74	-0.89	-0.7	-0.88	-0.84	-0.71	-0.72	-0.74	-0.7	-0.8	-0.7	-0.67	-0.61	-0.91	0.45	-0.55	-0.63	-0.46	-0.65	-0.6	-0.7	-0.56	-0.52	-0.47	-0.72	-0.27
DDX27	0.14	0.53	0.34	0.07	0.51	0.23	0.2	0.54	0.31	-0.04	0.39	0.17	0.16	0.66	0.26	0.44	0.25	0.58	0.32	0.48	0.3	0.04	0.15	0.49	0.25	0.21	0.46	0.09	0.26	0.53	0.12	0.32	0.43	0.05	0.53	0.26	0.54	0.57	0.26	-0.29	0.5	-0.1
DYSF	-0.69	-0.74	-0.4	-0.77	-0.8	-0.28	-0.59	-0.63	-0.44	-0.59	-0.75	-0.49	-0.71	-0.77	-0.41	-0.57	-0.58	-0.6	-0.54	-0.89	-0.73	-0.59	-0.64	-0.6	-0.5	-0.63	-0.68	-0.35	-0.46	-0.75	-0.63	-0.78	-0.62	-0.83	-0.91	-0.89	-1	-0.88	-0.8	-0.56	-0.93	-0.39
TTN	-0.3	-0.34	-0.5	-0.41	-0.32	-0.48	-0.56	-0.41	-0.61	-0.49	-0.36	-0.53	-0.34	-0.45	-0.57	-0.58	-0.43	-0.51	-0.55	-0.66	-0.52	-0.6	-0.4	-0.65	-0.36	-0.54	-0.55	-0.54	-0.59	-0.67	-0.38	-0.57	-0.29	-0.38	-0.67	-0.38	-0.66	-0.46	-0.53	-0.18	-0.48	-0.1
PHF10	0.5	0.7	0.66	0.58	0.65	0.58	0.69	0.52	0.7	0.84	0.71	0.47	0.3	0.53	0.85	0.75	1.14	1.36	-0.23	0.65	1.07	0.79	0.82	1.36	0.29	0.75	1.27	0.72	0.57	1.46	0.83	1.27	1.3	1.25	1.12	1.2	1.21	1.05	1.44	0.69	1.15	0.87
MASS1	-0.68	-0.73	-0.67	-0.57	-0.59	-0.61	-0.58	-0.63	-0.52	-0.58	-0.72	-0.61	-0.58	-0.69	-0.64	-0.62	-0.58	-0.69	-0.65	-0.45	-0.69	-0.76	-0.5	-0.72	-0.61	-0.71	-0.68	-0.61	-0.43	-0.62	-0.01	-0.51	-0.24	-0.52	-0.51	-0.49	-0.5	-0.33	-0.55	-0.48	-0.25	0.78
MTO1	-0.73	-0.85	-0.7	-0.82	-0.88	-0.67	-0.56	-0.66	-0.75	-0.69	-0.81	-0.7	-0.56	-0.7	-0.72	-0.47	-0.73	-0.6	-0.7	-0.72	-0.77	-0.85	-0.79	-0.61	-0.49	-0.63	-0.53	-0.84	-0.69	-0.27	-0.57	-0.7	-0.79	-0.7	-0.7	-0.76	-0.79	-0.71	-0.58	-0.16	-0.73	0.22
GNRHR2	-0.73	-0.7	-0.49	-0.69	-0.69	-0.59	-0.66	-0.68	-0.68	-0.61	-0.78	-0.79	-0.66	-0.81	-0.66	-0.74	-0.54	-0.58	-0.61	-0.35	-0.67	-0.65	-0.6	-0.57	-0.51	-0.44	-0.62	-0.49	-0.35	-0.75	-0.62	-0.8	-0.51	-0.71	-0.67	-0.75	-0.56	-0.69	-0.78	-0.36	-0.57	0.51
CST2	-0.64	-0.53	-0.65	-0.68	-0.53	-0.66	-0.53	-0.51	-0.67	-0.48	-0.59	-0.59	-0.55	-0.63	-0.69	-0.6	-0.51	-0.68	-0.6	-0.63	-0.58	-0.7	-0.41	-0.65	-0.54	-0.75	-0.7	-0.68	-0.74	-0.79	-0.55	-0.53	-0.72	-0.49	-0.52	-0.63	-0.66	-0.54	-0.71	-0.26	-0.59	-1.04
CST3	3.77	3.3	3.19	3.2	3.14	2.97	3.03	3.37	3.04	3.2	3.15	2.88	3.14	2.62	3.08	2.98	2.12	1.77	2.79	2.19	1.54	1.92	1.42	0.98	3.13	1.75	0.57	0.82	0.58	-0.38	2.15	1.5	1.51	1.56	1.59	1.47	1.49	1.7	1.54	0.37	1.32	1.17
SLBP	0.55	0.68	0.43	0.51	0.76	0.45	0.53	0.75	0.53	0.67	0.66	0.53	0.46	0.84	0.28	0.53	0.59	0.4	0.02	0.29	0.33	0.6	0.27	0.43	0.41	0.42	0.28	0.77	0.48	0.82	-0.19	0.43	0.45	0.41	0.49	0.42	0.65	0.42	0.48	-0.08	0.36	-0.05
TBL1X	0.29	0.12	0.34	0.36	0.03	0.11	0.56	0.06	0.36	0.34	-0.05	-0.02	0.28	0.08	0.32	0.92	0.52	0.53	0.24	0.29	-0.16	0.86	0.58	0.38	0.21	0.16	0.16	0.39	0.44	0	0.27	-0.04	-0.1	0.03	0.04	0.18	0.07	-0.13	-0.03	-0.37	-0.02	-0.45
WHSC2	-0.28	-0.47	-0.41	-0.46	-0.55	-0.58	-0.57	-0.47	-0.49	-0.55	-0.38	-0.34	-0.14	-0.3	-0.46	-0.39	-0.53	-0.58	-0.54	-0.47	-0.33	-0.62	-0.47	-0.47	-0.37	-0.41	-0.43	-0.42	-0.6	-0.25	-0.32	-0.52	-0.39	-0.25	-0.47	-0.59	-0.41	-0.33	-0.37	-0.17	-0.39	0.33
TBL3	-0.2	-0.34	-0.24	-0.28	-0.37	-0.49	-0.37	-0.44	-0.37	-0.3	-0.23	-0.16	-0.43	-0.48	-0.21	-0.23	-0.37	-0.31	-0.19	-0.67	-0.27	-0.45	-0.39	-0.4	-0.49	-0.39	-0.29	-0.27	-0.48	-0.56	-0.54	-0.6	-0.29	-0.15	-0.47	-0.44	-0.43	-0.53	-0.42	-0.27	-0.4	-0.79
GRAP2	-0.86	-0.73	-0.73	-0.65	-0.72	-0.79	-0.73	-0.83	-0.76	-0.8	-0.75	-0.67	-0.74	-0.85	-0.79	-0.62	-0.73	-0.3	-0.63	-0.4	-0.35	-0.68	-0.64	-0.26	-0.88	-0.56	-0.27	-0.7	-0.75	-0.28	-0.63	-0.95	-0.8	-0.69	-0.89	-0.87	-0.88	-0.81	-0.81	-0.6	-0.83	-0.19
GRAP	-0.4	-0.71	-0.36	-0.58	-0.75	-0.72	-0.57	-0.94	-0.58	-0.2	-0.72	-0.45	-0.66	-0.8	-0.56	-0.65	-0.62	-0.8	-0.59	-0.83	-0.65	-0.73	-0.61	-0.75	-0.7	-0.4	-0.67	-0.67	-0.56	-0.65	-0.53	-0.83	-0.59	-0.83	-0.83	-0.52	-0.89	-0.94	-0.78	-0.4	-0.81	-1.18
RGS3	0.87	0.75	0.69	0.56	0.7	0.66	0.68	0.84	0.62	-0.01	0.63	0.34	0.63	0.46	0.26	0.75	0.29	0.63	0.44	0.16	0.67	0.8	0.08	0.63	-0.29	-0.31	0.39	-0.39	-0.45	-0.04	0.82	0.75	0.59	0.5	0.85	0.67	0.7	0.62	0.85	-0.09	0.83	0.14
RGS3	-0.72	-0.62	-0.69	-0.72	-0.61	-0.66	-0.66	-0.72	-0.65	-0.6	-0.71	-0.67	-0.62	-0.73	-0.8	-0.69	-0.8	-0.84	-0.6	-0.83	-0.46	-0.62	-0.62	-0.68	-0.59	-0.69	-0.63	-0.72	-0.78	-0.88	-0.61	-0.74	-0.68	-0.63	-0.73	-0.62	-0.87	-0.76	-0.88	-0.57	-0.76	0.51
SMTN	-0.74	-0.85	-0.71	-0.86	-0.83	-0.65	-0.72	-0.78	-0.81	-0.66	-0.73	-0.44	-0.7	-0.85	-0.75	-0.57	-0.58	-0.73	-0.72	-0.74	-0.74	-0.7	-0.74	-0.81	-0.59	-0.7	-0.74	-0.6	-0.58	-0.74	-0.54	-0.58	-0.25	-0.46	-0.53	-0.52	-0.69	-0.33	-0.5	-0.69	-0.43	-0.42
SLCO1A2	1.99	0.71	0.78	0.72	0.81	0.72	0.8	1	0.68	0.57	0.74	1.07	1.06	0.73	0.42	0.18	0.36	0.48	0.75	-0.04	0.99	0.89	0.54	0.98	1.23	0.54	0.93	1.2	0.66	-0.21	1.21	0.51	0.76	0.51	0.68	1.15	0.5	1.93	1.42	0.52	0.73	0.96
TOP1	0.81	1.21	0.82	1.11	1.22	0.93	0.94	0.89	0.83	1.22	1.1	1.05	0.8	1.24	1.18	1.01	0.96	1.04	1.66	1.27	1.95	1.07	1.05	0.99	1.71	1.67	1.44	1.34	1.34	1.5	0.84	1.62	1.55	1.9	1.73	1.56	1.61	1.68	1.51	0.91	1.85	1.22
TOP2A	-0.54	-0.7	-0.7	-0.73	-0.59	-0.55	-0.62	-0.58	-0.75	-0.49	-0.41	-0.67	-0.52	-0.72	-0.63	-0.75	-0.67	-0.46	-0.79	-0.92	-0.49	-0.64	-0.66	-0.43	-0.59	-0.69	-0.61	-0.6	-0.74	-0.29	-0.54	-0.98	-0.73	-0.51	-0.65	-0.78	-0.77	-0.76	-0.68	-0.51	-0.7	0.03
TOP2B	0.95	0.78	0.89	1.06	0.86	0.67	1.04	0.71	0.74	0.77	0.73	0.55	0.57	1.1	0.54	1.35	1.38	1.37	0.94	1.21	1.07	1.12	1.05	1.47	0.6	1.14	0.99	0.94	0.95	1.49	0.96	0.93	0.85	0.83	0.64	1.05	0.89	0.89	1.14	0.93	0.87	-0.02
MVP	0.48	0.89	1.08	0.63	0.94	1.26	0.84	0.94	1.5	0.62	0.95	1.37	0.82	0.71	1.56	0.77	0.53	0.72	1.25	0.71	1.37	1.4	1.08	0.86	0.57	0.73	1.17	0.64	0.49	1.3	0.41	0.9	1.06	0.54	0.79	0.89	0.95	1.05	0.84	-0.26	0.97	0.68
AP2A1	-0.5	-0.34	-0.44	-0.49	-0.43	-0.43	-0.43	-0.44	-0.32	-0.41	-0.58	-0.31	-0.42	-0.48	-0.34	-0.4	-0.54	-0.56	-0.52	-0.69	-0.68	-0.44	-0.32	-0.46	-0.63	-0.55	-0.55	-0.44	-0.53	-0.47	-0.57	-0.71	-0.6	-0.65	-0.57	-0.69	-0.66	-0.45	-0.73	-0.65	-0.48	-0.51
ATP6V0A1	2.72	2.15	2.65	2.71	2.05	2.54	2.65	2.05	2.51	2.51	1.96	2.26	2.62	1.33	2.36	2.66	2.88	1.14	2.36	2.12	0.37	2.09	2.52	1.24	2.21	2.37	0.53	2.57	2.37	0.4	0.67	0.77	0.76	0.81	0.87	0.83	0.44	0.92	0.93	-0.2	0.79	0.33
ATP6V0A4	-0.92	-0.88	-0.96	-0.77	-0.78	-0.93	-0.93	-0.9	-0.86	-0.85	-0.97	-0.83	-0.79	-1	-0.88	-0.88	-0.83	-1.01	-0.73	-1.01	-0.92	-0.89	-0.78	-0.92	-0.73	-0.76	-0.92	-0.86	-0.85	-1.02	0.47	-0.22	-0.68	-0.24	-0.55	-0.15	-0.27	-0.5	-0.33	-0.56	-0.55	-0.76
ATP6V1A	3.37	2.95	3.22	3.58	3.01	3.22	3.63	2.97	3.15	3.54	3.08	3.12	3.41	3.01	2.58	2.38	2.85	1.87	2.03	2.59	1.48	2.76	2.78	1.85	2.29	2.78	1.5	3.08	2.89	1.63	1.63	1.61	1.54	1.81	1.71	1.7	1.72	1.62	1.58	1.64	1.76	1.24
ATP6V1B1	-0.79	-0.68	-0.74	-0.7	-0.7	-0.86	-0.84	-0.8	-0.91	-0.68	-0.84	-0.88	-0.72	-0.85	-0.91	-0.79	-0.68	-0.79	-0.67	-0.01	-0.74	-0.77	-0.76	-0.69	-0.57	-0.62	-0.68	-0.73	-0.82	-0.88	1.17	-0.67	-0.63	-0.45	-0.61	-0.71	-0.43	-0.78	-0.76	-0.41	-0.65	-0.69
ATP6V1B2	4.07	3.62	3.73	4.07	3.71	3.61	4.08	3.52	3.46	4.1	3.52	3.8	4.43	3.54	3.29	3.41	3.74	2.41	3.23	3.37	2.04	3.72	3.71	2.49	4.13	3.99	2.26	4.47	4.29	1.76	1.09	0.99	0.99	1.25	1.2	0.91	1.06	1.03	0.94	0.98	1.07	-0.27
ATP5J	2.34	2.34	2.67	2.43	2.37	2.5	2.39	2.25	2.64	2.56	2.33	2.18	2.28	2.55	2.16	2.2	2.26	2.09	1.91	2.2	2.04	1.76	2.03	1.94	1.94	1.89	1.91	1.81	2.44	2.36	2.17	2.11	2.12	2.61	2.15	2.12	2.29	1.96	2.01	2.64	2.06	1.99
ATP6V1C1	1.67	1.34	1.35	1.66	1.27	1.61	1.54	1.17	1.39	1.82	1.3	1.36	1.41	1.39	1.11	0.42	0.84	0.66	1.07	1.11	0.79	0.96	0.71	0.79	1.6	1.21	0.64	1.51	1.33	0.45	0.1	0.27	0.25	0.32	0.11	0.23	0.21	0.11	0.05	0.28	0.36	-0.19
ATP6V1E1	1.94	1.9	2.09	1.78	1.91	2.03	1.91	1.96	1.91	1.63	1.87	2.22	1.91	2.16	2	0.83	1.3	0.95	1.05	1.63	0.97	1.47	1.73	1.22	1.36	1.95	1.09	1.92	1.99	0.39	0.83	0.76	1.47	1.02	1.44	0.94	1.03	1.81	0.89	1.57	1.19	0.63
ATP6V0B	4.74	3.91	3.85	4.1	3.88	3.68	4.14	4.02	3.49	4.41	3.76	4.36	4.74	3.23	3.57	3.39	3.21	2.07	3.28	3.35	1.83	3.56	3.81	2.57	3.68	3.51	2.1	3.84	4.07	1.75	2.3	2.63	3.08	2.95	3.11	2.65	2.85	3.54	2.6	3.96	3.08	1.41
ATP6V0E	4.29	3.89	4.16	4.1	3.78	3.89	4.02	3.81	3.83	4.24	3.77	3.97	4.27	3.72	3.51	3.45	3.69	2.9	3.18	3.61	2.74	3.59	3.81	3.09	3.46	3.55	2.55	3.71	3.9	2.84	2.76	3.21	3.34	3.49	3.4	3.29	3.1	3.35	3.1	3.94	3.47	2.82
ATP6V0C	5.32	5.24	4.99	4.87	5.14	4.76	4.91	5.22	4.74	4.95	4.94	5.15	5.26	4.33	4.8	4.93	4.91	3.99	4.04	4.37	3.47	4.82	5.18	4.27	4.62	4.59	3.51	5.07	4.99	3.03	3.72	3.91	4.55	3.95	4.17	4.13	3.86	4.56	4.13	2.4	4.01	3.18
ATP6V1D	2.25	1.95	2.4	2.18	1.8	2.24	2.28	1.84	2.19	2.25	1.87	2	2.01	2.04	2.18	1.14	1.39	0.86	0.85	1.29	0.63	1.35	1.65	1	1.27	1.56	0.7	1.94	1.79	0.91	1.67	1.71	1.67	1.84	1.74	1.8	1.78	1.76	1.64	1.92	1.67	0.68
HPCAL1	2.29	2.27	2.13	2.27	2.19	1.88	2.22	2.32	1.7	2.37	2.1	1.71	2.56	1.95	1.59	1.08	1.69	1.07	0.58	1.01	0.25	0.68	0.93	1.16	1.29	1.77	0.63	2.59	2.56	0.87	-0.2	0.99	1.05	1.31	1.18	1.04	1	1.21	1.17	0.66	1.15	1.01
HPCAL1	-0.49	-0.47	-0.67	-0.67	-0.61	-0.68	-0.58	-0.59	-0.73	-0.53	-0.58	-0.54	-0.58	-0.84	-0.68	-0.62	-0.78	-0.71	-0.72	-0.69	-0.56	-0.64	-0.72	-0.69	-0.58	-0.39	-0.68	-0.5	-0.66	-0.64	-0.66	-0.51	-0.65	-0.65	-0.72	-0.45	-0.71	-0.56	-0.71	-0.12	-0.4	0.25
CKAP4	0.13	0.37	0.09	-0.12	0.25	0.36	0.01	0.51	0.25	-0.18	0.61	0.84	0.37	1.04	0.93	-0.29	-0.19	-0.03	1.01	0.74	0.12	1.16	0.97	-0.3	0.43	0.71	-0.02	1.27	0.87	0.34	0.1	1.28	1.31	0.87	1.18	1.26	1.25	1.45	1.16	0.42	0.95	0.53
[truncated: 7,645 more rows]
